# Supplementary material for: Crystal structure of 2-chloro-3-(di­meth­oxy­meth­yl)-6-meth­oxy­quinoline
Source: Acta Crystallogr E Crystallogr Commun. 2015 Apr 30;71(Pt 5):o364–5. doi: 10.1107/S205698901500804X (PMC4420130; doi:10.1107/S205698901500804X)
Supplement: Supplementary file 1 [file e-71-0o364-sup1.cif]

##############################################################################
#                                                                            #
# This CIF contains the data in a paper accepted for publication in          #
# Acta Crystallographica Section E. It conforms to the requirements of       #
# Notes for Authors for Acta Crystallographica Section E, and has been       #
# peer reviewed under the auspices of the IUCr Commission on Journals.       #
#                                                                            #
# Full details of the Crystallographic Information File format               #
# are given in the paper "The Crystallographic Information File (CIF):       #
# a New Standard Archive File for Crystallography" by S. R. Hall, F. H.      #
# Allen and I. D. Brown [Acta Cryst. (1991), A47, 655-685].                  #
#                                                                            #
# The current version of the core CIF dictionary is obtainable from          #
# ftp://ftp.iucr.org/pub/cif_core.dic.                                       #
#                                                                            #
# Software is freely available for graphical display of the structure(s)     #
# in this CIF. For information consult the CIF software page                 #
# http://www.iucr.org/resources/cif/software.                                #
#                                                                            #
# This file may be used for bona fide research purposes within the           #
# scientific community so long as proper attribution is given to the journal # 
# article from which it was obtained.                                        #
#                                                                            #
##############################################################################
data_global
_audit_creation_method     'from SHELXL-2014'
_journal_date_recd_electronic     2015-04-18
_journal_date_accepted     2015-04-22
_journal_name_full     'Acta Crystallographica, Section E'
_journal_year     2015
_journal_volume     71
_journal_issue      5
_journal_page_first     o364
_journal_page_last     o365
_journal_paper_category     HO
_journal_paper_doi     10.1107/S205698901500804X
_journal_coeditor_code     HG5440
_publ_contact_author_name
;
Professor Jerry P. Jasinski
;
_publ_contact_author_address
;
Department of Chemistry,
Keene State College,
229 Main Street, Keene,
NH 03435-2001, USA
;
_publ_contact_author_email     'jjasinski@keene.edu'
_publ_contact_author_fax     ?
_publ_contact_author_phone     ?
_publ_section_title
;
The crystal structure of 2-chloro-3-(dimethoxymethyl)-6-methoxyquinoline
;
loop_
    _publ_author_name
    _publ_author_footnote
    _publ_author_address
    'Chandrika, Nanjappa' .
;
PG Department of Chemistry, Jain University,
52 Bellary Road, Hebbal, Bangalore 560 024, India
;
    ' Suresha Kumara, Tholappanavara H.' .
;
University B.D.T. College of Engineering
(a Constituent College of VTU, Belgaum),
Davanagere 577 004, India
;
    'Jasinski, Jerry P.' .
;
Department of Chemistry,
Keene State College,
229 Main Street, Keene,
NH 03435-2001, USA
;
    'Millikan, Sean P.' .
;
Department of Chemistry,
Keene State College,
229 Main Street, Keene,
NH 03435-2001, USA
;
    'Yathirajan, Hemmige S.' .
;
Department of Studies in Chemistry,
University of Mysore,
Manasagangotri, Mysore 570 006,
India
;
    'Glidewell, Christopher' .
;
School of Chemistry, University of St Andrews,
St Andrews, Fife KY16 9ST, Scotland
;
_publ_section_synopsis     .
data_I
_database_code_depnum_ccdc_archive 'CCDC 1061227'
_audit_creation_method     SHELXL-2014
_chemical_name_systematic
;
2-Chloro-3-(dimethoxymethyl)-6-methoxyquinoline
;
_chemical_name_common     ?
_chemical_formula_moiety     'C13 H14 Cl N O3'
_chemical_formula_sum     'C13 H14 Cl N O3'
_chemical_formula_iupac     'C13 H14 Cl N O3'
_chemical_formula_weight     267.70
_chemical_melting_point     ?
_shelx_space_group_comment
;
The symmetry employed for this shelxl refinement is uniquely defined
by the following loop, which should always be used as a source of
symmetry information in preference to the above space-group names.
They are only intended as comments.
;
_space_group_crystal_system     orthorhombic
_space_group_name_H-M_alt     'P c a 21'
_space_group_name_Hall     'P 2c -2ac'
loop_
    _space_group_symop_operation_xyz
    'x, y, z'
    '-x, -y, z+1/2'
    'x+1/2, -y, z'
    '-x+1/2, y, z+1/2'
_cell_length_a     27.1156(9)
_cell_length_b     7.1401(3)
_cell_length_c     13.0804(5)
_cell_angle_alpha     90
_cell_angle_beta     90
_cell_angle_gamma     90
_cell_volume     2532.47(17)
_cell_formula_units_Z     8
_cell_measurement_reflns_used     7046
_cell_measurement_theta_min     3.005
_cell_measurement_theta_max     32.860
_cell_measurement_temperature     173(2)
_exptl_crystal_description     block
_exptl_crystal_colour     colourless
_exptl_crystal_size_max     0.480
_exptl_crystal_size_mid     0.320
_exptl_crystal_size_min     0.220
_exptl_crystal_density_diffrn     1.404
_exptl_crystal_density_meas     ?
_exptl_crystal_density_method     ?
_exptl_crystal_F_000     1120
_exptl_absorpt_coefficient_mu     0.301
_exptl_absorpt_correction_type     multi-scan
_exptl_absorpt_process_details
;
(CrysAlis RED; Agilent, 2012)
;
_shelx_estimated_absorpt_T_min     0.869
_shelx_estimated_absorpt_T_max     0.937
_exptl_absorpt_correction_T_min     0.808
_exptl_absorpt_correction_T_max     0.936
_exptl_special_details     ?
_diffrn_ambient_temperature     173(2)
_diffrn_radiation_type     MoK\a
_diffrn_radiation_wavelength     0.71073
_diffrn_measurement_device_type     'Agilent Eos Gemini'
_diffrn_measurement_method     '\w scans'
_diffrn_detector_area_resol_mean     ?
_diffrn_reflns_number     29727
_diffrn_reflns_av_R_equivalents     0.0371
_diffrn_reflns_theta_min     3.005
_diffrn_reflns_theta_max     29.999
_diffrn_reflns_theta_full     25.242
_diffrn_measured_fraction_theta_max     0.999
_diffrn_measured_fraction_theta_full     0.998
_diffrn_reflns_limit_h_min     -38
_diffrn_reflns_limit_h_max     38
_diffrn_reflns_limit_k_min     -10
_diffrn_reflns_limit_k_max     10
_diffrn_reflns_limit_l_min     -18
_diffrn_reflns_limit_l_max     11
_diffrn_standards_number     0
_diffrn_standards_interval_count     0
_diffrn_standards_interval_time     0
_diffrn_standards_decay_%     0
_refine_special_details     ?
_reflns_number_total     5975
_reflns_number_gt     5204
_reflns_threshold_expression     I>2\s(I)
_refine_ls_structure_factor_coef     Fsqd
_refine_ls_matrix_type     full
_refine_ls_R_factor_all     0.0489
_refine_ls_R_factor_gt     0.0399
_refine_ls_wR_factor_gt     0.0919
_refine_ls_wR_factor_ref     0.0973
_refine_ls_goodness_of_fit_ref     1.077
_refine_ls_restrained_S_all     1.077
_refine_ls_number_reflns     5975
_refine_ls_number_parameters     331
_refine_ls_number_restraints     1
_refine_ls_hydrogen_treatment     constr
_refine_ls_weighting_scheme     calc
_refine_ls_weighting_details
              'w=1/[\s^2^(Fo^2^)+(0.0400P)^2^+0.6971P] where P=(Fo^2^+2Fc^2^)/3'
_atom_sites_solution_hydrogens     geom
_atom_sites_solution_primary     ?
_atom_sites_solution_secondary     ?
_refine_ls_shift/su_max     0.000
_refine_ls_shift/su_mean     0.000
_refine_diff_density_max     0.252
_refine_diff_density_min     -0.220
_refine_ls_extinction_method     none
_refine_ls_extinction_coef     .
_refine_ls_abs_structure_details
;
Flack (1983) <i>x</i> determined using 1610 quotients
[(<i>I</i>^+^)-(<i>I</i>^-^)]/[(<i>I</i>^+^)+(<i>I</i>^-^)]
(Parsons <i>et al.</i>,  2013)
;
_refine_ls_abs_structure_Flack     0.43(3)
loop_
    _atom_type_symbol
    _atom_type_description
    _atom_type_scat_dispersion_real
    _atom_type_scat_dispersion_imag
    _atom_type_scat_source
    'C' 'C' 0.0033 0.0016
                         'International Tables Vol C Tables 4.2.6.8 and 6.1.1.4'
    'H' 'H' 0.0000 0.0000
                         'International Tables Vol C Tables 4.2.6.8 and 6.1.1.4'
    'N' 'N' 0.0061 0.0033
                         'International Tables Vol C Tables 4.2.6.8 and 6.1.1.4'
    'O' 'O' 0.0106 0.0060
                         'International Tables Vol C Tables 4.2.6.8 and 6.1.1.4'
    'Cl' 'Cl' 0.1484 0.1585
                         'International Tables Vol C Tables 4.2.6.8 and 6.1.1.4'
_computing_data_collection
;
CrysAlis PRO (Agilent, 2012)
;
_computing_cell_refinement
;
CrysAlis PRO (Agilent, 2012)
;
_computing_data_reduction
;
CrysAlis RED (Agilent, 2012)
;
_computing_structure_solution
;
SHELXS97 (Sheldrick, 2008)
;
_computing_structure_refinement
;
SHELXL2014 (Sheldrick, 2015)
;
_computing_molecular_graphics
;
PLATON (Spek, 2009)
;
_computing_publication_material
;
SHELXL2014 (Sheldrick, 2015) and PLATON (Spek, 2009)
;
loop_
    _atom_site_type_symbol
    _atom_site_label
    _atom_site_fract_x
    _atom_site_fract_y
    _atom_site_fract_z
    _atom_site_U_iso_or_equiv
    _atom_site_adp_type
    _atom_site_calc_flag
    _atom_site_occupancy
    _atom_site_disorder_assembly
    _atom_site_disorder_group
    N N11 0.39039(8) 0.0376(3) 0.29016(19) 0.0292(5) Uani d 1 . .
    C C12 0.43758(10) 0.0736(4) 0.2853(2) 0.0288(6) Uani d 1 . .
    Cl Cl12 0.46105(3) 0.09675(13) 0.16196(6) 0.0454(2) Uani d 1 . .
    C C13 0.46977(9) 0.0934(3) 0.3699(2) 0.0251(5) Uani d 1 . .
    C C14 0.44942(9) 0.0669(3) 0.4645(2) 0.0231(5) Uani d 1 . .
    H H14 0.4696 0.0759 0.5237 0.028 Uiso calc 1 . .
    C C14A 0.39862(9) 0.0263(3) 0.4750(2) 0.0219(5) Uani d 1 . .
    C C15 0.37608(9) 0.0021(3) 0.5722(2) 0.0233(5) Uani d 1 . .
    H H15 0.3953 0.0050 0.6330 0.028 Uiso calc 1 . .
    C C16 0.32597(9) -0.0257(4) 0.5764(2) 0.0258(5) Uani d 1 . .
    C C17 0.29751(9) -0.0318(4) 0.4865(3) 0.0319(6) Uani d 1 . .
    H H17 0.2629 -0.0496 0.4913 0.038 Uiso calc 1 . .
    C C18 0.31884(10) -0.0127(4) 0.3927(3) 0.0305(6) Uani d 1 . .
    H H18 0.2992 -0.0191 0.3326 0.037 Uiso calc 1 . .
    C C18A 0.37043(9) 0.0167(4) 0.3853(2) 0.0249(5) Uani d 1 . .
    C C13A 0.52323(9) 0.1523(4) 0.3548(2) 0.0281(5) Uani d 1 . .
    H H13A 0.5234 0.2665 0.3106 0.034 Uiso calc 1 . .
    O O131 0.55262(7) 0.0153(3) 0.30701(18) 0.0321(5) Uani d 1 . .
    C C131 0.55388(11) -0.1605(4) 0.3590(3) 0.0429(8) Uani d 1 . .
    H H13B 0.5794 -0.2402 0.3284 0.064 Uiso calc 1 . .
    H H13C 0.5217 -0.2221 0.3527 0.064 Uiso calc 1 . .
    H H13D 0.5614 -0.1400 0.4314 0.064 Uiso calc 1 . .
    O O132 0.54123(7) 0.2034(3) 0.45089(17) 0.0352(5) Uani d 1 . .
    C C132 0.58878(11) 0.2904(6) 0.4464(3) 0.0505(9) Uani d 1 . .
    H H13E 0.5886 0.3884 0.3939 0.076 Uiso calc 1 . .
    H H13F 0.6137 0.1963 0.4292 0.076 Uiso calc 1 . .
    H H13G 0.5966 0.3462 0.5129 0.076 Uiso calc 1 . .
    O O161 0.29952(6) -0.0473(3) 0.66505(19) 0.0350(5) Uani d 1 . .
    C C161 0.32646(11) -0.0603(4) 0.7579(2) 0.0359(6) Uani d 1 . .
    H H16A 0.3514 -0.1591 0.7520 0.054 Uiso calc 1 . .
    H H16B 0.3039 -0.0902 0.8140 0.054 Uiso calc 1 . .
    H H16C 0.3427 0.0596 0.7718 0.054 Uiso calc 1 . .
    N N21 0.36627(8) 0.4764(3) 0.7052(2) 0.0283(5) Uani d 1 . .
    C C22 0.31896(9) 0.4430(4) 0.7132(2) 0.0266(5) Uani d 1 . .
    Cl Cl22 0.29765(3) 0.42155(12) 0.83834(6) 0.04137(18) Uani d 1 . .
    C C23 0.28587(9) 0.4207(3) 0.6311(2) 0.0244(5) Uani d 1 . .
    C C24 0.30472(9) 0.4451(4) 0.5349(2) 0.0232(5) Uani d 1 . .
    H H24 0.2836 0.4347 0.4772 0.028 Uiso calc 1 . .
    C C24A 0.35540(9) 0.4858(3) 0.5202(2) 0.0210(5) Uani d 1 . .
    C C25 0.37671(9) 0.5086(3) 0.4222(2) 0.0230(5) Uani d 1 . .
    H H25 0.3567 0.5039 0.3626 0.028 Uiso calc 1 . .
    C C26 0.42667(9) 0.5376(4) 0.4143(2) 0.0248(5) Uani d 1 . .
    C C27 0.45641(9) 0.5448(4) 0.5036(3) 0.0284(6) Uani d 1 . .
    H H27 0.4910 0.5632 0.4970 0.034 Uiso calc 1 . .
    C C28 0.43643(9) 0.5259(4) 0.5976(2) 0.0293(6) Uani d 1 . .
    H H28 0.4569 0.5329 0.6564 0.035 Uiso calc 1 . .
    C C28A 0.38520(9) 0.4957(3) 0.6092(2) 0.0235(5) Uani d 1 . .
    C C23A 0.23260(9) 0.3619(4) 0.6500(2) 0.0272(5) Uani d 1 . .
    H H23A 0.2329 0.2542 0.6989 0.033 Uiso calc 1 . .
    O O231 0.20304(7) 0.5042(3) 0.6925(2) 0.0374(5) Uani d 1 . .
    C C231 0.20056(11) 0.6697(4) 0.6326(3) 0.0458(9) Uani d 1 . .
    H H23B 0.1889 0.6385 0.5638 0.069 Uiso calc 1 . .
    H H23C 0.2334 0.7264 0.6282 0.069 Uiso calc 1 . .
    H H23D 0.1777 0.7584 0.6645 0.069 Uiso calc 1 . .
    O O232 0.21399(6) 0.2972(3) 0.55662(16) 0.0311(4) Uani d 1 . .
    C C232 0.16713(11) 0.2090(5) 0.5660(3) 0.0424(8) Uani d 1 . .
    H H23E 0.1599 0.1387 0.5034 0.064 Uiso calc 1 . .
    H H23F 0.1417 0.3044 0.5767 0.064 Uiso calc 1 . .
    H H23G 0.1676 0.1231 0.6244 0.064 Uiso calc 1 . .
    O O261 0.45217(6) 0.5572(3) 0.32579(18) 0.0332(4) Uani d 1 . .
    C C261 0.42426(10) 0.5695(4) 0.2333(3) 0.0359(7) Uani d 1 . .
    H H26A 0.4468 0.5846 0.1752 0.054 Uiso calc 1 . .
    H H26B 0.4020 0.6775 0.2368 0.054 Uiso calc 1 . .
    H H26C 0.4049 0.4548 0.2243 0.054 Uiso calc 1 . .
loop_
    _atom_site_aniso_label
    _atom_site_aniso_U_11
    _atom_site_aniso_U_22
    _atom_site_aniso_U_33
    _atom_site_aniso_U_12
    _atom_site_aniso_U_13
    _atom_site_aniso_U_23
    N11 0.0278(10) 0.0365(11) 0.0233(13) 0.0061(9) -0.0032(9) -0.0022(10)
    C12 0.0317(12) 0.0341(14) 0.0206(14) 0.0088(10) 0.0021(11) 0.0011(11)
    Cl12 0.0410(4) 0.0734(5) 0.0217(3) 0.0135(4) 0.0051(3) 0.0014(4)
    C13 0.0240(11) 0.0266(12) 0.0248(13) 0.0051(9) 0.0023(10) 0.0012(10)
    C14 0.0211(11) 0.0261(12) 0.0221(13) 0.0026(9) -0.0004(9) 0.0015(10)
    C14A 0.0218(11) 0.0192(9) 0.0248(14) 0.0031(8) -0.0001(10) 0.0008(10)
    C15 0.0225(10) 0.0247(12) 0.0226(14) -0.0012(9) -0.0012(9) 0.0029(9)
    C16 0.0256(11) 0.0237(11) 0.0281(15) 0.0001(9) 0.0020(10) 0.0027(10)
    C17 0.0213(11) 0.0358(13) 0.0387(19) -0.0008(10) -0.0035(11) 0.0006(13)
    C18 0.0251(11) 0.0368(14) 0.0295(16) 0.0033(10) -0.0060(11) -0.0002(12)
    C18A 0.0240(11) 0.0254(12) 0.0255(15) 0.0050(9) -0.0024(10) -0.0008(10)
    C13A 0.0265(11) 0.0343(12) 0.0235(14) 0.0002(10) 0.0065(10) 0.0029(11)
    O131 0.0277(8) 0.0383(11) 0.0302(13) 0.0026(7) 0.0101(8) -0.0003(8)
    C131 0.0310(14) 0.0372(15) 0.061(2) 0.0050(12) 0.0101(14) 0.0021(15)
    O132 0.0266(9) 0.0515(12) 0.0276(11) -0.0055(8) 0.0059(8) -0.0048(9)
    C132 0.0339(15) 0.072(2) 0.046(2) -0.0184(15) 0.0083(14) -0.0148(18)
    O161 0.0236(8) 0.0496(11) 0.0318(13) -0.0054(8) 0.0028(8) 0.0062(11)
    C161 0.0329(14) 0.0461(16) 0.0286(16) -0.0009(12) 0.0025(12) 0.0056(13)
    N21 0.0260(10) 0.0350(12) 0.0237(12) 0.0051(9) -0.0022(9) -0.0026(10)
    C22 0.0287(12) 0.0329(13) 0.0181(13) 0.0054(10) 0.0008(10) 0.0005(10)
    Cl22 0.0379(3) 0.0660(5) 0.0201(3) 0.0034(3) 0.0030(3) 0.0008(4)
    C23 0.0248(11) 0.0255(11) 0.0227(13) 0.0003(9) 0.0008(10) -0.0002(9)
    C24 0.0216(10) 0.0261(11) 0.0219(13) 0.0007(9) -0.0029(10) 0.0014(10)
    C24A 0.0224(10) 0.0175(10) 0.0231(13) 0.0016(8) -0.0003(10) -0.0010(9)
    C25 0.0227(11) 0.0233(12) 0.0230(14) -0.0014(8) -0.0013(10) 0.0017(9)
    C26 0.0236(11) 0.0232(11) 0.0277(15) -0.0008(9) 0.0007(10) 0.0017(11)
    C27 0.0204(10) 0.0311(12) 0.0337(16) -0.0019(9) -0.0024(10) -0.0015(12)
    C28 0.0220(11) 0.0349(13) 0.0310(16) -0.0011(10) -0.0059(11) -0.0043(12)
    C28A 0.0238(11) 0.0237(11) 0.0231(14) 0.0037(9) -0.0029(10) -0.0030(10)
    C23A 0.0261(11) 0.0340(12) 0.0214(13) -0.0018(9) 0.0021(10) 0.0036(11)
    O231 0.0294(9) 0.0439(12) 0.0387(14) 0.0014(8) 0.0089(9) -0.0039(10)
    C231 0.0265(13) 0.0388(15) 0.072(3) 0.0013(11) 0.0056(15) 0.0013(16)
    O232 0.0241(8) 0.0432(11) 0.0260(11) -0.0084(8) 0.0022(7) 0.0010(8)
    C232 0.0353(15) 0.0542(18) 0.0378(18) -0.0194(13) 0.0039(13) -0.0012(14)
    O261 0.0236(8) 0.0471(11) 0.0288(12) -0.0042(8) 0.0034(8) 0.0046(10)
    C261 0.0320(14) 0.0484(17) 0.0275(16) 0.0008(12) 0.0011(11) 0.0028(14)
_geom_special_details
;
All e.s.d.'s (except the e.s.d. in the dihedral angle between two l.s. planes)
are estimated using the full covariance matrix. The cell e.s.d.'s are taken
into account individually in the estimation of e.s.d.'s in distances, angles
and torsion angles; correlations between e.s.d.'s in cell parameters are only
used when they are defined by crystal symmetry. An approximate (isotropic)
treatment of cell e.s.d.'s is used for estimating e.s.d.'s involving l.s.
planes.
;
loop_
    _geom_bond_atom_site_label_1
    _geom_bond_atom_site_label_2
    _geom_bond_site_symmetry_2
    _geom_bond_distance
    _geom_bond_publ_flag
    N11 C12 . 1.307(3) ?
    N11 C18A . 1.365(4) ?
    C12 C13 . 1.417(4) ?
    C12 Cl12 . 1.742(3) ?
    C13 C14 . 1.368(4) ?
    C13 C13A . 1.522(3) ?
    C14 C14A . 1.414(3) ?
    C14 H14 . 0.9500 ?
    C14A C18A . 1.402(4) ?
    C14A C15 . 1.422(4) ?
    C15 C16 . 1.374(3) ?
    C15 H15 . 0.9500 ?
    C16 O161 . 1.372(4) ?
    C16 C17 . 1.407(4) ?
    C17 C18 . 1.364(5) ?
    C17 H17 . 0.9500 ?
    C18 C18A . 1.418(3) ?
    C18 H18 . 0.9500 ?
    C13A O132 . 1.396(3) ?
    C13A O131 . 1.408(3) ?
    C13A H13A . 1.0000 ?
    O131 C131 . 1.428(4) ?
    C131 H13B . 0.9800 ?
    C131 H13C . 0.9800 ?
    C131 H13D . 0.9800 ?
    O132 C132 . 1.433(3) ?
    C132 H13E . 0.9800 ?
    C132 H13F . 0.9800 ?
    C132 H13G . 0.9800 ?
    O161 C161 . 1.420(4) ?
    C161 H16A . 0.9800 ?
    C161 H16B . 0.9800 ?
    C161 H16C . 0.9800 ?
    N21 C22 . 1.309(3) ?
    N21 C28A . 1.363(4) ?
    C22 C23 . 1.408(4) ?
    C22 Cl22 . 1.743(3) ?
    C23 C24 . 1.370(4) ?
    C23 C23A . 1.524(3) ?
    C24 C24A . 1.417(3) ?
    C24 H24 . 0.9500 ?
    C24A C25 . 1.416(4) ?
    C24A C28A . 1.419(4) ?
    C25 C26 . 1.374(3) ?
    C25 H25 . 0.9500 ?
    C26 O261 . 1.355(3) ?
    C26 C27 . 1.420(4) ?
    C27 C28 . 1.351(4) ?
    C27 H27 . 0.9500 ?
    C28 C28A . 1.414(3) ?
    C28 H28 . 0.9500 ?
    C23A O232 . 1.400(3) ?
    C23A O231 . 1.408(3) ?
    C23A H23A . 1.0000 ?
    O231 C231 . 1.419(4) ?
    C231 H23B . 0.9800 ?
    C231 H23C . 0.9800 ?
    C231 H23D . 0.9800 ?
    O232 C232 . 1.424(3) ?
    C232 H23E . 0.9800 ?
    C232 H23F . 0.9800 ?
    C232 H23G . 0.9800 ?
    O261 C261 . 1.430(4) ?
    C261 H26A . 0.9800 ?
    C261 H26B . 0.9800 ?
    C261 H26C . 0.9800 ?
loop_
    _geom_angle_atom_site_label_1
    _geom_angle_atom_site_label_2
    _geom_angle_atom_site_label_3
    _geom_angle_site_symmetry_1
    _geom_angle_site_symmetry_3
    _geom_angle
    _geom_angle_publ_flag
    C12 N11 C18A . . 117.0(2) ?
    N11 C12 C13 . . 125.8(3) ?
    N11 C12 Cl12 . . 114.9(2) ?
    C13 C12 Cl12 . . 119.3(2) ?
    C14 C13 C12 . . 116.4(2) ?
    C14 C13 C13A . . 122.7(2) ?
    C12 C13 C13A . . 120.9(3) ?
    C13 C14 C14A . . 120.6(2) ?
    C13 C14 H14 . . 119.7 ?
    C14A C14 H14 . . 119.7 ?
    C18A C14A C14 . . 117.4(3) ?
    C18A C14A C15 . . 120.5(2) ?
    C14 C14A C15 . . 122.0(2) ?
    C16 C15 C14A . . 118.6(3) ?
    C16 C15 H15 . . 120.7 ?
    C14A C15 H15 . . 120.7 ?
    O161 C16 C15 . . 124.5(3) ?
    O161 C16 C17 . . 114.6(2) ?
    C15 C16 C17 . . 120.9(3) ?
    C18 C17 C16 . . 121.1(2) ?
    C18 C17 H17 . . 119.5 ?
    C16 C17 H17 . . 119.5 ?
    C17 C18 C18A . . 119.7(3) ?
    C17 C18 H18 . . 120.2 ?
    C18A C18 H18 . . 120.2 ?
    N11 C18A C14A . . 122.8(2) ?
    N11 C18A C18 . . 118.0(3) ?
    C14A C18A C18 . . 119.2(3) ?
    O132 C13A O131 . . 112.5(2) ?
    O132 C13A C13 . . 106.8(2) ?
    O131 C13A C13 . . 113.9(2) ?
    O132 C13A H13A . . 107.8 ?
    O131 C13A H13A . . 107.8 ?
    C13 C13A H13A . . 107.8 ?
    C13A O131 C131 . . 114.4(2) ?
    O131 C131 H13B . . 109.5 ?
    O131 C131 H13C . . 109.5 ?
    H13B C131 H13C . . 109.5 ?
    O131 C131 H13D . . 109.5 ?
    H13B C131 H13D . . 109.5 ?
    H13C C131 H13D . . 109.5 ?
    C13A O132 C132 . . 113.0(2) ?
    O132 C132 H13E . . 109.5 ?
    O132 C132 H13F . . 109.5 ?
    H13E C132 H13F . . 109.5 ?
    O132 C132 H13G . . 109.5 ?
    H13E C132 H13G . . 109.5 ?
    H13F C132 H13G . . 109.5 ?
    C16 O161 C161 . . 117.47(19) ?
    O161 C161 H16A . . 109.5 ?
    O161 C161 H16B . . 109.5 ?
    H16A C161 H16B . . 109.5 ?
    O161 C161 H16C . . 109.5 ?
    H16A C161 H16C . . 109.5 ?
    H16B C161 H16C . . 109.5 ?
    C22 N21 C28A . . 117.4(2) ?
    N21 C22 C23 . . 125.7(3) ?
    N21 C22 Cl22 . . 114.6(2) ?
    C23 C22 Cl22 . . 119.7(2) ?
    C24 C23 C22 . . 116.6(2) ?
    C24 C23 C23A . . 122.5(2) ?
    C22 C23 C23A . . 120.7(2) ?
    C23 C24 C24A . . 120.8(2) ?
    C23 C24 H24 . . 119.6 ?
    C24A C24 H24 . . 119.6 ?
    C25 C24A C24 . . 122.8(2) ?
    C25 C24A C28A . . 120.3(2) ?
    C24 C24A C28A . . 116.8(3) ?
    C26 C25 C24A . . 119.2(3) ?
    C26 C25 H25 . . 120.4 ?
    C24A C25 H25 . . 120.4 ?
    O261 C26 C25 . . 125.6(3) ?
    O261 C26 C27 . . 114.1(2) ?
    C25 C26 C27 . . 120.2(3) ?
    C28 C27 C26 . . 121.2(2) ?
    C28 C27 H27 . . 119.4 ?
    C26 C27 H27 . . 119.4 ?
    C27 C28 C28A . . 120.4(3) ?
    C27 C28 H28 . . 119.8 ?
    C28A C28 H28 . . 119.8 ?
    N21 C28A C28 . . 118.9(2) ?
    N21 C28A C24A . . 122.4(2) ?
    C28 C28A C24A . . 118.6(3) ?
    O232 C23A O231 . . 112.2(2) ?
    O232 C23A C23 . . 106.9(2) ?
    O231 C23A C23 . . 113.9(2) ?
    O232 C23A H23A . . 107.9 ?
    O231 C23A H23A . . 107.9 ?
    C23 C23A H23A . . 107.9 ?
    C23A O231 C231 . . 114.2(3) ?
    O231 C231 H23B . . 109.5 ?
    O231 C231 H23C . . 109.5 ?
    H23B C231 H23C . . 109.5 ?
    O231 C231 H23D . . 109.5 ?
    H23B C231 H23D . . 109.5 ?
    H23C C231 H23D . . 109.5 ?
    C23A O232 C232 . . 113.1(2) ?
    O232 C232 H23E . . 109.5 ?
    O232 C232 H23F . . 109.5 ?
    H23E C232 H23F . . 109.5 ?
    O232 C232 H23G . . 109.5 ?
    H23E C232 H23G . . 109.5 ?
    H23F C232 H23G . . 109.5 ?
    C26 O261 C261 . . 117.32(19) ?
    O261 C261 H26A . . 109.5 ?
    O261 C261 H26B . . 109.5 ?
    H26A C261 H26B . . 109.5 ?
    O261 C261 H26C . . 109.5 ?
    H26A C261 H26C . . 109.5 ?
    H26B C261 H26C . . 109.5 ?
loop_
    _geom_torsion_atom_site_label_1
    _geom_torsion_atom_site_label_2
    _geom_torsion_atom_site_label_3
    _geom_torsion_atom_site_label_4
    _geom_torsion_site_symmetry_1
    _geom_torsion_site_symmetry_2
    _geom_torsion_site_symmetry_3
    _geom_torsion_site_symmetry_4
    _geom_torsion
    _geom_torsion_publ_flag
    C18A N11 C12 C13 . . . . -0.3(4) ?
    C18A N11 C12 Cl12 . . . . 179.47(19) ?
    N11 C12 C13 C14 . . . . 2.0(4) ?
    Cl12 C12 C13 C14 . . . . -177.72(19) ?
    N11 C12 C13 C13A . . . . -174.6(3) ?
    Cl12 C12 C13 C13A . . . . 5.7(3) ?
    C12 C13 C14 C14A . . . . -1.4(3) ?
    C13A C13 C14 C14A . . . . 175.1(2) ?
    C13 C14 C14A C18A . . . . -0.7(3) ?
    C13 C14 C14A C15 . . . . -178.6(2) ?
    C18A C14A C15 C16 . . . . -1.8(4) ?
    C14 C14A C15 C16 . . . . 176.1(2) ?
    C14A C15 C16 O161 . . . . -178.7(2) ?
    C14A C15 C16 C17 . . . . 0.6(4) ?
    O161 C16 C17 C18 . . . . -179.9(3) ?
    C15 C16 C17 C18 . . . . 0.8(4) ?
    C16 C17 C18 C18A . . . . -1.0(4) ?
    C12 N11 C18A C14A . . . . -2.1(4) ?
    C12 N11 C18A C18 . . . . 176.8(2) ?
    C14 C14A C18A N11 . . . . 2.6(4) ?
    C15 C14A C18A N11 . . . . -179.5(2) ?
    C14 C14A C18A C18 . . . . -176.3(2) ?
    C15 C14A C18A C18 . . . . 1.6(4) ?
    C17 C18 C18A N11 . . . . -179.2(3) ?
    C17 C18 C18A C14A . . . . -0.2(4) ?
    C14 C13 C13A O132 . . . . -10.6(3) ?
    C12 C13 C13A O131 . . . . -69.4(3) y
    C12 C13 C13A O132 . . . . 165.7(2) y
    C14 C13 C13A O131 . . . . 114.2(3) ?
    O132 C13A O131 C131 . . . . 64.3(3) ?
    C13 C13A O131 C131 . . . . -57.4(3) y
    O131 C13A O132 C132 . . . . 63.7(3) ?
    C13 C13A O132 C132 . . . . -170.6(2) y
    C15 C16 O161 C161 . . . . -6.5(4) ?
    C17 C16 O161 C161 . . . . 174.2(3) ?
    C28A N21 C22 C23 . . . . 1.6(4) ?
    C28A N21 C22 Cl22 . . . . -179.65(19) ?
    N21 C22 C23 C24 . . . . -3.3(4) ?
    Cl22 C22 C23 C24 . . . . 178.01(19) ?
    N21 C22 C23 C23A . . . . 173.5(3) ?
    Cl22 C22 C23 C23A . . . . -5.2(3) ?
    C22 C23 C24 C24A . . . . 1.6(4) ?
    C23A C23 C24 C24A . . . . -175.1(2) ?
    C23 C24 C24A C25 . . . . 178.7(2) ?
    C23 C24 C24A C28A . . . . 1.3(4) ?
    C24 C24A C25 C26 . . . . -176.4(2) ?
    C28A C24A C25 C26 . . . . 1.0(3) ?
    C24A C25 C26 O261 . . . . 178.4(2) ?
    C24A C25 C26 C27 . . . . -0.1(4) ?
    O261 C26 C27 C28 . . . . -179.5(3) ?
    C25 C26 C27 C28 . . . . -0.8(4) ?
    C26 C27 C28 C28A . . . . 0.9(4) ?
    C22 N21 C28A C28 . . . . -178.0(2) ?
    C22 N21 C28A C24A . . . . 1.7(4) ?
    C27 C28 C28A N21 . . . . 179.7(3) ?
    C27 C28 C28A C24A . . . . 0.0(4) ?
    C25 C24A C28A N21 . . . . 179.4(2) ?
    C24 C24A C28A N21 . . . . -3.1(3) ?
    C25 C24A C28A C28 . . . . -0.9(3) ?
    C24 C24A C28A C28 . . . . 176.6(2) ?
    C24 C23 C23A O232 . . . . 14.3(3) ?
    C22 C23 C23A O231 . . . . 73.3(3) y
    C22 C23 C23A O232 . . . . -162.3(2) y
    C24 C23 C23A O231 . . . . -110.1(3) ?
    O232 C23A O231 C231 . . . . -63.4(3) ?
    C23 C23A O231 C231 . . . . 58.2(3) y
    O231 C23A O232 C232 . . . . -64.2(3) ?
    C23 C23A O232 C232 . . . . 170.3(2) y
    C25 C26 O261 C261 . . . . 7.3(4) ?
    C27 C26 O261 C261 . . . . -174.2(2) ?
_shelx_hkl_file
;
  -4   0   0    2.82    0.25
  -5   0   0    0.15    0.16
  -5   0   0    0.27    0.17
  -5   0   0   -0.05    0.11
  -6   0   0    5.02    0.48
  -6   0   0    4.90    0.53
  -7   0   0   33.75    1.58
  -7   0   0    0.90    0.58
  -8   0   0 4463.37   17.06
   8   0   0 4448.22   13.46
   9   0   0    6.89    0.69
  -9   0   0   27.65    1.63
  10   0   0   11.81    0.79
 -10   0   0   11.69    0.84
 -10   0   0   12.27    1.05
  11   0   0    5.34    0.74
 -11   0   0   35.10    2.17
 -12   0   0 4504.33   18.22
  12   0   0 4504.65   16.41
 -13   0   0   44.48    2.27
  13   0   0   19.12    1.23
  14   0   0   90.35    2.53
 -14   0   0   92.06    3.29
 -14   0   0   95.45    2.91
  14   0   0   90.95    2.07
  15   0   0    0.71    0.26
 -15   0   0    0.31    0.59
 -15   0   0    0.78    0.48
  16   0   0   17.02    0.95
 -16   0   0   15.43    1.28
 -16   0   0   16.66    1.54
  17   0   0    0.02    0.16
 -17   0   0   -0.17    0.45
 -17   0   0   -0.21    0.32
 -18   0   0    4.95    0.74
  18   0   0    5.48    0.58
 -18   0   0    3.93    0.77
  19   0   0    0.70    0.29
 -19   0   0    1.10    0.63
 -19   0   0    0.67    0.67
  19   0   0    0.87    0.75
 -20   0   0  132.65    4.87
 -20   0   0  137.44    4.24
  21   0   0    2.97    0.90
 -21   0   0    1.74    0.77
 -21   0   0    0.82    0.95
  22   0   0    3.65    0.85
 -22   0   0    2.59    0.78
 -23   0   0    2.89    1.30
  23   0   0    3.09    1.09
 -24   0   0  201.39    6.70
  24   0   0  222.67    6.49
 -25   0   0    2.19    1.00
  25   0   0    3.04    0.96
  26   0   0   -0.54    0.61
 -26   0   0   -0.96    0.98
 -27   0   0   -1.19    0.96
  27   0   0   -0.40    0.66
  28   0   0    1.18    0.63
 -28   0   0   -0.38    0.97
  28   0   0   -0.32    0.77
  29   0   0    0.66    0.62
 -29   0   0    0.36    0.72
  29   0   0   -0.29    0.57
  30   0   0   32.11    2.99
  30   0   0   34.71    2.94
 -30   0   0   31.29    3.15
 -31   0   0    3.32    1.43
  31   0   0    3.04    1.14
  31   0   0    4.14    1.41
  32   0   0   81.97    4.68
  32   0   0   84.94    4.95
 -32   0   0   77.52    5.12
  33   0   0    1.44    1.07
 -33   0   0    2.99    1.32
  33   0   0    2.15    1.05
 -34   0   0   12.55    2.22
  34   0   0   10.62    1.83
  34   0   0   10.30    1.91
  35   0   0    1.58    0.80
 -35   0   0    1.50    1.09
  35   0   0    0.75    0.85
  36   0   0   11.56    1.99
  36   0   0   13.21    2.06
 -36   0   0   10.40    2.10
  37   0   0    0.10    0.62
 -37   0   0    0.08    0.78
 -38   0   0    1.41    0.76
  38   0   0   -0.21    1.07
  39   0   0    1.57    0.78
 -39   0   0    1.10    0.98
  -4   0  -1 1096.50    5.15
  -4   0  -1 1074.46    6.14
  -5   0   1    0.02    0.17
  -5   0  -1    0.23    0.17
   5   0  -1    0.27    0.23
  -5   0  -1    0.16    0.22
  -5   0  -1    0.19    0.25
  -5   0  -1    0.29    0.18
  -6   0  -1  834.12    5.46
  -6   0   1  822.31    6.50
   7   0   1   -0.03    0.18
  -7   0   1    0.00    0.17
  -7   0  -1    0.04    0.16
  -7   0  -1    0.51    0.24
  -7   0  -1    0.03    0.14
  -7   0   1   -0.24    0.27
   8   0   1    1.60    0.36
  -8   0   1    1.51    0.31
  -8   0  -1    1.86    0.31
  -8   0  -1    1.83    0.40
  -8   0  -1    2.02    0.36
   8   0   1    1.96    0.19
  -8   0   1    1.86    0.32
  -9   0  -1    0.41    0.24
   9   0   1    0.37    0.29
  -9   0  -1    0.05    0.21
  -9   0  -1    0.00    0.18
  -9   0   1    0.25    0.38
   9   0   1    0.24    0.11
   9   0   1   -0.05    0.13
  -9   0   1    0.63    0.32
 -10   0   1   73.31    2.19
  10   0   1   66.57    2.04
  10   0  -1   67.63    1.89
 -10   0  -1   71.15    2.03
  10   0   1   68.55    1.27
 -10   0  -1   77.56    2.62
 -10   0   1   74.73    2.50
  10   0   1   65.74    2.15
 -10   0  -1   68.88    2.04
 -11   0  -1   -0.08    0.21
 -11   0  -1    0.35    0.34
  11   0   1    1.41    0.52
  11   0   1    0.54    0.19
 -11   0   1    0.71    0.47
 -11   0  -1   -0.50    0.40
  11   0  -1   -0.06    0.23
 -11   0   1    1.30    0.59
 -12   0  -1   38.62    1.69
 -12   0  -1   35.33    1.61
 -12   0   1   36.90    1.71
  12   0   1   36.98    1.05
  12   0  -1   34.65    1.51
 -12   0  -1   39.49    2.00
  12   0   1   38.27    1.78
 -12   0   1   35.44    1.93
 -13   0   1    5.00    1.15
 -13   0   1    2.13    0.83
  13   0   1    1.54    0.37
 -13   0  -1    1.71    0.53
  13   0   1    4.88    0.94
 -13   0  -1   -0.14    0.47
 -13   0  -1    1.07    0.48
  14   0   1  340.20    5.77
 -14   0  -1  372.48    6.64
  14   0  -1  342.90    4.97
 -14   0   1  327.37    5.47
 -14   0  -1  339.88    5.29
 -14   0  -1  344.00    5.41
  14   0   1  341.61    3.47
 -14   0   1  370.14    6.66
 -15   0  -1    0.96    0.57
  15   0   1    2.22    0.45
 -15   0  -1    0.16    0.92
 -15   0  -1    2.26    0.70
 -16   0  -1  142.89    3.75
 -16   0   1  121.22    4.08
  16   0   1  131.47    3.88
 -16   0  -1  120.69    4.10
  16   0   1  135.24    2.36
  17   0   1    4.15    1.04
  17   0   1    1.87    0.45
 -17   0  -1    1.33    0.76
 -17   0  -1    2.48    0.92
 -17   0   1    3.96    1.21
 -18   0   1  204.36    5.73
  18   0   1  207.13    5.18
 -18   0  -1  208.48    5.72
  18   0   1  213.47    3.15
 -18   0  -1  217.84    4.94
  19   0   1    1.20    0.39
  19   0   1    2.38    0.89
 -19   0  -1    1.84    0.93
 -19   0  -1    0.08    1.01
 -20   0  -1   34.88    2.52
 -20   0   1   37.81    2.67
  20   0   1   37.59    1.40
  20   0   1   38.60    2.41
 -20   0  -1   38.09    2.26
 -21   0  -1    0.13    0.53
  21   0   1    1.51    0.74
 -21   0   1    0.03    0.66
  21   0   1    0.51    0.24
 -21   0  -1    0.61    0.71
  22   0   1   36.74    2.47
 -22   0  -1   33.17    2.20
 -22   0  -1   35.40    2.70
 -22   0   1   33.47    2.65
  23   0  -1   -0.17    0.68
 -23   0  -1   -0.28    0.48
 -23   0  -1   -0.01    0.74
 -23   0   1    0.15    0.63
  23   0   1    0.74    0.59
  24   0   1   29.58    2.30
  24   0  -1   27.87    2.32
 -24   0  -1   25.51    2.32
 -24   0   1   30.39    2.65
 -24   0  -1   27.16    2.04
 -25   0  -1   -0.47    0.91
  25   0  -1   -0.91    0.83
  25   0   1    0.54    0.51
  25   0  -1    0.69    0.80
 -25   0  -1    0.00    0.47
 -25   0   1    0.71    0.68
  26   0  -1   26.01    2.42
 -26   0  -1   25.84    2.59
  26   0  -1   31.98    2.68
 -26   0   1   25.80    2.52
  26   0   1   25.64    2.24
 -27   0   1    0.59    0.68
  27   0  -1    1.35    1.06
 -27   0  -1   -0.71    0.75
  27   0   1    1.44    0.82
  27   0  -1    1.04    0.76
  28   0  -1   27.92    2.63
 -28   0  -1   28.52    2.86
  28   0  -1   31.52    2.78
 -28   0   1   25.70    2.63
  28   0   1   33.49    2.74
  29   0  -1    0.68    0.87
  29   0   1    1.20    0.84
 -29   0   1    0.93    0.83
 -29   0  -1    2.33    1.07
  29   0  -1    0.88    0.67
  30   0   1    8.62    1.51
 -30   0  -1   10.42    1.91
 -30   0   1    9.05    1.68
  30   0  -1   11.26    1.78
  30   0  -1    9.52    1.68
  31   0   1    0.36    0.78
 -31   0   1    0.74    1.05
 -31   0  -1    1.99    1.11
  31   0   1    0.93    0.66
  31   0  -1    1.27    0.77
  31   0  -1    1.28    0.82
  32   0  -1   30.17    2.93
 -32   0  -1   28.91    3.10
 -32   0   1   27.51    3.04
  32   0  -1   28.12    2.89
  32   0   1   29.12    2.88
  32   0   1   28.91    2.76
  33   0   1    0.89    0.63
  33   0  -1   -0.29    0.77
  33   0  -1    3.45    1.21
 -33   0  -1   -0.17    0.64
 -33   0   1    1.75    1.30
  33   0   1    1.88    0.96
  34   0   1   11.83    2.00
  34   0  -1   11.99    1.97
 -34   0   1   11.69    2.12
  34   0  -1   12.12    1.95
  34   0   1   11.74    1.83
 -34   0  -1   12.01    2.16
  35   0   1    0.52    0.75
  35   0  -1    0.47    0.64
 -35   0  -1   -1.07    1.03
  35   0   1    0.22    0.80
 -35   0   1    1.27    1.03
  35   0  -1   -0.48    1.13
 -36   0   1    2.66    1.24
 -36   0  -1    3.06    1.15
  36   0  -1    4.35    1.31
  36   0   1    3.22    1.14
  36   0  -1    2.78    0.88
  36   0   1    2.00    0.83
  37   0  -1   -0.80    0.81
 -37   0  -1   -0.47    0.94
  37   0  -1   -0.56    0.84
 -37   0   1    0.08    1.06
  37   0   1   -0.62    0.80
  37   0   1   -1.20    0.87
  38   0  -1    7.28    1.61
  38   0  -1    6.62    1.46
 -38   0  -1    7.57    1.89
 -38   0   1    5.27    1.57
  38   0   1    8.06    1.76
 -39   0   1    0.38    0.83
  39   0  -1   -0.39    0.79
  39   0   1    0.55    0.77
 -39   0  -1    0.25    0.97
  40   0   1   -1.22    1.08
   1   0  -2   -0.02    0.13
  -2   0  -2 1794.62    7.02
   2   0  -2 1907.66    7.73
  -3   0  -2   -0.02    0.11
   3   0  -2    0.09    0.17
  -3   0  -2    0.17    0.17
  -4   0  -2  116.89    1.86
  -4   0  -2  114.36    2.24
   4   0   2  121.34    1.87
  -4   0  -2  121.57    1.89
   4   0  -2  116.87    2.21
  -5   0  -2    0.21    0.23
   5   0   2   -0.05    0.16
  -5   0  -2   -0.13    0.16
   5   0  -2    0.08    0.23
  -5   0  -2    0.14    0.14
  -6   0  -2   91.30    2.32
   6   0  -2   92.43    2.26
  -6   0  -2  100.52    2.17
   6   0   2   90.63    1.77
  -6   0  -2   98.76    1.93
  -6   0  -2   88.90    2.17
   7   0   2    0.06    0.15
  -7   0  -2   -0.02    0.16
  -7   0  -2    0.45    0.28
  -7   0  -2    0.16    0.25
  -7   0  -2    0.18    0.21
   7   0   2    0.09    0.14
   7   0  -2    0.17    0.23
   8   0  -2  186.49    3.63
  -8   0  -2  200.81    3.80
   8   0   2  193.09    3.38
  -8   0  -2  195.95    3.61
   8   0   2  186.16    2.86
   8   0   2  201.99    3.15
  -8   0  -2  199.35    3.44
  -8   0   2  189.99    3.74
  -8   0  -2  203.59    3.15
  -9   0  -2   -0.17    0.22
  -9   0   2   -0.06    0.28
  -9   0  -2    0.10    0.25
  -9   0  -2    0.11    0.14
   9   0  -2    0.35    0.25
   9   0   2    0.13    0.16
  -9   0  -2   -0.06    0.25
   9   0   2    0.18    0.22
 -10   0  -2   40.66    1.57
  10   0   2   39.25    1.56
 -10   0  -2   41.04    1.89
  10   0   2   38.68    1.64
  10   0  -2   39.99    1.83
  11   0   2   -0.23    0.30
  11   0   2    0.16    0.19
 -11   0   2    0.02    0.35
  11   0  -2    0.57    0.43
 -11   0  -2   -0.29    0.35
 -11   0  -2   -0.19    0.29
 -11   0  -2    0.12    0.19
  12   0   2   12.55    0.49
  12   0  -2   13.90    1.21
  12   0   2   12.47    1.03
 -12   0  -2   14.66    1.07
 -12   0  -2   14.76    1.28
 -12   0  -2   13.02    1.00
 -12   0   2   12.43    1.14
 -13   0  -2    0.53    0.25
  13   0   2    0.10    0.08
 -13   0  -2    0.06    0.23
  13   0   2   -0.14    0.28
 -13   0   2    0.06    0.35
  13   0  -2    0.19    0.40
 -14   0  -2    6.63    0.77
 -14   0  -2    7.40    0.83
  14   0   2    5.94    0.37
 -14   0  -2    5.83    0.77
  14   0   2    6.52    0.78
  14   0  -2    5.40    0.77
 -14   0   2    6.91    0.94
 -15   0  -2    0.10    0.30
  15   0  -2    0.52    0.62
 -15   0   2    0.88    0.58
 -15   0  -2   -0.67    0.58
 -15   0  -2   -0.14    0.25
  15   0   2    0.18    0.11
  15   0   2    0.29    0.41
 -16   0   2   78.81    3.32
  16   0  -2   79.61    3.22
  16   0   2   77.35    1.42
  16   0   2   84.70    3.10
 -16   0  -2   81.44    2.83
 -16   0  -2   79.88    2.85
 -16   0  -2   85.88    3.50
 -17   0  -2    0.34    0.37
 -17   0   2    1.44    0.76
  17   0   2    1.18    0.59
 -17   0  -2    0.80    0.70
 -17   0  -2   -0.09    0.28
  17   0  -2    1.46    0.79
  17   0   2    0.17    0.14
  18   0   2    9.52    0.53
 -18   0   2    8.43    1.18
 -18   0  -2   11.06    1.36
  18   0   2   11.08    1.24
  18   0  -2   10.16    1.25
 -18   0  -2   10.64    1.11
 -18   0  -2   10.15    1.10
  19   0   2    0.30    0.14
  19   0  -2    0.25    0.52
 -19   0  -2   -0.01    0.42
 -19   0   2    0.18    0.55
 -19   0  -2   -0.24    0.45
 -19   0  -2   -0.03    0.36
  19   0   2    0.41    0.51
 -20   0  -2   15.86    1.72
  20   0   2   14.23    0.65
  20   0  -2   16.36    1.64
  20   0   2   15.50    1.49
 -20   0  -2   14.86    1.42
 -20   0  -2   15.98    1.38
 -20   0   2   16.29    1.74
 -21   0  -2    0.24    0.39
 -21   0   2    0.03    0.50
  21   0   2   -0.06    0.08
  21   0   2    0.27    0.47
  21   0  -2   -0.13    0.61
 -21   0  -2    0.52    0.67
 -22   0  -2   12.93    1.35
 -22   0  -2   11.85    1.57
  22   0  -2   10.83    1.36
 -22   0   2   10.44    1.58
  22   0   2   11.26    1.38
 -23   0   2   -0.23    0.53
 -23   0  -2   -0.50    0.55
  23   0   2    0.32    0.44
 -23   0  -2    0.26    0.75
  23   0  -2   -1.51    1.10
  24   0  -2    9.17    1.29
 -24   0   2   10.32    1.61
  24   0   2   13.25    1.56
 -24   0  -2   12.92    1.42
 -24   0  -2   12.16    1.58
 -25   0  -2    0.22    0.51
  25   0   2    1.61    0.81
  25   0  -2   -0.58    0.79
 -25   0  -2   -1.14    0.91
 -25   0   2    1.84    1.00
 -26   0  -2   20.26    1.86
  26   0   2   22.14    2.13
 -26   0  -2   16.32    2.10
  26   0  -2   18.04    2.04
 -26   0   2   17.25    2.14
  27   0  -2    0.75    0.95
  27   0   2    0.10    0.63
 -27   0  -2    1.35    0.68
 -27   0  -2    0.43    0.84
 -27   0   2    1.02    0.88
 -28   0   2   28.57    2.87
  28   0  -2   28.87    2.69
  28   0   2   27.56    2.44
 -28   0  -2   26.64    2.74
  29   0   2    1.06    0.72
 -29   0  -2   -0.03    0.64
 -29   0   2    0.52    0.90
  29   0  -2    0.98    0.80
  29   0  -2    0.82    0.78
 -30   0  -2   16.83    2.28
  30   0   2   14.98    1.93
 -30   0   2   15.42    2.20
  30   0  -2   15.68    2.11
  30   0  -2   13.84    2.04
  31   0  -2    1.00    0.75
  31   0  -2    1.02    0.75
 -31   0   2   -0.52    0.65
 -31   0  -2    0.15    0.78
  31   0   2    1.09    0.64
 -32   0   2    6.90    1.56
  32   0  -2   10.30    1.83
  32   0  -2    7.35    1.47
  32   0   2    6.27    1.23
 -32   0  -2    6.26    1.40
  33   0   2   -0.78    0.74
 -33   0   2   -0.16    0.66
 -33   0  -2    1.25    0.84
  33   0  -2   -0.48    0.76
  33   0  -2    0.18    0.68
  34   0   2    2.74    0.90
  34   0  -2    3.68    1.20
 -34   0   2    2.67    1.13
 -34   0  -2    3.63    1.40
  34   0  -2    4.34    1.19
  34   0   2    4.87    1.32
  35   0  -2   -0.32    0.65
  35   0  -2    0.81    0.82
  35   0   2   -0.65    0.95
 -35   0   2    1.01    0.96
 -35   0  -2    0.26    0.82
  35   0   2   -1.22    0.81
  36   0  -2    3.38    1.20
 -36   0   2    2.39    1.10
 -36   0  -2    1.10    1.06
  36   0   2    3.01    1.15
  36   0  -2    4.22    1.45
  37   0  -2    1.60    1.21
  37   0  -2    3.91    1.38
 -37   0   2    2.21    1.29
  37   0   2    2.02    1.11
 -37   0  -2    0.66    1.03
  38   0  -2   30.16    3.29
 -38   0  -2   32.60    3.82
  38   0  -2   32.67    3.56
  38   0   2   39.49    3.78
  39   0  -2    3.61    1.42
  39   0   2    1.17    0.96
  39   0  -2    1.33    1.07
  40   0   2   15.83    2.55
   0   0  -3    0.84    0.26
  -1   0  -3    0.00    0.18
   1   0  -3    0.14    0.18
  -1   0  -3    0.04    0.23
  -2   0  -3  217.86    3.31
   2   0  -3  220.05    3.12
  -3   0  -3    0.40    0.24
   3   0  -3    0.16    0.25
  -3   0  -3    0.40    0.29
  -4   0  -3  926.88    5.93
  -4   0  -3  944.22    6.23
  -4   0  -3  943.53    7.26
   5   0   3    1.74    0.67
   5   0  -3    0.67    0.40
  -5   0  -3    1.00    0.31
  -5   0  -3    2.39    0.61
  -5   0  -3    0.89    0.34
   6   0   3 1976.97    9.35
  -6   0  -3 2045.78    9.58
  -6   0  -3 1958.31   11.40
  -7   0  -3   -0.21    0.27
  -7   0  -3    0.12    0.18
  -7   0  -3    0.02    0.14
   7   0   3    0.06    0.15
   7   0   3    0.30    0.16
  -7   0  -3    0.06    0.16
   8   0  -3  175.58    3.71
  -8   0  -3  182.77    3.47
   8   0   3  182.94    3.12
   8   0   3  185.82    2.97
  -8   0  -3  185.31    3.14
  -8   0  -3  181.33    3.71
  -8   0  -3  176.38    1.99
   9   0  -3    0.18    0.44
  -9   0  -3   -0.48    0.35
  -9   0  -3    0.67    0.36
  -9   0  -3    0.42    0.12
  -9   0  -3    0.01    0.16
   9   0   3    0.44    0.22
   9   0   3    0.84    0.25
  -9   0  -3    0.04    0.18
 -10   0  -3   62.41    2.44
  10   0   3   62.39    1.99
 -10   0  -3   60.81    1.08
 -10   0  -3   63.73    2.00
  10   0  -3   64.97    2.46
 -10   0  -3   61.68    2.35
  10   0   3   61.19    1.87
 -11   0  -3    0.18    0.38
 -11   0  -3    0.15    0.06
  11   0   3   -0.02    0.18
  11   0   3    0.16    0.23
  11   0  -3    0.31    0.43
 -11   0  -3   -0.30    0.19
  12   0  -3   15.53    1.30
 -12   0  -3   14.63    1.25
 -12   0  -3   16.92    1.13
  12   0   3   15.34    1.02
 -12   0  -3   17.17    1.34
 -13   0  -3    0.06    0.23
  13   0   3   -0.03    0.18
  13   0  -3   -0.21    0.66
 -13   0  -3   -0.37    0.38
 -13   0  -3    0.23    0.26
  14   0  -3   75.88    3.04
  14   0   3   78.61    2.44
 -14   0  -3   84.84    3.29
 -14   0   3   82.36    3.30
 -14   0  -3   79.22    2.82
 -14   0  -3   78.93    2.62
 -15   0   3    1.69    0.84
 -15   0  -3    0.52    0.34
 -15   0  -3    0.21    0.32
  15   0  -3    1.50    0.83
  15   0   3    0.28    0.28
 -15   0  -3    0.38    0.56
 -16   0  -3   23.94    1.89
  16   0   3   24.17    1.70
  16   0  -3   28.03    1.98
  16   0   3   23.33    1.44
 -16   0  -3   24.90    1.60
 -16   0   3   24.73    1.96
 -16   0  -3   25.98    1.71
 -17   0  -3    0.29    0.49
  17   0  -3    4.65    1.36
 -17   0  -3    0.15    0.38
  17   0   3    1.00    0.65
 -17   0   3    5.56    1.42
  17   0   3    0.82    0.72
 -17   0  -3    0.42    0.69
 -18   0  -3  204.75    4.81
  18   0  -3  199.79    5.58
  18   0   3  193.49    5.01
 -18   0  -3  200.95    5.87
 -18   0  -3  211.71    5.12
  18   0   3  191.24    4.29
 -18   0   3  191.95    5.68
 -19   0  -3   -0.30    0.37
 -19   0   3    2.08    1.18
 -19   0  -3    0.94    0.71
  19   0   3    0.37    0.54
 -19   0  -3   -0.26    0.43
  19   0   3    1.89    0.97
 -20   0   3   42.84    2.86
 -20   0  -3   42.12    2.41
 -20   0  -3   39.42    2.79
 -20   0  -3   39.30    2.19
  20   0   3   38.31    2.39
  20   0  -3   38.23    2.59
  20   0   3   38.67    2.06
 -21   0  -3    0.28    0.41
  21   0   3    0.83    0.72
  21   0  -3    2.23    1.11
  21   0   3   -0.38    0.42
 -21   0  -3   -0.40    0.66
 -21   0   3    1.32    1.07
 -21   0  -3   -0.03    0.43
 -22   0  -3   80.02    3.30
  22   0  -3   75.21    3.80
 -22   0  -3   77.74    4.10
  22   0   3   85.67    3.72
  22   0   3   79.52    3.10
 -22   0   3   84.44    4.27
 -22   0  -3   78.88    3.46
 -23   0  -3    0.98    0.74
 -23   0   3    4.35    1.53
  23   0   3    0.04    0.52
 -23   0  -3    3.38    1.18
  23   0   3    3.83    1.23
 -23   0  -3   -0.89    0.64
  23   0  -3    2.57    1.19
 -24   0  -3   96.87    4.78
  24   0   3  100.42    4.24
  24   0   3   93.70    3.53
 -24   0   3   94.83    4.73
  24   0  -3   94.47    4.54
 -24   0  -3   94.94    3.78
 -25   0   3    5.20    1.59
 -25   0  -3    0.75    0.92
  25   0   3    4.29    1.25
  25   0   3    2.23    0.90
 -25   0  -3    2.29    1.31
  25   0  -3    5.41    1.60
  26   0   3   80.72    3.42
 -26   0  -3   77.32    4.46
  26   0  -3   77.27    4.25
 -26   0   3   75.47    4.41
 -26   0  -3   73.20    3.49
  26   0   3   73.09    3.81
 -27   0   3    1.53    0.87
  27   0   3    1.34    0.79
  27   0  -3    1.41    1.02
 -27   0  -3    0.80    0.74
 -27   0  -3   -0.64    0.81
  27   0   3    1.60    0.76
 -28   0  -3    8.86    1.62
 -28   0  -3    8.08    1.29
  28   0  -3    8.03    1.48
  28   0   3    8.75    1.22
 -28   0   3    8.43    1.59
 -29   0   3   -0.01    0.67
  29   0  -3   -0.10    0.66
 -29   0  -3    0.45    0.47
  29   0   3    0.61    0.49
 -29   0  -3   -1.28    1.09
 -30   0   3    8.32    1.56
  30   0  -3    8.74    1.58
 -30   0  -3    8.38    1.70
 -31   0   3   -0.12    0.66
  31   0  -3   -1.18    0.95
 -31   0  -3   -0.50    0.70
 -32   0  -3    9.48    1.78
  32   0  -3   11.45    1.99
  32   0  -3   12.16    1.99
  33   0  -3    0.78    0.92
 -33   0  -3    0.40    0.67
  33   0  -3    0.96    0.83
 -34   0  -3   26.04    3.10
  34   0  -3   28.14    3.04
  34   0  -3   28.81    3.08
  35   0  -3    4.57    1.55
 -35   0  -3    2.65    1.28
  35   0  -3    2.75    1.46
  36   0  -3   35.40    3.53
  36   0   3   35.89    3.47
  36   0  -3   36.45    3.66
 -36   0  -3   30.66    3.56
  37   0  -3    4.48    1.63
  37   0  -3    2.13    1.31
 -37   0  -3    3.13    1.62
  37   0   3    6.62    1.88
  38   0  -3   29.54    3.32
 -38   0  -3   32.31    3.72
  38   0  -3   34.74    3.67
  38   0   3   36.25    3.61
  39   0   3   -0.15    0.74
  39   0  -3    0.41    0.78
  40   0   3    5.37    1.41
   0   0  -4  508.90    5.23
  -1   0  -4    0.19    0.19
  -1   0  -4   -0.22    0.23
   1   0  -4    0.16    0.23
   2   0  -4  100.34    2.39
  -2   0  -4  109.53    2.41
   3   0  -4   -0.05    0.23
  -3   0  -4    0.27    0.38
  -3   0  -4    0.15    0.16
  -3   0  -4   -0.13    0.21
   4   0   4  347.54    4.48
  -4   0  -4  333.48    4.28
   4   0  -4  335.57    4.64
  -5   0  -4    0.30    0.21
  -5   0  -4    0.71    0.26
   5   0  -4    0.34    0.32
   5   0   4    0.44    0.25
  -5   0  -4   -0.04    0.22
   6   0   4   81.19    2.25
  -6   0  -4   84.11    2.59
   6   0  -4   79.59    2.41
  -6   0  -4   85.87    2.15
  -6   0  -4   82.67    2.13
   7   0  -4   -0.08    0.26
  -7   0  -4    0.54    0.37
   7   0   4    0.10    0.23
  -7   0  -4    0.61    0.18
  -8   0  -4   41.36    1.57
  -8   0  -4   45.52    1.64
   8   0   4   41.28    1.55
   8   0  -4   42.05    1.89
  -8   0  -4   46.78    2.04
   9   0  -4    0.50    0.39
  -9   0  -4   -0.51    0.50
   9   0   4    0.22    0.22
  -9   0  -4    0.10    0.18
  -9   0  -4    0.08    0.18
   9   0   4    0.27    0.23
  10   0  -4   11.88    1.15
  10   0   4   12.28    0.91
  10   0   4   11.42    0.85
 -10   0  -4   11.74    0.89
 -10   0  -4   12.65    1.15
 -10   0  -4   12.14    1.15
 -10   0  -4   11.42    0.59
  11   0  -4    0.10    0.42
 -11   0  -4    0.22    0.11
  11   0   4    0.00    0.19
 -11   0  -4   -0.10    0.25
 -11   0  -4   -0.19    0.43
 -11   0  -4    0.09    0.38
 -12   0  -4  342.81    5.17
  12   0  -4  350.97    6.30
 -12   0  -4  341.05    6.19
  12   0   4  329.07    4.77
 -12   0  -4  318.36    2.79
 -12   0  -4  330.47    6.36
  13   0  -4    0.44    0.65
 -13   0  -4    0.12    0.52
 -13   0  -4    0.05    0.06
  13   0   4   -0.13    0.19
 -13   0  -4    0.51    0.40
 -13   0  -4   -0.06    0.40
 -14   0  -4   47.51    2.57
 -14   0  -4   49.48    2.52
 -14   0  -4   52.61    2.14
  14   0   4   50.29    1.97
  14   0  -4   49.90    2.55
 -15   0  -4   -0.19    0.55
  15   0   4   -0.01    0.23
 -15   0  -4   -0.85    0.59
  15   0  -4    0.61    0.76
 -15   0  -4   -0.37    0.31
  16   0   4   25.83    1.50
 -16   0  -4   29.16    1.71
 -16   0  -4   23.73    1.93
 -16   0  -4   27.22    1.83
  16   0  -4   25.04    1.91
 -17   0  -4    0.22    0.57
  17   0   4    0.43    0.48
 -17   0  -4    0.71    0.55
 -17   0  -4   -0.29    0.32
 -18   0  -4  241.83    5.24
 -18   0  -4  232.58    6.36
  18   0  -4  221.94    6.00
 -18   0  -4  242.19    5.72
  18   0   4  220.73    4.64
 -19   0  -4    0.02    0.66
  19   0   4    0.16    0.47
 -19   0  -4    0.16    0.54
 -19   0  -4   -0.06    0.41
 -20   0  -4   38.99    2.42
  20   0   4   37.87    2.04
 -20   0  -4   36.56    2.15
  20   0  -4   36.74    2.57
 -20   0  -4   40.48    2.89
  21   0   4    0.64    0.58
 -21   0  -4   -0.32    0.48
 -21   0  -4    2.08    1.24
 -21   0  -4   -0.51    0.43
  21   0  -4    2.79    1.41
  22   0  -4  131.56    5.14
 -22   0  -4  148.66    5.74
  22   0   4  134.26    4.00
 -22   0  -4  141.65    4.79
 -22   0  -4  131.76    4.26
 -23   0  -4    1.50    1.07
  23   0  -4    2.91    1.32
  23   0   4    0.61    0.62
 -23   0  -4    0.69    0.77
 -23   0  -4   -0.15    0.48
  24   0   4   34.69    2.14
  24   0  -4   32.39    2.70
 -24   0  -4   30.87    2.16
 -24   0  -4   32.88    2.47
 -24   0  -4   30.77    2.76
 -25   0  -4    0.74    0.65
 -25   0  -4    0.79    0.52
 -25   0  -4   -0.67    0.77
  25   0   4    1.09    0.62
  26   0   4   63.99    3.01
  26   0  -4   67.61    4.04
 -26   0  -4   61.80    3.16
 -26   0  -4   65.03    3.49
 -26   0  -4   68.52    4.22
  27   0   4    0.67    0.66
 -27   0  -4    0.21    0.74
  27   0  -4    0.71    0.89
 -27   0  -4    1.19    0.80
  28   0   4   19.31    1.72
 -28   0  -4   19.15    1.87
  28   0  -4   17.10    2.17
 -28   0  -4   16.83    2.25
 -29   0  -4   -0.16    0.59
 -29   0  -4    0.14    0.42
 -30   0  -4   20.54    2.01
 -30   0  -4   20.51    2.61
  30   0  -4   19.18    2.40
 -31   0  -4   -0.57    0.56
  31   0  -4    1.35    0.97
 -31   0  -4    0.45    0.69
  32   0  -4    5.71    1.35
 -32   0  -4    5.30    1.48
  33   0  -4    1.21    1.03
 -33   0  -4    0.54    0.68
  34   0  -4   24.49    2.92
 -34   0  -4   20.35    2.73
  35   0  -4    2.40    1.35
  35   0  -4    1.15    0.85
 -35   0  -4    1.46    1.25
 -36   0  -4   26.03    3.30
  36   0  -4   26.61    3.16
  36   0  -4   21.25    2.87
  37   0  -4    0.34    0.88
  37   0  -4    0.58    0.87
 -37   0  -4    1.61    1.08
  38   0  -4   -0.71    1.24
  38   0   4   -1.96    1.21
 -38   0  -4   -0.84    1.01
  38   0  -4   -1.09    1.07
  39   0   4   -1.13    0.95
  39   0  -4    0.04    0.90
  40   0  -4   -0.40    0.82
   0   0   5    0.09    0.14
   0   0  -5   -0.17    0.27
   1   0   5    0.04    0.12
   1   0  -5    0.09    0.19
  -1   0  -5    0.08    0.27
  -1   0  -5   -0.06    0.19
  -2   0  -5   35.16    1.72
   2   0  -5   37.19    1.63
  -2   0  -5   34.52    1.53
   2   0   5   35.98    1.54
  -3   0  -5    0.19    0.28
  -3   0  -5   -0.30    0.27
   3   0  -5    0.02    0.25
   3   0   5    0.04    0.22
   4   0  -5  187.00    3.80
  -4   0  -5  179.32    3.95
  -4   0  -5  186.52    3.59
  -4   0  -5  188.01    3.58
  -5   0  -5    0.06    0.17
   5   0  -5   -0.01    0.29
  -5   0  -5    0.02    0.32
  -6   0  -5   49.19    1.85
  -6   0  -5   50.08    1.80
   6   0  -5   45.66    1.99
   7   0  -5    0.13    0.32
  -7   0  -5    0.74    0.48
  -7   0  -5    0.05    0.19
  -7   0  -5   -0.02    0.21
  -8   0  -5 1352.56    9.61
   8   0  -5 1331.84   11.19
  -9   0  -5   -0.32    0.48
   9   0  -5   -0.30    0.39
   9   0   5    0.77    0.43
  -9   0  -5    0.53    0.22
  -9   0  -5    0.43    0.29
 -10   0  -5   12.54    0.97
  10   0   5   12.39    0.95
 -10   0  -5   12.43    0.97
 -10   0  -5    9.35    1.01
  10   0  -5   11.52    1.13
 -11   0  -5    0.29    0.39
  11   0  -5   -0.29    0.43
 -11   0  -5    0.19    0.23
  11   0   5   -0.09    0.29
 -12   0  -5    0.29    0.35
 -12   0  -5    0.64    0.30
  12   0   5    0.43    0.25
  12   0  -5    1.07    0.39
 -12   0  -5    0.47    0.16
 -12   0  -5    0.89    0.45
 -13   0  -5    0.02    0.11
 -13   0  -5    0.30    0.28
  13   0  -5    0.32    0.52
  13   0   5    0.01    0.24
 -13   0  -5   -0.19    0.55
 -13   0  -5   -0.63    0.53
 -14   0  -5   33.21    1.74
 -14   0  -5   30.42    0.93
 -14   0  -5   31.20    2.14
  14   0   5   33.07    1.66
 -14   0  -5   31.91    2.11
  14   0  -5   31.57    2.09
  15   0   5    0.06    0.27
 -15   0  -5    0.22    0.49
 -15   0  -5    0.06    0.08
 -15   0  -5    0.00    0.25
 -15   0  -5   -0.22    0.48
 -16   0  -5  355.28    7.58
 -16   0  -5  343.03    7.23
  16   0  -5  344.02    7.25
  16   0   5  351.97    5.63
 -17   0  -5    0.25    0.64
 -17   0  -5   -0.56    0.71
  17   0   5    0.40    0.39
 -17   0  -5   -0.18    0.37
 -18   0  -5   46.59    2.32
  18   0  -5   42.72    2.70
 -18   0  -5   43.81    2.54
  18   0   5   42.05    2.03
 -18   0  -5   41.79    2.76
 -19   0  -5    1.20    0.88
 -19   0  -5   -0.09    0.61
 -19   0  -5   -0.24    0.39
  19   0   5    0.44    0.56
  20   0   5  505.00    7.36
 -20   0  -5  509.46    9.03
 -20   0  -5  518.41    8.11
  20   0  -5  525.76    9.87
 -20   0  -5  510.86   10.20
  21   0  -5   13.65    2.63
 -21   0  -5    1.45    0.95
  21   0   5    0.84    0.80
 -21   0  -5   10.04    1.99
 -21   0  -5    0.72    0.92
 -22   0  -5  128.69    5.45
  22   0   5  126.21    3.84
 -22   0  -5  121.45    4.12
 -22   0  -5  122.37    4.65
  22   0  -5  113.43    4.88
  23   0   5    0.84    0.62
  23   0  -5    2.59    1.28
 -23   0  -5    0.47    0.71
 -23   0  -5    1.35    0.65
 -23   0  -5    0.03    0.55
  24   0  -5   14.63    1.83
  24   0   5   19.32    1.58
 -24   0  -5   19.20    1.94
 -24   0  -5   19.94    2.32
 -24   0  -5   18.35    1.70
  25   0  -5   -0.41    0.67
 -25   0  -5   -0.05    0.38
 -25   0  -5   -0.68    0.62
  25   0   5   -0.13    0.31
 -25   0  -5   -0.24    0.69
  26   0  -5    2.85    0.79
  26   0   5    3.04    0.69
 -26   0  -5    3.23    1.04
 -26   0  -5    3.26    0.82
 -26   0  -5    4.24    0.91
 -27   0  -5   -0.29    0.37
  27   0  -5    1.53    1.02
 -27   0  -5   -0.45    0.69
 -27   0  -5   -0.16    0.68
  28   0  -5   44.76    3.44
 -28   0  -5   37.42    2.60
 -28   0  -5   40.30    3.52
 -28   0  -5   41.13    3.01
  29   0  -5    2.60    1.14
 -29   0  -5    0.75    0.62
 -29   0  -5    1.74    1.16
 -30   0  -5    3.89    1.27
 -30   0  -5    3.97    0.97
  30   0  -5    4.80    1.37
 -31   0  -5    1.21    0.95
 -31   0  -5    0.09    0.59
  31   0  -5    0.74    0.87
 -32   0  -5   20.74    2.78
  32   0  -5   19.97    2.60
 -32   0  -5   19.31    2.00
 -33   0  -5    0.93    1.01
  33   0  -5    1.66    1.25
  34   0  -5   24.28    2.94
 -34   0  -5   23.15    3.00
 -35   0  -5    2.33    1.37
  35   0  -5    0.70    0.98
  36   0  -5   18.36    2.67
 -36   0  -5   19.02    2.81
 -37   0  -5   -1.02    0.83
  37   0  -5   -2.03    1.21
  37   0  -5   -1.94    1.25
  38   0  -5   -1.08    1.09
  39   0   5   -1.58    1.11
  39   0  -5   -0.91    0.87
   0   0  -6  726.18    7.72
  -1   0  -6   -0.29    0.49
  -1   0  -6    0.06    0.32
   1   0  -6   -0.12    0.31
   2   0  -6  397.61    5.84
  -2   0  -6  409.64    5.73
  -3   0  -6   -0.18    0.35
   3   0  -6    0.50    0.42
  -3   0  -6    0.24    0.38
  -4   0  -6 1335.42   11.79
   4   0  -6 1355.37   11.09
   5   0  -6    0.13    0.39
  -5   0  -6    0.15    0.36
  -6   0  -6  650.31    8.44
   6   0  -6  670.49    8.16
   7   0  -6   -0.13    0.40
  -7   0  -6    0.36    0.30
  -7   0  -6    0.02    0.37
  -8   0  -6  286.77    4.79
   8   0  -6  281.97    5.59
   9   0  -6   -0.09    0.39
  -9   0  -6    0.41    0.47
  -9   0  -6    0.14    0.22
 -10   0  -6   36.10    1.77
 -10   0  -6   37.41    2.21
  10   0  -6   35.20    2.09
  11   0  -6    1.54    0.90
 -11   0  -6    0.67    0.76
 -11   0  -6    1.22    0.48
 -12   0  -6 1064.28   12.12
  12   0  -6 1052.09   11.75
 -12   0  -6 1069.68    9.87
  13   0  -6    0.72    1.16
  13   0   6    0.69    0.45
 -13   0  -6    0.30    0.49
 -13   0  -6    0.54    0.39
 -13   0  -6    0.69    0.56
 -13   0  -6    0.53    0.25
 -14   0  -6   65.05    1.67
 -14   0  -6   64.24    3.09
  14   0  -6   69.62    3.18
 -14   0  -6   68.77    2.63
  14   0   6   64.58    2.42
 -14   0  -6   58.91    3.08
  15   0  -6    0.83    0.95
 -15   0  -6   -0.09    0.13
 -15   0  -6    0.02    1.16
  15   0   6   -0.14    0.29
 -15   0  -6    0.10    0.45
 -15   0  -6   -0.19    0.32
 -16   0  -6  124.58    3.69
 -16   0  -6  116.23    4.34
 -16   0  -6  125.64    4.68
  16   0   6  115.37    3.32
  16   0  -6  111.40    4.24
 -16   0  -6  111.78    1.81
 -17   0  -6    0.78    0.72
 -17   0  -6    3.41    0.98
  17   0   6   -0.28    0.28
 -17   0  -6    0.76    0.50
  17   0  -6    3.33    1.53
 -18   0  -6  288.25    7.42
  18   0  -6  297.13    7.28
 -18   0  -6  324.74    7.65
  18   0   6  319.27    5.73
 -18   0  -6  336.01    6.26
  19   0   6    0.69    0.90
 -19   0  -6    0.72    0.63
 -20   0  -6  741.39   11.35
  20   0  -6  731.44   11.86
  20   0   6  720.12    8.87
 -20   0  -6  741.55   12.54
 -20   0  -6  709.37    9.55
  21   0   6    0.95    0.92
 -21   0  -6    0.50    0.80
 -21   0  -6   -0.23    0.62
 -21   0  -6    2.38    1.74
  22   0  -6    0.42    0.56
  22   0   6    0.83    0.41
 -22   0  -6   -0.25    0.55
 -22   0  -6    0.25    0.34
 -22   0  -6    0.42    0.42
  23   0   6    0.17    0.30
  23   0  -6   -0.55    0.71
 -23   0  -6    0.12    0.49
 -23   0  -6    0.31    0.39
 -23   0  -6   -0.40    0.62
  24   0  -6    8.48    1.45
 -24   0  -6   10.63    1.56
 -24   0  -6   10.54    1.35
  24   0   6    9.86    1.13
 -24   0  -6   10.67    1.78
  25   0  -6    1.55    0.98
  25   0   6   -0.23    0.34
 -25   0  -6    0.51    0.53
 -25   0  -6    0.16    0.68
 -25   0  -6    1.13    0.69
 -26   0  -6   27.19    2.86
  26   0  -6   28.81    2.72
 -26   0  -6   26.30    2.42
 -26   0  -6   24.90    2.04
 -27   0  -6   -0.36    0.43
 -27   0  -6    0.21    0.82
 -27   0  -6    0.48    0.49
  27   0  -6    1.03    1.06
 -28   0  -6   23.91    2.77
 -28   0  -6   17.59    1.76
 -28   0  -6   22.54    2.27
  28   0  -6   23.65    2.57
 -29   0  -6   -0.65    0.71
 -29   0  -6    0.92    0.67
 -29   0  -6    0.47    0.68
  29   0  -6    1.88    1.14
 -30   0  -6   31.12    3.23
  30   0  -6   29.59    3.05
 -30   0  -6   27.72    2.35
 -30   0  -6   26.70    2.60
  31   0  -6    2.76    1.47
 -31   0  -6    5.08    1.58
  32   0  -6   62.35    4.52
 -32   0  -6   63.93    4.80
  33   0  -6    2.74    1.48
 -33   0  -6    0.78    0.82
  34   0  -6    0.69    0.81
 -34   0  -6   -0.01    0.71
 -35   0  -6   -0.61    0.89
  35   0  -6   -1.38    1.23
 -36   0  -6   -0.45    0.94
  36   0  -6   -0.77    1.08
 -37   0  -6   -0.59    1.08
  39   0  -6   -0.08    0.71
   0   0  -7   -0.39    0.39
   0   0  -7   -0.14    0.28
  -1   0  -7   -0.13    0.54
  -1   0  -7   -0.21    0.29
   1   0  -7    0.08    0.38
  -2   0  -7   83.59    2.83
   2   0  -7   87.92    2.95
  -2   0  -7   82.42    3.17
  -3   0  -7    0.40    0.31
   3   0  -7   -0.03    0.37
  -3   0  -7   -0.06    0.37
   4   0  -7  140.39    3.89
  -4   0  -7  145.36    3.74
  -4   0  -7  140.30    4.15
   5   0  -7    0.47    0.39
  -5   0  -7   -0.35    0.36
  -5   0  -7   -0.21    0.52
  -6   0  -7   32.42    2.04
   6   0  -7   34.30    1.97
   7   0  -7   -0.12    0.38
  -7   0  -7   -0.48    0.48
  -7   0  -7    0.15    0.26
   8   0  -7   21.06    1.63
  -8   0  -7   20.89    1.41
  -8   0  -7   21.08    1.69
  -9   0  -7    0.22    0.28
   9   0  -7   -0.09    0.43
  -9   0  -7   -0.39    0.48
 -10   0  -7   24.45    1.55
 -10   0  -7   27.57    2.00
  10   0  -7   26.58    1.90
  11   0  -7   -0.24    0.44
 -11   0  -7    0.19    0.34
 -11   0  -7    0.12    0.52
 -12   0  -7   16.49    1.29
  12   0  -7   15.71    1.56
 -12   0  -7   13.80    1.49
  13   0  -7    0.24    0.64
 -13   0  -7   -0.49    0.39
 -13   0  -7    0.55    0.52
  14   0  -7   81.79    3.58
 -14   0  -7   77.57    3.65
 -14   0  -7   88.11    3.08
 -14   0  -7   82.80    3.67
 -14   0  -7   79.21    2.13
 -15   0  -7   -0.08    0.75
 -15   0  -7    0.02    0.59
 -15   0  -7    0.08    0.74
 -15   0  -7    0.02    0.15
 -16   0  -7  298.88    7.48
 -16   0  -7  301.99    3.68
 -16   0  -7  291.88    7.19
  16   0  -7  299.86    7.19
  17   0  -7   12.04    2.10
 -17   0  -7    0.35    1.28
 -17   0  -7    5.56    1.30
 -17   0  -7    9.82    1.71
 -18   0  -7  166.94    5.67
  18   0   7  156.38    4.11
 -18   0  -7  163.80    4.51
 -18   0  -7  153.22    5.59
 -18   0  -7  151.28    1.87
  18   0  -7  154.41    5.45
 -19   0  -7   15.39    2.24
  19   0  -7    3.87    1.58
 -19   0  -7    0.22    0.50
  19   0   7   -1.10    0.63
 -19   0  -7   20.39    2.51
 -20   0  -7   35.09    2.74
 -20   0  -7   29.97    2.61
  20   0  -7   36.83    2.80
  20   0   7   32.42    1.94
 -20   0  -7   33.95    2.11
 -21   0  -7    0.17    0.39
  21   0   7    0.21    0.38
 -21   0  -7   -0.18    0.56
 -21   0  -7   -0.77    0.75
 -22   0  -7   10.84    1.51
 -22   0  -7   11.20    1.31
 -22   0  -7   10.69    1.69
  22   0   7   10.56    1.16
  22   0  -7   10.09    1.56
 -23   0  -7    0.18    0.36
 -23   0  -7   -0.04    0.44
 -23   0  -7   -0.27    0.65
  23   0   7    0.08    0.40
 -24   0  -7   25.84    2.69
 -24   0  -7   23.80    1.99
  24   0   7   25.90    1.83
 -24   0  -7   26.33    2.42
  24   0  -7   26.17    2.54
 -25   0  -7    0.64    0.74
 -25   0  -7    0.27    0.77
 -25   0  -7    0.23    0.42
  25   0  -7    1.46    1.06
 -26   0  -7    8.42    1.82
 -26   0  -7    6.84    1.17
  26   0  -7    6.84    1.54
 -26   0  -7    6.52    1.36
  27   0  -7    0.40    0.82
 -27   0  -7    0.88    0.63
 -27   0  -7    0.67    0.93
 -27   0  -7    0.19    0.55
 -28   0  -7    5.50    1.25
  28   0  -7    6.16    1.46
 -28   0  -7    5.53    1.04
 -28   0  -7    5.66    1.36
 -29   0  -7   -0.22    0.72
  29   0  -7    0.32    0.75
 -29   0  -7   -0.90    0.71
  30   0  -7   11.54    2.06
 -30   0  -7   10.04    1.66
 -30   0  -7   12.75    2.15
  31   0  -7   -0.04    0.66
 -31   0  -7   -0.17    0.59
 -31   0  -7    1.87    1.06
  32   0  -7    2.28    0.91
 -32   0  -7   -1.31    1.10
  33   0  -7   -1.62    0.98
 -33   0  -7   -0.42    0.71
  34   0  -7    1.90    1.13
 -34   0  -7    2.17    1.11
 -35   0  -7    0.23    0.89
  35   0  -7    0.50    1.02
 -36   0  -7    4.61    1.32
  36   0  -7    5.45    1.60
   0   0  -8  231.25    5.71
   0   0  -8  216.36    4.91
  -1   0  -8    0.23    0.39
   1   0  -8    0.32    0.39
  -1   0  -8    0.41    0.52
  -2   0  -8    1.73    0.59
  -2   0  -8    1.18    0.43
   2   0  -8    0.91    0.40
  -3   0  -8   -0.44    0.54
   3   0  -8   -0.08    0.34
  -3   0  -8   -0.25    0.37
  -4   0  -8    3.19    0.66
  -4   0  -8    4.37    0.84
   4   0  -8    4.28    0.79
  -5   0  -8    0.19    0.47
  -5   0  -8   -0.01    0.28
   5   0  -8    0.19    0.32
  -6   0  -8    4.54    0.95
   6   0  -8    3.44    0.78
  -7   0  -8   -0.66    0.54
   7   0  -8   -0.19    0.37
  -8   0  -8   95.05    3.76
   8   0  -8   90.26    3.54
   9   0  -8    0.00    0.52
  -9   0  -8   -0.35    0.44
  -9   0  -8   -0.18    0.31
 -10   0  -8   60.23    2.54
 -10   0  -8   57.73    3.05
  10   0  -8   53.59    2.80
 -11   0  -8   -0.17    0.35
 -11   0  -8   -0.08    0.53
  11   0  -8   -0.21    0.43
  12   0  -8  100.13    4.00
 -12   0  -8  113.89    3.57
 -12   0  -8  102.88    4.23
 -13   0  -8    0.28    0.66
  13   0  -8    0.47    0.61
 -13   0  -8   -0.82    0.55
 -14   0  -8   12.09    1.19
 -14   0  -8   13.59    1.62
  14   0  -8   12.95    1.57
 -15   0  -8    0.71    0.53
 -15   0  -8   -0.84    0.52
 -15   0  -8    0.80    0.39
  15   0  -8    0.21    0.50
 -16   0  -8    9.80    1.29
  16   0  -8    9.95    1.35
 -16   0  -8    9.50    1.09
 -16   0  -8    9.54    0.77
 -16   0  -8    5.54    0.71
 -17   0  -8    1.31    0.93
 -17   0  -8    1.69    0.39
 -17   0  -8    1.08    0.70
  17   0  -8   -0.12    0.69
 -17   0  -8   -0.65    0.71
 -18   0  -8    4.42    0.93
 -18   0  -8    5.34    1.03
  18   0  -8    3.70    0.80
 -18   0  -8    4.95    0.82
 -19   0  -8   -0.43    0.70
 -19   0  -8   -1.08    0.75
 -19   0  -8    0.06    0.38
  20   0  -8   24.35    2.35
 -20   0  -8   27.28    2.57
 -20   0  -8   25.94    2.42
 -20   0  -8   27.40    1.96
 -21   0  -8   -0.03    0.68
 -21   0  -8   -0.49    0.51
 -21   0  -8   -0.17    0.59
  21   0  -8    1.40    1.07
 -22   0  -8   10.76    1.58
 -22   0  -8   10.21    1.23
 -22   0  -8   12.05    1.77
  22   0  -8   10.44    1.66
 -22   0  -8   12.73    1.89
 -23   0  -8    0.11    0.49
 -23   0  -8   -0.37    0.42
  23   0  -8    0.97    1.09
 -23   0  -8   -0.10    0.67
  24   0  -8   46.91    3.48
 -24   0  -8   45.45    3.31
 -24   0  -8   47.98    2.78
 -24   0  -8   43.15    3.56
 -25   0  -8    0.15    0.66
 -25   0  -8    0.82    0.61
  25   0  -8    1.30    1.28
 -25   0  -8    0.11    0.55
 -26   0  -8   62.96    4.01
 -26   0  -8   58.71    4.32
 -26   0  -8   58.70    3.18
  26   0  -8   60.94    4.14
 -27   0  -8    1.21    0.91
  27   0  -8    2.07    1.40
 -27   0  -8    0.37    0.80
  28   0  -8   22.83    2.68
 -28   0  -8   27.44    3.08
 -28   0  -8   23.16    2.51
 -29   0  -8    0.69    0.77
 -29   0  -8   -0.85    1.04
  29   0  -8    1.43    1.14
 -30   0  -8   -0.09    0.53
 -30   0  -8   -0.85    1.03
  30   0  -8    0.11    0.66
 -31   0  -8   -0.30    1.04
  31   0  -8    0.72    0.76
 -31   0  -8   -0.29    0.57
  32   0  -8    5.11    1.35
 -32   0  -8    2.55    1.01
 -33   0  -8   -0.19    0.81
  33   0  -8   -0.90    0.84
 -34   0  -8    4.77    1.59
  34   0  -8    5.19    1.50
  35   0  -8   -0.69    0.96
 -35   0  -8    0.71    1.15
   0   0  -9   -0.02    0.47
   0   0  -9   -0.91    0.71
   1   0  -9   -0.34    0.58
  -1   0  -9   -0.05    0.38
  -1   0  -9    0.09    0.56
   1   0  -9   -0.28    0.41
   2   0  -9  448.42    7.65
  -2   0  -9  458.80    8.59
  -2   0  -9  433.33    7.40
  -3   0  -9    0.22    0.50
   3   0  -9    0.25    0.54
  -3   0  -9    0.97    0.61
  -4   0  -9   72.97    3.44
   4   0  -9   62.02    2.94
  -4   0  -9   70.81    3.00
  -5   0  -9   -0.08    0.40
  -5   0  -9    0.38    0.57
   5   0  -9   -0.14    0.47
   6   0  -9  308.55    6.67
  -6   0  -9  295.63    7.04
  -7   0  -9    0.43    0.58
   7   0  -9    0.04    0.55
  -8   0  -9    9.81    1.34
   8   0  -9    9.71    1.22
  -8   0  -9   11.59    1.19
   9   0  -9   -0.24    0.53
  -9   0  -9   -0.14    0.51
  -9   0  -9   -0.25    0.31
 -10   0  -9  122.03    4.63
  10   0  -9  118.36    4.39
 -10   0  -9  125.61    3.88
  11   0  -9    0.70    0.50
 -11   0  -9    0.04    0.36
 -11   0  -9   -0.31    0.59
 -12   0  -9   22.64    2.07
 -12   0  -9   23.07    1.71
  12   0  -9   19.12    1.90
 -13   0  -9   -0.08    0.48
 -13   0  -9   -0.21    0.57
  13   0  -9   -0.45    0.50
  14   0  -9   29.54    2.42
 -14   0  -9   27.01    2.33
 -14   0  -9   27.20    1.88
 -15   0  -9    0.51    0.43
 -15   0  -9   -0.35    0.75
  15   0  -9    0.26    0.68
 -16   0  -9   37.42    2.90
 -16   0  -9   39.82    2.32
 -16   0  -9   41.23    1.77
  16   0  -9   36.37    2.77
 -16   0  -9   39.46    2.88
  17   0  -9    0.52    0.87
 -17   0  -9    0.32    0.59
 -17   0  -9    0.05    0.32
 -17   0  -9    0.25    0.57
  18   0  -9   53.23    3.45
 -18   0  -9   59.48    3.82
 -18   0  -9   60.08    2.91
 -18   0  -9   54.70    3.46
 -19   0  -9   -0.70    0.68
 -19   0  -9   -0.15    0.44
 -19   0  -9    0.43    0.68
  20   0  -9   19.88    2.16
 -20   0  -9   20.03    2.26
 -20   0  -9   20.55    2.19
 -20   0  -9   19.29    1.70
 -21   0  -9   -0.45    0.72
 -21   0  -9    1.11    0.77
  21   0  -9    0.36    0.71
 -21   0  -9   -0.23    0.40
 -22   0  -9   13.79    1.95
 -22   0  -9   14.43    1.50
  22   0  -9   15.47    2.01
 -22   0  -9   14.74    2.01
 -23   0  -9   -0.37    0.80
 -23   0  -9    0.17    0.78
  23   0  -9   -0.23    0.76
 -23   0  -9    0.39    0.41
 -23   0  -9   -0.47    0.67
 -24   0  -9   11.37    1.94
  24   0  -9   12.12    1.93
 -24   0  -9   13.75    1.50
 -24   0  -9   11.99    1.81
 -25   0  -9   -1.28    1.02
  25   0  -9   -0.24    0.63
 -25   0  -9   -0.45    0.50
 -26   0  -9    3.55    1.18
  26   0  -9    3.16    1.20
 -26   0  -9    4.29    1.09
  27   0  -9   -0.14    0.68
 -27   0  -9    0.04    0.64
 -27   0  -9    0.18    0.53
 -28   0  -9    8.21    1.61
  28   0  -9    6.38    1.51
 -28   0  -9    5.91    1.44
 -29   0  -9    1.58    0.88
  29   0  -9    0.10    0.79
 -29   0  -9   -0.75    0.89
 -30   0  -9   25.11    2.75
 -30   0  -9   17.34    2.63
  30   0  -9   20.47    2.64
  31   0  -9    0.27    0.79
 -31   0  -9    0.82    1.14
 -31   0  -9    0.97    0.66
 -32   0  -9    1.73    0.95
  32   0  -9    3.35    1.24
  33   0  -9   -1.60    1.08
 -33   0  -9    0.83    0.89
 -34   0  -9   12.07    2.32
  34   0  -9   13.34    2.29
   0   0 -10  106.43    4.51
   0   0 -10  115.89    4.11
  -1   0 -10    0.74    0.90
  -1   0 -10    0.36    0.55
   1   0 -10    0.84    0.72
   1   0 -10    1.81    1.02
   2   0 -10   47.07    3.01
  -2   0 -10   42.18    2.49
  -2   0 -10   43.47    2.83
   2   0 -10   42.34    2.54
  -3   0 -10   -1.00    0.68
  -3   0 -10   -0.89    0.72
   3   0 -10    0.04    0.57
   4   0 -10  204.76    5.65
  -4   0 -10  223.40    5.66
  -4   0 -10  224.26    6.43
  -5   0 -10   -1.24    1.00
   5   0 -10   -0.80    0.63
  -5   0 -10   -0.83    0.67
  -6   0 -10   17.93    1.73
   6   0 -10   18.60    1.71
  -7   0 -10    1.10    0.58
   7   0 -10   -0.65    0.74
  -8   0 -10   54.68    3.23
   8   0 -10   50.00    2.90
  -8   0 -10   56.69    2.76
  -9   0 -10    0.05    0.32
  -9   0 -10    0.02    0.52
 -10   0 -10   25.50    1.85
 -10   0 -10   25.82    2.28
  10   0 -10   26.89    2.24
  11   0 -10    0.10    0.53
 -11   0 -10   -0.23    0.38
 -11   0 -10   -0.38    0.53
 -12   0 -10   47.40    3.19
  12   0 -10   43.28    2.92
 -12   0 -10   49.02    2.61
  13   0 -10    1.87    0.94
 -13   0 -10    1.18    0.84
 -13   0 -10    0.14    0.48
 -14   0 -10  120.81    5.15
  14   0 -10  119.03    4.93
 -14   0 -10  115.97    4.05
 -15   0 -10    1.66    0.96
 -15   0 -10   -0.13    0.35
  15   0 -10   -0.22    0.97
  16   0 -10  130.24    5.35
 -16   0 -10  134.10    5.55
 -16   0 -10  133.81    4.41
 -17   0 -10    0.15    0.48
 -17   0 -10   -0.09    0.75
 -17   0 -10    0.63    0.72
  17   0 -10    0.12    0.80
 -18   0 -10   36.12    2.95
 -18   0 -10   32.88    2.23
 -18   0 -10   31.25    2.86
  18   0 -10   29.79    2.70
  19   0 -10    1.21    1.09
 -19   0 -10   -0.40    0.48
 -19   0 -10    0.29    0.71
 -19   0 -10    0.93    0.79
  20   0 -10   20.08    2.30
 -20   0 -10   21.03    1.81
 -20   0 -10   19.53    2.17
 -20   0 -10   17.60    2.17
 -21   0 -10   -0.54    0.54
  21   0 -10   -0.28    0.67
 -21   0 -10    0.50    0.68
 -21   0 -10   -1.36    0.88
 -22   0 -10    2.61    0.91
  22   0 -10    2.35    0.95
 -22   0 -10    2.83    0.79
 -22   0 -10    1.96    0.89
  23   0 -10   -0.05    0.72
 -23   0 -10   -1.42    1.02
 -23   0 -10   -0.16    0.87
 -24   0 -10   39.84    3.36
  24   0 -10   35.83    3.26
 -24   0 -10   42.84    3.53
 -24   0 -10   37.34    3.44
 -25   0 -10    1.06    0.82
 -25   0 -10    0.31    0.72
  25   0 -10    1.11    1.08
 -26   0 -10   11.25    1.89
 -26   0 -10   12.17    1.99
  26   0 -10   13.99    2.16
  27   0 -10   -0.70    0.74
 -27   0 -10    0.02    0.57
 -27   0 -10   -0.94    0.98
 -28   0 -10    7.15    1.48
 -28   0 -10    5.99    1.54
  28   0 -10    4.11    1.17
 -29   0 -10    0.28    0.62
  29   0 -10    0.11    1.01
 -29   0 -10   -0.72    1.08
 -30   0 -10   23.73    2.76
  30   0 -10   26.95    3.10
 -30   0 -10   21.18    2.94
 -31   0 -10    0.64    0.87
 -31   0 -10    0.14    0.67
  31   0 -10    2.51    1.44
 -32   0 -10    8.71    2.07
  32   0 -10    8.63    2.01
 -33   0 -10    1.00    0.94
   0   0 -11    0.83    0.72
   0   0 -11    0.21    0.45
   1   0 -11    0.14    0.59
  -1   0 -11   -0.41    0.45
  -1   0 -11    0.61    0.75
   1   0 -11    1.25    0.76
   2   0 -11   36.40    2.49
  -2   0 -11   40.66    2.94
  -2   0 -11   36.72    2.46
   2   0 -11   36.52    2.80
   3   0 -11   -0.59    0.83
  -3   0 -11    0.64    0.68
   3   0 -11    0.50    0.54
  -3   0 -11    0.17    0.53
  -4   0 -11  149.44    4.86
   4   0 -11  145.92    5.04
  -5   0 -11    1.04    0.72
  -5   0 -11   -0.57    0.71
   5   0 -11    0.75    0.68
   6   0 -11    2.96    0.78
  -6   0 -11    0.84    0.84
   7   0 -11    0.75    0.69
  -7   0 -11   -0.44    0.68
  -8   0 -11  129.79    5.20
  -8   0 -11  119.28    4.19
   8   0 -11  128.81    4.92
   9   0 -11   -0.13    0.55
  -9   0 -11   -0.04    0.39
  -9   0 -11   -1.04    0.82
  10   0 -11   16.28    1.77
 -10   0 -11   15.71    1.53
 -10   0 -11   14.28    1.81
 -11   0 -11   -0.15    0.38
 -11   0 -11    0.64    0.83
  11   0 -11    0.90    0.69
 -12   0 -11   94.80    3.75
 -12   0 -11   90.64    4.59
  12   0 -11   91.34    4.35
 -13   0 -11    0.26    0.41
 -13   0 -11   -0.48    0.65
  13   0 -11   -0.98    0.65
  14   0 -11   15.25    1.86
 -14   0 -11   15.98    1.59
 -14   0 -11   16.16    2.01
 -15   0 -11   -0.16    0.38
 -15   0 -11    0.06    0.70
  15   0 -11   -0.03    0.83
  16   0 -11   72.56    4.13
 -16   0 -11   76.93    4.35
 -17   0 -11    0.62    0.48
  17   0 -11    1.04    0.91
 -17   0 -11    1.07    0.95
 -18   0 -11    6.46    1.07
 -18   0 -11    5.85    1.36
 -18   0 -11    5.58    1.35
  18   0 -11    4.88    1.28
 -19   0 -11    0.22    0.43
 -19   0 -11    0.03    0.62
  19   0 -11   -0.25    0.57
 -19   0 -11   -0.36    0.65
  20   0 -11   36.87    3.18
 -20   0 -11   39.90    3.30
 -20   0 -11   42.49    2.65
 -20   0 -11   39.15    3.44
 -21   0 -11   -0.51    0.58
  21   0 -11    0.35    1.07
 -21   0 -11   -0.56    0.89
  22   0 -11   19.09    2.35
 -22   0 -11   22.56    2.63
 -22   0 -11   23.93    2.75
 -23   0 -11    1.49    0.93
  23   0 -11   -0.74    0.80
 -23   0 -11   -0.14    0.93
  24   0 -11    2.35    1.15
 -24   0 -11    1.84    0.97
 -24   0 -11    3.14    1.25
  25   0 -11    1.41    1.19
 -25   0 -11   -0.32    0.72
 -25   0 -11    2.15    1.15
 -25   0 -11   -0.31    0.83
  26   0 -11   19.52    2.62
 -26   0 -11   19.19    2.63
 -26   0 -11   24.47    2.85
 -27   0 -11    2.46    1.20
  27   0 -11    1.24    1.15
 -27   0 -11    0.25    0.98
  28   0 -11   64.13    4.75
 -28   0 -11   60.13    4.47
 -28   0 -11   62.71    4.90
 -29   0 -11    1.67    1.07
  29   0 -11    2.23    1.44
 -29   0 -11    1.14    0.97
 -30   0 -11    6.38    1.72
 -30   0 -11    5.19    1.44
  30   0 -11    5.11    1.50
  31   0 -11    0.10    0.93
 -31   0 -11    1.35    0.96
 -31   0 -11    0.21    0.61
   0   0 -12   54.08    3.54
   0   0 -12   49.33    2.99
  -1   0 -12   -0.47    0.68
   1   0 -12   -0.53    0.55
   1   0 -12   -0.89    0.81
  -1   0 -12    0.41    0.65
   2   0 -12    3.38    0.85
  -2   0 -12    3.23    0.82
   2   0 -12    4.07    1.11
  -2   0 -12    3.66    1.06
   3   0 -12   -0.02    0.69
  -3   0 -12   -0.66    0.68
  -3   0 -12   -0.48    0.54
   3   0 -12   -0.10    0.68
   4   0 -12   31.84    2.78
   4   0 -12   30.51    2.40
  -4   0 -12   30.00    2.33
  -4   0 -12   33.97    2.80
   5   0 -12    0.61    0.67
  -5   0 -12    0.18    0.79
  -6   0 -12   12.22    1.74
   6   0 -12   14.13    1.72
   7   0 -12   -0.28    0.49
  -7   0 -12   -0.37    0.81
  -8   0 -12   44.73    2.72
   8   0 -12   45.89    3.08
  -8   0 -12   47.12    3.32
   9   0 -12    0.01    0.51
  -9   0 -12   -0.17    0.56
  -9   0 -12    0.04    0.41
 -10   0 -12    4.95    0.92
  10   0 -12    6.96    1.41
 -10   0 -12    7.00    1.37
 -11   0 -12    0.03    0.34
  11   0 -12   -0.09    0.56
 -11   0 -12    0.00    0.58
 -12   0 -12   16.38    2.03
 -12   0 -12   16.77    1.71
  12   0 -12   18.62    2.04
 -13   0 -12    0.59    0.62
 -13   0 -12    0.36    0.44
  13   0 -12   -0.36    0.57
 -14   0 -12    5.18    1.00
  14   0 -12    5.03    1.24
 -14   0 -12    5.82    1.36
 -15   0 -12    1.23    0.88
  15   0 -12    0.09    0.59
 -15   0 -12   -0.27    0.43
 -16   0 -12    2.43    1.07
  16   0 -12    1.05    0.58
 -16   0 -12    1.57    0.56
 -17   0 -12   -0.13    0.65
  17   0 -12    0.69    0.77
 -17   0 -12    0.26    0.39
  18   0 -12   36.73    3.17
 -18   0 -12   32.17    3.12
 -18   0 -12   36.32    3.26
 -18   0 -12   34.64    2.43
 -19   0 -12    0.09    0.74
  19   0 -12    0.58    1.13
 -19   0 -12   -0.80    0.80
 -20   0 -12    5.92    1.47
  20   0 -12    5.45    1.43
 -20   0 -12    7.48    1.63
  21   0 -12   -0.39    0.69
 -21   0 -12    1.47    1.07
 -21   0 -12    1.07    1.02
 -22   0 -12   40.33    3.52
  22   0 -12   38.23    3.46
 -22   0 -12   37.69    3.61
 -23   0 -12   -0.68    0.68
 -23   0 -12    0.08    0.84
  23   0 -12    0.88    1.11
 -24   0 -12   60.92    4.47
 -24   0 -12   55.84    4.38
  24   0 -12   62.27    4.49
 -25   0 -12    0.89    1.09
  25   0 -12    0.83    1.11
 -25   0 -12    0.15    0.84
 -25   0 -12    1.36    0.96
  26   0 -12   18.73    2.62
 -26   0 -12   20.45    2.74
 -26   0 -12   22.40    2.86
 -26   0 -12   22.17    2.78
 -27   0 -12   -0.15    0.67
 -27   0 -12    0.80    0.72
  27   0 -12    1.45    1.07
 -28   0 -12   -0.04    1.02
 -28   0 -12    1.55    1.06
  28   0 -12    0.71    0.65
 -29   0 -12    0.54    0.81
  29   0 -12    2.03    1.09
 -30   0 -12   10.61    2.13
 -30   0 -12   11.98    2.19
  30   0 -12   14.06    2.40
 -31   0 -12    1.53    0.94
   0   0 -13   -0.35    0.49
   0   0 -13   -1.49    1.14
  -1   0 -13   -0.36    0.49
   1   0 -13   -0.24    0.47
   1   0 -13   -0.15    0.87
  -1   0 -13   -0.64    0.75
   2   0 -13   32.71    3.01
  -2   0 -13   33.75    2.60
   2   0 -13   31.51    2.56
  -2   0 -13   37.41    3.16
  -3   0 -13   -0.24    0.47
  -3   0 -13    1.56    0.98
   3   0 -13   -0.19    0.84
   3   0 -13    0.16    0.74
  -4   0 -13   79.92    4.49
   4   0 -13   83.28    4.18
   4   0 -13   79.54    4.66
  -4   0 -13   79.29    3.93
  -5   0 -13    0.70    0.84
   5   0 -13   -0.69    0.64
   5   0 -13   -1.41    0.80
   6   0 -13   38.40    2.90
  -6   0 -13   38.09    3.12
  -7   0 -13    1.08    0.87
   7   0 -13   -0.78    0.70
   8   0 -13   39.77    2.97
  -8   0 -13   37.97    2.62
  -8   0 -13   42.91    3.33
   9   0 -13    1.19    0.85
  -9   0 -13   -0.31    0.77
  -9   0 -13    0.26    0.48
 -10   0 -13   16.29    2.13
  10   0 -13   11.66    1.71
 -10   0 -13   11.85    1.53
 -11   0 -13   -0.76    0.56
  11   0 -13    0.36    0.75
 -11   0 -13   -0.51    0.65
 -12   0 -13    8.18    1.59
 -12   0 -13    8.59    1.29
  12   0 -13    8.84    1.53
 -13   0 -13    0.11    0.40
 -13   0 -13   -0.93    0.95
  13   0 -13    0.67    0.72
  14   0 -13    0.85    0.68
 -14   0 -13    0.63    0.45
 -15   0 -13   -0.24    0.41
  15   0 -13   -0.29    0.55
 -15   0 -13   -0.98    1.02
  16   0 -13   20.03    2.35
 -16   0 -13   22.73    2.61
  17   0 -13    0.39    0.64
 -17   0 -13    0.55    0.65
 -18   0 -13    4.24    1.21
 -18   0 -13    2.50    1.06
  18   0 -13    4.07    1.16
  19   0 -13   -0.51    0.72
 -19   0 -13    1.63    1.10
 -19   0 -13    2.36    1.30
 -20   0 -13   60.56    4.52
  20   0 -13   67.18    4.53
 -20   0 -13   68.94    4.63
 -21   0 -13    1.20    1.01
 -21   0 -13    0.06    0.67
  21   0 -13    0.66    1.36
  22   0 -13   12.30    2.07
 -22   0 -13   13.37    2.23
 -22   0 -13   13.34    2.24
 -23   0 -13    1.73    1.18
 -23   0 -13    0.49    0.85
  23   0 -13    1.75    1.21
 -24   0 -13   23.53    2.97
  24   0 -13   25.41    2.96
 -24   0 -13   20.29    2.70
  25   0 -13    1.50    1.21
 -25   0 -13   -1.42    1.13
 -25   0 -13   -1.61    1.21
 -26   0 -13   -1.90    1.37
 -26   0 -13    2.20    1.13
 -26   0 -13    0.22    0.80
  26   0 -13   -0.18    0.79
 -27   0 -13    1.37    1.05
  27   0 -13    0.69    0.96
 -27   0 -13    2.53    1.24
  28   0 -13    9.82    2.00
 -28   0 -13   12.03    2.19
 -28   0 -13   13.77    2.37
 -29   0 -13    0.58    0.83
 -30   0 -13    1.69    1.04
 -31   0 -13   -1.15    0.94
   0   0 -14    7.42    1.64
   0   0 -14    5.61    1.28
   1   0 -14    0.54    0.84
   1   0 -14    1.86    1.38
  -1   0 -14    2.17    1.23
  -1   0 -14    0.57    0.59
   2   0 -14  207.28    6.77
  -2   0 -14  196.05    6.50
   2   0 -14  208.96    7.80
  -2   0 -14  213.19    7.75
   3   0 -14    1.33    1.22
   3   0 -14    0.75    0.87
  -3   0 -14    0.13    0.88
  -3   0 -14   -0.17    0.56
   4   0 -14   -1.21    1.19
  -4   0 -14   -0.68    0.65
   4   0 -14    1.68    0.93
  -4   0 -14   -0.89    0.84
  -5   0 -14   -1.93    1.19
   5   0 -14   -1.29    1.01
   5   0 -14   -0.35    0.68
   6   0 -14    1.93    0.67
   6   0 -14    1.59    0.84
  -6   0 -14    1.41    0.59
   7   0 -14    0.19    0.54
   7   0 -14   -1.71    1.07
  -7   0 -14    0.13    0.77
  -7   0 -14   -0.71    0.65
  -8   0 -14   17.18    1.88
   8   0 -14   14.23    1.89
  -8   0 -14   17.63    2.27
   9   0 -14    0.30    1.04
  -9   0 -14    0.81    0.69
  -9   0 -14    2.03    1.11
 -10   0 -14  184.48    7.31
  10   0 -14  181.45    6.80
 -10   0 -14  178.20    5.88
 -11   0 -14    1.93    0.87
  11   0 -14    3.43    1.32
 -11   0 -14    1.27    1.10
 -12   0 -14    1.72    0.81
  12   0 -14    1.22    0.76
 -12   0 -14    1.17    0.56
 -13   0 -14    0.14    0.52
  13   0 -14    1.01    0.93
 -13   0 -14    0.31    1.02
  14   0 -14   63.89    4.23
 -14   0 -14   71.00    4.66
  15   0 -14    0.15    1.09
 -15   0 -14    1.94    1.13
  16   0 -14    4.46    1.29
 -16   0 -14    4.97    1.36
  17   0 -14    1.19    0.93
 -17   0 -14   -0.45    0.84
 -18   0 -14    0.10    0.94
  18   0 -14    2.37    1.14
  19   0 -14    0.64    0.88
 -19   0 -14   -0.37    1.05
 -19   0 -14   -0.64    0.76
 -20   0 -14   33.22    3.44
 -20   0 -14   33.68    3.34
  20   0 -14   35.06    3.41
 -21   0 -14    1.84    1.20
 -21   0 -14    0.71    0.93
  21   0 -14    3.01    1.48
  22   0 -14   43.64    3.94
 -22   0 -14   47.48    4.31
 -22   0 -14   44.88    3.98
 -23   0 -14    0.98    1.08
 -23   0 -14    0.12    0.82
  24   0 -14    3.06    1.31
 -24   0 -14    1.89    1.16
 -24   0 -14    1.31    0.97
 -25   0 -14    0.23    0.78
  25   0 -14    1.24    1.18
 -25   0 -14   -1.46    0.98
 -26   0 -14   19.61    2.81
 -26   0 -14   26.11    3.22
 -26   0 -14   23.56    3.18
  26   0 -14   21.59    2.94
 -27   0 -14    0.36    0.80
 -27   0 -14   -1.37    1.11
 -28   0 -14    2.37    1.05
   0   0 -15   -0.10    0.54
   0   0 -15    0.44    0.79
  -1   0 -15    0.21    0.57
  -1   0 -15   -1.47    1.06
   1   0 -15    0.40    0.79
   1   0 -15   -0.51    0.71
   2   0 -15    7.22    1.55
  -2   0 -15    7.41    1.40
  -2   0 -15    7.33    1.57
   2   0 -15    8.60    1.58
  -3   0 -15    0.49    0.64
  -3   0 -15    0.05    0.90
   3   0 -15    0.37    0.72
   3   0 -15   -0.10    0.74
   4   0 -15   79.86    5.06
   4   0 -15   77.42    4.39
  -4   0 -15   77.27    4.91
   5   0 -15   -0.15    0.66
   5   0 -15   -0.12    0.56
  -5   0 -15    1.42    1.07
  -6   0 -15    7.27    1.51
   6   0 -15    5.28    1.33
   6   0 -15    7.13    1.36
   7   0 -15    1.46    0.81
  -7   0 -15   -0.77    1.04
  -7   0 -15   -1.17    0.77
   7   0 -15    0.23    0.67
  -8   0 -15    8.97    1.74
  -8   0 -15    8.18    1.37
   8   0 -15    9.07    1.74
   8   0 -15    8.26    1.44
  -9   0 -15   -0.21    0.78
  -9   0 -15    0.12    0.41
   9   0 -15   -0.93    0.81
  10   0 -15   31.42    2.94
 -10   0 -15   29.97    2.55
 -10   0 -15   32.03    3.22
  11   0 -15    0.17    0.68
 -11   0 -15    1.37    0.94
  12   0 -15    5.80    1.38
 -12   0 -15    7.17    1.56
 -13   0 -15    0.26    0.77
  13   0 -15   -0.57    0.61
  14   0 -15    3.50    1.29
 -14   0 -15    1.63    0.81
  15   0 -15    1.56    0.98
 -15   0 -15   -0.24    0.69
  16   0 -15   32.83    3.22
 -16   0 -15   35.92    3.52
 -17   0 -15    1.68    1.13
  17   0 -15    1.45    1.08
 -18   0 -15    2.69    1.05
  18   0 -15    5.16    1.51
 -19   0 -15   -1.20    1.01
  19   0 -15   -0.30    0.76
 -19   0 -15   -0.54    0.98
  20   0 -15    6.24    1.61
 -20   0 -15    5.60    1.54
 -20   0 -15    8.15    1.90
 -21   0 -15    0.77    0.92
 -21   0 -15    0.88    1.11
  21   0 -15    0.42    0.68
 -22   0 -15   46.43    4.37
  22   0 -15   40.85    3.88
 -22   0 -15   41.66    3.91
  23   0 -15    1.04    1.07
 -23   0 -15    0.89    1.30
 -23   0 -15   -0.80    0.93
  24   0 -15    9.83    1.93
 -24   0 -15   10.30    1.97
 -25   0 -15   -0.47    1.07
 -26   0 -15   -0.91    1.11
   0   0 -16   63.96    4.09
   0   0 -16   65.10    4.74
  -1   0 -16   -0.11    0.64
   1   0 -16    0.45    0.87
  -1   0 -16   -0.05    1.21
   1   0 -16   -0.56    0.61
   2   0 -16   41.87    3.34
  -2   0 -16   46.29    3.47
   2   0 -16   51.70    4.31
  -2   0 -16   53.28    4.23
   3   0 -16    0.41    0.77
  -3   0 -16    1.02    1.00
   3   0 -16    2.38    1.54
  -4   0 -16    5.10    1.53
   4   0 -16    4.47    1.21
   4   0 -16    2.64    1.27
  -5   0 -16   -0.30    0.78
   5   0 -16   -1.46    1.01
  -6   0 -16   18.18    2.50
   6   0 -16   21.90    2.48
   6   0 -16   21.33    2.78
  -7   0 -16    0.01    0.71
   7   0 -16    2.85    1.40
   7   0 -16    1.23    1.05
  -7   0 -16    0.81    0.59
   8   0 -16   25.23    2.75
  -8   0 -16   23.49    2.83
  -8   0 -16   19.87    2.15
   8   0 -16   22.10    2.82
   9   0 -16   -1.61    1.17
   9   0 -16    0.70    0.75
  -9   0 -16    0.52    0.72
  10   0 -16    3.35    1.22
 -10   0 -16    3.94    1.33
  10   0 -16    4.47    1.33
 -11   0 -16    0.02    0.72
  11   0 -16   -0.62    0.72
 -12   0 -16    6.62    1.56
  12   0 -16    5.47    1.37
 -13   0 -16   -1.22    0.97
  13   0 -16   -1.55    1.00
 -14   0 -16    3.99    1.33
  14   0 -16    6.52    1.56
 -15   0 -16   -1.21    1.02
  15   0 -16   -1.15    0.90
 -16   0 -16    8.26    1.95
  16   0 -16    7.53    1.81
 -17   0 -16    2.17    1.42
  17   0 -16    2.28    1.20
  18   0 -16    7.75    1.74
 -18   0 -16   10.16    2.12
 -19   0 -16    0.11    0.98
  19   0 -16   -1.23    1.09
 -19   0 -16    0.97    1.06
  20   0 -16   18.75    2.72
 -20   0 -16   18.44    2.72
 -20   0 -16   23.42    3.14
  21   0 -16    0.11    1.03
 -21   0 -16    0.10    0.84
 -22   0 -16   24.85    3.17
 -23   0 -16    0.95    0.97
   0   0 -17    0.88    0.62
   0   0 -17    0.83    0.92
  -1   0 -17    0.08    0.54
  -1   0 -17   -0.80    0.90
   1   0 -17    1.32    0.83
   1   0 -17    1.37    1.10
   2   0 -17   19.42    2.39
  -2   0 -17   24.85    3.02
   2   0 -17   26.88    3.30
   3   0 -17    3.41    1.67
  -3   0 -17    1.06    1.34
   3   0 -17    1.86    1.08
  -4   0 -17   47.37    4.22
   4   0 -17   57.52    4.69
   4   0 -17   45.07    3.69
   5   0 -17    1.44    1.00
  -5   0 -17   -0.26    0.85
   5   0 -17    0.91    0.80
   6   0 -17    1.87    0.96
   6   0 -17    0.85    0.71
  -6   0 -17   -0.03    0.85
   7   0 -17    2.14    1.50
  -7   0 -17    1.78    1.35
   7   0 -17   -0.04    0.79
  -8   0 -17   51.41    4.38
   8   0 -17   60.93    4.91
   8   0 -17   50.00    4.00
  -9   0 -17   -1.07    0.84
   9   0 -17    0.24    0.78
   9   0 -17    0.21    1.35
  10   0 -17   14.93    2.27
  10   0 -17   13.27    2.42
 -10   0 -17   14.84    2.41
 -11   0 -17    1.05    0.98
  11   0 -17   -0.92    0.87
  11   0 -17    2.66    1.71
  12   0 -17   21.83    2.72
  12   0 -17   27.96    3.46
 -12   0 -17   23.64    3.06
  13   0 -17   -0.51    0.85
 -13   0 -17    0.87    1.19
 -14   0 -17    3.60    1.13
  14   0 -17    4.36    1.31
 -15   0 -17    2.06    1.29
  15   0 -17    1.45    1.31
 -16   0 -17   46.22    4.28
  16   0 -17   46.41    4.12
 -17   0 -17    2.59    1.53
  17   0 -17   -1.21    0.94
 -18   0 -17    1.16    0.98
  18   0 -17   -1.19    0.96
 -19   0 -17    1.28    1.09
   0   0 -18   16.01    2.22
   0   0 -18   17.69    2.69
   1   0 -18   -0.90    0.92
   1   0 -18   -0.72    0.87
   2   0 -18    0.68    0.59
  -2   0 -18    0.62    0.75
   2   0 -18    0.25    0.89
   3   0 -18   -0.95    0.79
  -3   0 -18   -3.01    1.61
   4   0 -18    8.51    2.06
  -4   0 -18    5.85    1.57
   4   0 -18    7.56    1.68
  -5   0 -18   -1.19    1.04
   5   0 -18    1.21    1.19
   5   0 -18    0.41    0.64
   6   0 -18    1.32    1.18
  -6   0 -18   -1.22    1.19
   6   0 -18   -0.30    0.69
   7   0 -18    0.61    0.89
   7   0 -18    2.42    1.40
   8   0 -18   13.93    2.61
   8   0 -18   12.31    2.09
  -8   0 -18    8.75    1.90
   9   0 -18    1.53    1.38
   9   0 -18    0.42    0.74
  -9   0 -18   -1.35    1.22
  10   0 -18    8.44    2.08
 -10   0 -18    6.65    1.78
  10   0 -18    6.85    1.61
 -11   0 -18   -1.56    1.17
  11   0 -18   -0.83    0.76
 -12   0 -18   22.77    3.12
  12   0 -18   20.33    2.75
 -13   0 -18   -1.99    1.14
  13   0 -18    0.09    0.75
 -14   0 -18    6.40    1.78
  14   0 -18    6.17    1.60
 -15   0 -18   -0.30    0.78
  15   0 -18   -1.57    1.09
   0   0 -19    1.35    1.08
  -1   0 -19   -0.25    1.07
   1   0 -19   -0.62    0.95
  -2   0 -19    8.97    2.04
   2   0 -19    6.12    1.44
  -3   0 -19    0.61    0.85
   3   0 -19   -0.05    0.67
   4   0 -19    8.47    1.72
  -4   0 -19    4.59    1.38
   5   0 -19    1.62    1.05
   6   0 -19   34.45    3.47
   7   0 -19    2.02    1.18
   8   0 -19   12.88    2.19
   9   0 -19    1.61    1.11
  10   0 -19   21.98    2.86
  11   0 -19    0.71    0.87
   2  -1   0 1273.03    5.02
   3  -1   0  236.09    2.52
   3  -1   0  227.79    2.06
  -3  -1   0  223.94    2.01
   4   1   0    0.51    0.19
  -4   1   0    0.22    0.23
   4  -1   0    0.92    0.23
  -4  -1   0    0.56    0.15
  -4  -1   0    0.52    0.21
   5   1   0    6.34    0.50
  -5  -1   0    6.50    0.53
  -5   1   0    6.74    0.63
  -5  -1   0    7.26    0.54
  -5   1   0    5.31    0.55
  -5  -1   0    6.18    0.48
  -6   1   0  194.14    3.28
   6   1   0  198.31    2.93
  -6  -1   0  191.04    2.80
  -6  -1   0  212.75    2.97
  -6   1   0  203.06    3.30
   6   1   0  207.86    2.88
  -7   1   0   20.90    1.17
  -7  -1   0   22.47    1.10
   7   1   0   19.07    0.95
  -7  -1   0   17.93    0.91
   7   1   0   19.48    0.95
  -7   1   0   20.33    1.10
  -8   1   0    0.28    0.31
   8   1   0    0.29    0.15
  -8  -1   0    0.34    0.10
  -8  -1   0    0.48    0.27
   8   1   0    0.41    0.21
   8   1   0    0.15    0.12
  -8  -1   0    0.28    0.15
  -9  -1   0   28.35    1.41
   9   1   0   24.41    1.08
   9   1   0   27.32    1.20
   9   1   0   26.02    1.32
  -9   1   0   25.95    1.43
  -9   1   0   24.36    1.47
  -9  -1   0   25.44    0.77
 -10  -1   0  320.42    4.88
 -10   1   0  333.34    5.18
  10   1   0  307.09    4.64
  10   1   0  346.80    4.34
  10   1   0  321.85    4.14
 -10   1   0  328.21    5.42
  11   1   0   14.56    0.96
  11   1   0   12.80    0.88
 -11   1   0   16.10    1.48
  11   1   0   12.99    1.20
 -11   1   0   13.91    1.17
 -11  -1   0   17.68    1.34
  12   1   0   16.63    1.05
 -12  -1   0   17.15    1.32
  12   1   0   16.66    1.31
 -12   1   0   13.18    1.28
 -12   1   0   15.64    1.27
 -13  -1   0  129.38    3.75
  13   1   0  115.50    2.77
 -13   1   0  114.96    3.43
  13   1   0  125.77    3.98
 -13   1   0  123.03    4.00
 -14  -1   0 1310.07   11.96
  14   1   0 1316.02   11.24
 -14   1   0 1304.82   11.82
  14   1   0 1282.04   12.44
  15   1   0   31.75    2.34
 -15  -1   0   24.32    2.11
 -15   1   0    8.37    1.84
  15   1   0   23.91    2.19
  16   1   0   19.08    1.59
 -16  -1   0   20.60    1.67
 -16   1   0   20.68    1.62
  16   1   0   22.33    1.83
 -16   1   0   17.75    1.67
  17   1   0   55.25    2.91
  17   1   0   53.86    2.67
 -17  -1   0   50.42    2.67
 -17   1   0   54.67    2.94
 -17   1   0   52.17    2.61
  18   1   0  138.71    4.64
 -18   1   0  119.12    3.96
 -18  -1   0  114.84    4.14
 -18   1   0  130.44    4.60
  18   1   0  115.81    3.89
 -19   1   0    8.52    1.27
 -19  -1   0    9.93    1.31
  19   1   0   11.05    1.38
  19   1   0   11.13    1.49
 -19   1   0   10.36    1.40
 -20   1   0    8.81    1.34
 -20  -1   0   10.72    1.42
 -20   1   0   11.34    1.35
  20   1   0   10.54    1.32
  20   1   0   11.38    1.42
  21   1   0    2.46    0.82
  21   1   0    1.86    0.75
 -21   1   0    1.53    0.77
 -21   1   0    2.41    0.83
 -21  -1   0    2.34    0.87
  22   1   0   45.27    2.93
  22  -1   0   44.02    2.59
 -22  -1   0   39.13    2.77
 -22   1   0   40.99    2.62
  22   1   0   38.75    2.57
 -22   1   0   38.96    2.87
  23   1   0    4.72    1.19
 -23  -1   0    3.61    1.01
  23  -1   0    3.35    0.85
 -23   1   0    3.72    0.96
 -23   1   0    2.22    0.75
  23   1   0    3.91    0.97
 -24   1   0    1.58    0.75
  24   1   0    2.75    0.82
  24  -1   0    2.55    0.70
 -24  -1   0    1.60    0.55
  24   1   0    1.02    0.53
 -24   1   0    3.26    0.89
 -25   1   0   -0.05    0.53
  25   1   0   -0.78    0.81
  25   1   0   -0.75    0.69
 -25   1   0    0.06    0.63
 -25  -1   0   -1.17    0.97
  25  -1   0    0.04    0.41
  26  -1   0   14.70    1.68
 -26  -1   0   12.60    1.74
  26   1   0   13.54    1.72
 -26   1   0   13.00    1.64
  26   1   0   13.12    1.80
 -26   1   0   10.39    1.61
 -27   1   0    5.33    1.35
 -27   1   0    6.71    1.13
 -27  -1   0    7.18    1.33
  27   1   0    7.68    1.40
  27  -1   0    9.37    1.40
  27   1   0    7.05    1.29
  28   1   0   -0.89    0.77
 -28   1   0    0.77    0.89
  28   1   0    0.13    0.69
  28  -1   0    0.98    0.59
 -28  -1   0    1.75    0.82
 -28   1   0    0.11    0.66
 -29  -1   0   -1.37    0.91
  29  -1   0    0.68    0.61
  29   1   0    1.42    0.84
  29   1   0    0.49    0.71
 -29   1   0   -0.27    0.77
 -30  -1   0    0.93    0.84
 -30   1   0   -0.23    0.88
  30  -1   0    1.16    0.68
  30   1   0    0.37    0.64
  30   1   0    1.68    0.96
 -31   1   0    0.79    1.08
  31   1   0   -0.06    0.65
 -31  -1   0    0.68    0.78
  31  -1   0    0.13    0.43
  31   1   0    0.38    0.72
 -32   1   0   10.39    2.01
  32   1   0   10.28    1.84
  32   1   0    9.58    1.77
 -32  -1   0   11.80    2.06
  32  -1   0    8.83    1.48
 -33   1   0    0.03    0.71
  33  -1   0    2.14    0.91
  33  -1   0    0.32    0.68
  33   1   0    1.74    0.88
 -33  -1   0    0.88    0.80
  33   1   0    0.38    0.72
  34  -1   0    0.91    1.08
 -34  -1   0    0.39    0.72
  34  -1   0    0.45    0.62
 -34   1   0    0.13    0.87
  34   1   0   -0.76    0.76
  34   1   0    1.07    0.95
  35   1   0    0.59    0.81
 -35  -1   0    0.21    0.67
 -35   1   0    1.81    1.06
  35  -1   0   -0.19    0.88
  35   1   0    0.90    0.77
  36  -1   0    2.16    1.21
  36   1   0    0.32    0.87
 -36  -1   0   -0.04    0.94
 -36   1   0    0.68    1.02
  36   1   0    0.78    0.66
  37   1   0   -0.57    0.71
  37  -1   0   -0.83    1.00
  37   1   0   -1.21    1.29
 -37  -1   0   -0.15    0.82
 -37   1   0   -0.92    1.27
  38   1   0    2.59    1.03
 -38   1   0    1.58    0.83
  38  -1   0   -0.82    1.13
  38   1   0    1.97    1.00
 -38  -1   0    1.11    0.94
  39   1   0    8.57    1.83
  39   1   0    8.44    1.81
  39  -1   0   11.13    2.11
 -39  -1   0    8.15    1.91
  40   1   0    2.83    1.19
  40   1   0    3.13    1.20
   0  -1   1    1.03    0.22
   0  -1  -1    0.42    0.15
   1  -1   1  179.61    2.21
  -1  -1  -1  184.67    2.32
   1  -1  -1  170.63    2.37
   1  -1  -1  176.13    2.03
  -1  -1   1  184.28    2.43
   2  -1  -1  106.57    1.84
  -2  -1  -1   95.52    1.95
  -2  -1  -1   99.02    2.00
  -2  -1   1  100.30    1.85
  -2  -1  -1  106.59    1.90
   2  -1   1  109.10    1.64
   3  -1   1  309.68    2.67
  -3  -1  -1  297.57    3.62
  -3   1   1  287.05    3.17
   3   1  -1  295.20    3.16
  -3   1   1  299.71    3.31
  -3   1  -1  294.39    3.52
  -3  -1   1  301.21    3.33
  -3   1  -1  291.42    3.19
  -3  -1  -1  305.81    3.30
  -3  -1  -1  300.98    3.45
  -3   1  -1  293.35    3.60
  -4  -1  -1 1237.31    7.88
  -4  -1  -1 1233.07    7.52
  -4  -1  -1 1268.34    5.95
  -4   1  -1 1318.92    8.03
  -4   1  -1 1281.51    7.67
  -4   1   1 1227.13    7.12
  -4  -1  -1 1226.66    6.80
  -4   1  -1 1260.44    7.26
   5   1   1  156.47    2.48
   5  -1   1  158.43    2.04
  -5   1  -1  154.95    2.85
  -5  -1  -1  143.91    2.80
  -5  -1  -1  148.65    2.41
  -5   1  -1  145.80    1.72
   5   1  -1  144.27    2.49
  -5  -1  -1  152.59    2.94
  -5   1  -1  146.70    2.73
  -5   1   1  147.17    2.73
  -5  -1   1  143.24    2.39
   5  -1   1  148.26    1.73
  -5  -1  -1  147.43    2.32
  -5   1   1  146.13    2.69
  -5   1  -1  148.07    2.87
   5   1   1  146.18    1.50
  -6   1  -1   92.68    2.33
  -6   1  -1   90.21    2.33
  -6   1   1   92.56    2.29
   6   1   1   88.27    1.38
  -6  -1  -1   97.87    2.47
   6  -1   1   95.38    1.78
   6   1  -1   91.99    2.11
  -6  -1  -1   91.76    2.37
   6  -1   1   91.74    1.38
  -6  -1   1   98.69    2.15
   6  -1   1   92.46    1.30
  -6   1   1   90.43    2.24
  -6  -1  -1   94.30    2.04
  -6   1  -1   83.81    2.21
   6   1   1   93.46    1.97
  -6  -1  -1   90.93    1.91
  -7   1  -1   95.25    2.52
   7  -1   1   98.25    1.32
  -7   1   1   94.53    2.44
  -7  -1  -1  105.06    2.38
  -7   1  -1  102.23    2.55
   7   1  -1   99.58    2.26
  -7  -1   1   97.88    2.33
   7   1   1  100.75    2.09
   7  -1   1   97.92    1.66
  -7  -1  -1   95.45    2.01
  -7   1  -1   96.67    2.59
   7   1   1   96.77    1.66
  -7  -1  -1   98.81    2.64
   7   1  -1  103.32    2.38
  -7   1   1   93.77    2.52
   7  -1   1  101.75    2.04
  -8   1  -1  714.82    7.22
   8  -1   1  720.06    5.95
   8   1   1  725.40    5.04
  -8  -1   1  748.01    6.80
   8   1   1  719.37    5.74
  -8   1  -1  716.07    6.96
  -8   1   1  714.06    7.00
  -8  -1  -1  695.71    6.56
   8   1  -1  732.17    6.66
  -8   1   1  710.12    7.19
  -8  -1  -1  737.66    5.65
  -8   1  -1  709.36    7.30
   8  -1   1  713.87    5.01
   8  -1   1  721.33    3.57
   8   1  -1  764.67    6.43
  -9  -1  -1    8.17    0.81
  -9  -1   1    8.98    0.82
   9  -1   1   12.33    0.81
   9  -1   1    9.92    0.81
  -9   1  -1    9.76    1.10
   9   1   1    8.89    0.67
   9  -1   1    8.65    0.40
   9   1  -1   13.08    0.95
  -9  -1  -1    8.58    0.65
  -9   1  -1    9.05    0.83
   9   1   1    9.80    0.84
  -9   1  -1    8.39    0.89
   9   1   1    8.96    0.65
  -9   1   1   10.18    1.04
   9   1  -1    9.35    0.85
   9   1  -1    8.94    0.41
  10  -1   1  207.05    3.66
  10   1  -1  195.36    3.83
 -10   1   1  204.80    4.08
 -10   1  -1  192.42    4.28
  10  -1   1  189.13    3.07
  10   1   1  190.69    3.06
 -10   1   1  210.30    4.33
  10   1   1  209.43    3.28
  10   1  -1  204.92    2.13
  10   1  -1  201.02    3.49
 -10  -1  -1  192.82    3.01
 -10  -1   1  193.51    3.89
 -10   1  -1  201.51    4.00
 -10  -1  -1  198.94    3.97
 -10   1  -1  198.32    4.09
 -11   1  -1   88.44    3.03
  11  -1   1   85.43    2.24
 -11  -1   1   97.01    2.96
 -11  -1  -1   83.85    2.03
  11   1   1   83.32    2.14
  11   1   1   82.10    2.14
 -11   1  -1   87.95    2.72
  11   1  -1   79.49    2.68
 -11  -1  -1   90.86    1.96
 -11   1  -1   89.80    2.85
 -11   1   1   95.06    3.14
  11   1  -1   88.13    2.41
 -11  -1  -1   82.73    2.69
  11   1  -1   88.37    1.55
 -11   1   1   88.19    2.88
 -12   1  -1  417.47    6.39
 -12  -1  -1  412.79    6.31
  12   1   1  443.49    5.00
  12   1   1  420.57    5.07
 -12  -1   1  457.61    6.59
 -12  -1  -1  426.86    4.45
 -12   1   1  400.00    6.57
 -12   1  -1  401.37    6.66
  12   1  -1  420.97    3.57
 -12   1   1  433.30    6.33
  12  -1   1  406.61    5.13
 -12   1  -1  431.98    6.34
  12   1  -1  388.85    6.00
  12   1   1  438.44    6.77
 -13  -1   1   41.93    2.21
  13   1   1   33.44    1.44
  13  -1   1   39.61    1.75
  13   1   1   40.89    2.30
 -13   1  -1   31.72    1.84
 -13  -1  -1   35.22    1.95
 -13   1   1   41.76    2.24
 -13   1   1   42.10    2.30
 -13   1  -1   29.18    1.93
 -13  -1  -1   33.63    1.33
  13   1  -1   40.31    2.20
 -14  -1   1   24.28    1.77
 -14   1  -1   21.66    1.55
  14   1   1   22.09    1.18
  14   1   1   25.52    1.87
 -14  -1  -1   19.75    1.58
 -14   1  -1   16.38    1.58
  14  -1   1   25.74    1.48
 -14   1   1   25.54    1.94
  14   1  -1   22.45    1.72
 -14  -1  -1   21.70    1.13
 -14   1   1   24.24    1.69
 -15  -1   1  227.95    5.33
 -15   1   1  225.67    5.58
 -15   1   1  235.48    5.14
 -15  -1  -1  232.21    3.85
  15   1   1  229.07    5.43
  15   1  -1  237.96    5.28
  15   1   1  231.25    3.87
 -15   1  -1  233.51    5.17
  15  -1   1  233.55    4.49
 -15  -1  -1  250.36    5.52
 -15   1  -1  229.93    5.63
 -16   1   1   60.83    3.04
  16   1   1   53.61    1.91
  16   1   1   58.35    2.86
 -16   1  -1   48.89    2.49
 -16  -1   1   59.34    2.87
  16   1  -1   53.88    2.68
 -16   1  -1   51.32    2.80
 -16   1   1   55.72    2.65
 -16  -1  -1   51.45    1.90
  16  -1   1   59.11    2.39
 -16  -1  -1   50.90    2.57
 -17   1  -1   10.67    1.23
  17  -1   1   11.77    1.10
 -17   1   1   12.05    1.31
  17   1  -1   12.47    1.34
 -17  -1   1   11.35    1.30
 -17   1  -1    9.94    1.35
 -17   1   1   11.05    1.38
  17  -1   1   11.40    0.57
 -17  -1  -1    9.31    1.19
  17   1   1   13.26    1.44
  18   1  -1    4.62    0.94
  18   1   1    5.31    0.97
  18  -1   1    4.13    0.69
 -18   1  -1    4.47    0.82
 -18   1   1    4.85    0.92
  18  -1   1    4.67    0.39
 -18   1  -1    4.59    0.98
 -18  -1   1    3.55    0.87
 -18   1   1    3.61    0.89
 -18  -1  -1    4.92    0.89
 -19   1   1   31.95    2.13
  19  -1   1   32.00    1.01
 -19   1   1   35.11    2.47
 -19  -1   1   31.80    2.30
  19  -1   1   33.02    1.98
 -19   1  -1   29.54    2.08
  19   1   1   34.69    2.40
 -19  -1  -1   28.12    2.11
  19   1  -1   32.20    2.17
 -19   1  -1   33.23    2.46
 -20   1   1   17.33    1.87
 -20   1   1   18.44    1.73
 -20   1  -1   15.10    1.69
  20  -1   1   17.23    1.49
 -20  -1  -1   15.97    1.68
 -20   1  -1   13.83    1.45
  20  -1   1   16.76    0.75
 -20  -1   1   16.80    1.75
  20   1  -1   17.44    1.71
  20   1   1   17.48    1.78
 -21   1   1   12.85    1.61
  21  -1   1   15.08    1.44
  21   1   1   16.08    1.71
 -21   1   1   16.57    1.67
  21   1  -1   15.79    1.64
 -21   1  -1   14.33    1.66
 -21  -1   1   12.99    1.60
  21  -1   1   14.00    0.68
 -21  -1  -1   15.95    1.68
 -21   1  -1   14.76    1.51
 -22  -1   1    9.74    1.46
  22  -1   1   11.06    1.28
 -22   1   1   11.61    1.64
 -22   1  -1    9.56    1.35
  22   1  -1   12.26    1.62
 -22   1   1   13.23    1.57
 -22  -1  -1    9.97    1.37
  22   1   1   12.04    1.53
 -22   1  -1   10.53    1.33
  22   1  -1   10.67    1.44
  23   1  -1    4.95    1.02
 -23   1  -1    2.70    0.89
 -23   1   1    2.88    0.96
  23  -1   1    3.95    0.81
 -23   1  -1    4.14    0.85
 -23  -1  -1    2.67    0.79
  23   1  -1    4.61    1.07
 -23  -1   1    4.27    1.03
  23   1   1    3.45    0.94
 -23   1   1    5.46    1.13
 -24   1   1    6.45    1.19
 -24   1   1    4.49    0.91
 -24   1  -1    3.56    0.71
  24   1   1    5.21    1.13
 -24   1  -1    3.82    0.84
  24   1  -1    4.52    0.90
  24   1   1    4.28    0.96
  24   1  -1    7.63    1.34
 -24  -1   1    3.75    0.97
  24  -1   1    4.72    0.83
 -24  -1  -1    2.80    0.61
 -25  -1   1    1.29    0.81
  25   1  -1    0.84    0.72
 -25   1   1    0.93    0.66
 -25   1  -1    1.35    0.84
  25   1   1    1.00    0.80
  25  -1   1    1.13    0.64
  25   1   1    0.83    0.72
  25   1  -1    1.76    0.95
 -25  -1  -1   -0.05    0.93
 -25   1  -1   -0.83    1.03
 -25   1   1    2.13    0.95
 -26  -1  -1   51.34    3.49
 -26   1  -1   52.80    3.19
  26   1   1   52.90    3.48
  26  -1   1   51.61    3.02
 -26   1  -1   48.57    3.47
  26   1  -1   51.41    3.53
 -26  -1   1   52.57    3.56
  26   1   1   52.95    3.30
 -26   1   1   50.15    3.63
  26   1  -1   56.00    3.48
  27   1  -1    8.14    1.60
  27  -1   1    9.65    1.47
  27   1  -1   10.82    1.74
 -27   1  -1    6.59    1.49
 -27   1  -1    8.63    1.43
  27  -1  -1    8.90    1.48
 -27  -1   1    9.43    1.68
  27   1   1   11.59    1.76
  27   1   1    9.63    1.62
 -27   1   1    7.66    1.69
 -27  -1  -1    8.17    1.58
 -28   1   1   72.30    4.53
  28   1  -1   67.52    4.24
  28  -1   1   70.02    3.68
 -28  -1  -1   64.90    4.16
 -28  -1   1   69.12    4.25
  28   1   1   68.50    3.91
  28  -1  -1   73.03    3.95
  28   1  -1   71.71    4.11
 -28   1  -1   65.35    4.27
  28   1   1   73.60    4.27
 -28   1  -1   68.09    3.80
 -29   1   1    7.83    1.76
  29   1  -1    7.50    1.49
 -29  -1   1    5.58    1.43
  29  -1   1    8.70    1.40
  29   1   1    7.66    1.46
 -29   1  -1    7.79    1.69
 -29   1  -1    7.29    1.42
  29   1   1    6.46    1.45
  29   1  -1    7.80    1.54
  29  -1  -1    7.18    1.38
 -29  -1  -1    7.05    1.69
  30  -1  -1    6.20    1.42
 -30  -1  -1    3.94    1.29
 -30   1  -1    5.30    1.40
  30   1   1    4.73    1.20
 -30  -1   1    3.57    1.04
  30  -1   1    3.86    0.97
 -30   1   1    4.91    1.51
  30   1  -1    3.29    0.95
  30   1  -1    5.29    1.33
 -30   1  -1    3.72    1.07
  30   1   1    4.12    1.15
  30  -1  -1    4.91    1.15
  31   1  -1    3.21    1.03
  31   1   1    5.29    1.33
  31  -1  -1    4.57    1.10
  31   1   1    6.26    1.44
 -31   1  -1    5.52    1.62
  31  -1   1    4.94    1.06
 -31  -1   1    3.58    1.10
 -31  -1  -1    6.48    1.63
  31  -1  -1    6.86    1.64
 -31   1   1    5.05    1.36
  31   1  -1    4.55    1.20
 -32   1  -1    6.05    1.63
 -32  -1  -1    4.39    1.31
  32   1  -1    3.93    1.11
  32   1  -1    7.01    1.53
  32  -1   1    4.02    1.00
  32   1   1    3.67    1.21
  32   1   1    5.92    1.43
  32  -1  -1    5.98    1.54
  32  -1  -1    4.24    1.13
 -32  -1   1    3.93    1.07
 -32   1   1    6.33    1.71
 -33   1  -1    2.04    1.01
  33   1   1    1.53    1.03
 -33  -1  -1    2.20    1.17
  33  -1  -1    1.68    0.82
 -33  -1   1    0.72    0.74
  33   1  -1    2.10    0.93
  33  -1  -1    1.15    1.11
  33  -1   1    2.19    0.80
  33   1  -1    1.04    0.95
  33   1   1    2.78    1.13
 -33   1   1    3.17    1.41
 -34   1  -1   24.56    3.02
  34   1   1   26.13    2.80
  34  -1  -1   23.83    2.53
  34   1   1   26.49    2.94
  34   1  -1   23.78    2.85
  34  -1  -1   22.36    2.74
 -34  -1   1   22.59    2.82
 -34  -1  -1   20.79    2.69
  34   1  -1   22.52    2.65
 -34   1   1   22.72    2.93
  35   1  -1    0.61    0.88
 -35  -1  -1    1.40    0.98
 -35   1  -1    1.08    0.98
  35  -1  -1    0.58    0.67
  35  -1  -1    0.74    1.03
 -35  -1   1   -0.01    0.70
 -35   1   1   -0.56    0.92
  35   1  -1    0.08    0.78
  35   1   1    0.31    0.58
  35   1   1    0.95    1.00
 -36   1  -1    2.39    1.08
  36   1   1    3.08    1.35
 -36  -1  -1    3.27    1.20
  36  -1  -1    2.54    0.95
 -36  -1   1    1.91    0.97
 -36   1   1    1.90    1.00
  36  -1   1    2.12    0.97
  36   1   1    1.55    0.78
  36   1  -1    3.85    1.28
  36   1  -1    1.76    1.03
  37   1  -1    0.26    0.84
  37   1   1   -1.06    0.92
  37  -1   1    1.21    1.01
 -37   1  -1   -1.22    1.10
  37   1  -1    0.16    0.76
  37  -1  -1   -1.14    0.89
  37   1   1    0.56    0.66
 -37   1   1   -0.80    1.15
 -37  -1   1    0.83    0.90
 -37  -1  -1    0.89    1.01
 -38   1  -1   25.66    3.33
 -38   1   1   24.13    3.31
  38   1  -1   27.22    3.18
  38  -1  -1   24.97    3.04
 -38  -1  -1   23.50    3.06
  38  -1   1   25.28    3.12
  38   1   1   24.57    2.99
 -38  -1   1   24.38    3.17
  38   1  -1   21.37    2.88
  38   1   1   25.12    2.96
  39   1  -1    7.50    1.90
 -39  -1  -1    6.57    1.81
 -39  -1   1    6.07    1.88
  39   1   1    4.28    1.36
  39   1   1    4.67    1.51
  39  -1   1    4.51    1.44
  39   1  -1    3.62    1.49
  39  -1  -1    5.70    1.68
  40   1   1   31.37    3.44
  40   1  -1   28.18    3.38
  40   1   1   27.10    3.22
  41   1  -1    2.21    1.20
   0   1  -2  438.80    4.35
   0  -1  -2  451.08    3.12
   0  -1  -2  453.17    4.32
   0  -1  -2  447.19    4.53
   0  -1  -2  454.99    2.54
  -1   1  -2   38.47    1.31
   1   1  -2   36.91    1.29
  -1  -1  -2   42.52    1.38
   1  -1  -2   43.08    1.41
  -1   1   2   40.50    1.02
   1  -1  -2   41.16    0.92
   1  -1  -2   39.45    1.28
  -1  -1  -2   40.59    1.40
   1  -1  -2   39.42    1.08
  -1  -1  -2   40.18    0.78
  -2   1   2  362.83    3.45
   2  -1  -2  360.78    3.17
  -2   1  -2  405.63    4.34
  -2   1  -2  378.20    3.05
  -2  -1  -2  374.62    4.14
  -2  -1  -2  389.76    4.39
  -2   1  -2  386.27    4.21
   2   1  -2  388.25    4.14
  -3  -1  -2  168.06    2.97
  -3   1  -2  167.68    2.93
  -3   1   2  158.60    2.48
  -3   1  -2  158.57    2.07
  -3  -1  -2  158.64    2.88
   3   1  -2  150.90    2.65
  -3  -1  -2  154.24    2.53
   3  -1   2  173.06    2.12
   4   1  -2    8.75    0.68
  -4  -1  -2    9.54    0.75
   4  -1   2    9.86    0.56
  -4   1  -2    9.97    0.74
  -4  -1  -2   12.43    0.71
  -4   1  -2   10.61    0.52
  -4   1  -2   11.15    0.58
  -4   1   2    9.80    0.78
  -4  -1  -2   10.76    0.79
  -5   1  -2  214.09    2.17
   5   1  -2  218.48    3.44
  -5  -1  -2  208.06    3.62
  -5   1  -2  216.08    3.67
  -5   1   2  203.60    3.28
  -5  -1  -2  207.56    2.97
  -5   1  -2  219.99    3.56
   5  -1   2  228.47    2.81
  -5   1  -2  211.51    2.72
  -5  -1  -2  217.21    3.65
  -6  -1  -2   39.02    1.63
  -6   1  -2   38.88    1.55
  -6  -1  -2   35.73    0.76
  -6   1  -2   36.21    0.82
  -6   1   2   36.24    1.51
  -6   1  -2   35.73    1.51
   6   1  -2   35.67    1.44
   6   1   2   35.40    0.79
  -6  -1  -2   35.30    1.35
   6   1   2   38.61    1.31
  -6   1  -2   35.10    1.19
   6  -1   2   37.01    1.24
  -6   1   2   35.39    1.51
  -6   1  -2   36.11    0.97
  -6  -1  -2   33.36    1.20
  -6  -1  -2   38.61    1.62
  -6   1  -2   38.36    1.58
   7  -1   2    7.93    0.62
  -7  -1  -2    7.44    0.41
   7   1  -2    7.12    0.71
  -7  -1  -2    5.96    0.68
  -7   1   2    7.85    0.77
  -7  -1  -2    6.01    0.53
  -7   1   2    6.71    0.75
  -7  -1  -2    6.67    0.72
  -7  -1  -2    7.39    0.68
  -7   1  -2    7.49    0.72
  -7   1  -2    6.44    0.69
  -7   1  -2    7.25    0.74
   7   1   2    6.84    0.41
   7   1   2    7.85    0.76
  -7   1  -2    7.33    0.48
   7   1   2    7.51    0.58
  -7   1  -2    7.01    0.59
  -8   1   2   23.95    1.41
  -8   1  -2   26.87    1.40
  -8   1  -2   27.06    1.45
  -8  -1  -2   23.57    1.24
   8  -1   2   25.17    1.17
  -8   1  -2   26.11    1.44
  -8  -1  -2   28.40    0.90
  -8  -1  -2   25.03    1.06
   8   1  -2   26.28    1.37
   8   1   2   26.07    1.09
  -8   1   2   26.48    1.45
  -8   1  -2   26.73    1.19
   8   1   2   26.09    1.36
   8   1   2   26.53    0.91
  -8  -1  -2   25.48    1.42
   9  -1   2  242.25    3.84
   9  -1   2  221.87    2.14
   9   1   2  238.18    3.33
  -9   1   2  231.03    4.25
  -9   1  -2  245.40    4.52
   9   1   2  234.10    2.95
   9   1  -2  228.98    4.25
  -9  -1  -2  233.97    4.14
  -9  -1  -2  248.60    2.91
  -9  -1  -2  223.63    3.23
  -9   1   2  233.91    4.51
  -9  -1  -2  240.76    4.63
  -9   1  -2  250.95    4.37
  -9   1  -2  233.14    4.48
 -10  -1  -2  165.91    2.82
 -10  -1  -2  156.79    3.87
 -10  -1   2  177.70    3.89
  10   1   2  160.02    2.63
 -10  -1  -2  165.28    2.60
  10   1   2  170.76    2.87
 -10   1   2  165.43    3.98
  10   1  -2  159.55    3.69
 -10   1  -2  156.40    3.85
 -10   1  -2  167.17    3.70
 -10   1   2  167.42    3.79
 -10  -1  -2  171.17    3.72
  10  -1   2  165.11    3.33
  10  -1   2  159.04    2.77
 -10   1  -2  170.59    3.87
  11  -1   2    7.82    0.66
  11   1  -2    7.29    0.84
  11   1   2    7.80    0.64
 -11   1  -2    8.44    0.88
 -11   1   2    9.95    1.11
 -11   1  -2    7.79    0.89
  11   1   2    8.17    0.67
 -11  -1  -2    7.79    0.88
 -11   1   2    7.70    0.97
 -11  -1  -2    7.42    0.61
 -11  -1  -2    9.40    0.70
 -11   1  -2    7.59    0.91
 -11  -1   2    7.70    0.87
  11   1   2    8.41    0.97
 -12  -1  -2    0.13    0.17
  12   1   2   -0.16    0.39
  12   1   2    0.55    0.23
 -12   1  -2    0.79    0.37
  12  -1   2    0.38    0.22
 -12  -1  -2   -0.27    0.54
  12   1   2    0.28    0.21
 -12   1  -2   -0.37    0.48
  12   1  -2    0.41    0.37
 -12   1   2    0.43    0.40
 -12  -1   2    0.32    0.40
 -12   1  -2    0.44    0.39
 -12   1   2   -0.02    0.37
 -12  -1  -2    1.29    0.36
 -13   1   2   42.73    2.28
  13   1  -2   42.23    2.14
 -13  -1  -2   42.75    1.46
 -13   1  -2   44.89    2.23
  13   1   2   44.82    1.70
  13   1  -2   44.14    1.37
 -13   1  -2   43.04    2.29
 -13   1  -2   47.86    2.19
  13   1   2   44.85    1.57
  13   1   2   41.10    2.16
 -13  -1  -2   45.07    2.24
 -13  -1  -2   44.09    1.63
 -13  -1   2   42.94    2.15
  13  -1   2   44.09    1.75
 -13   1   2   43.67    2.19
 -14   1   2   13.25    1.37
 -14  -1  -2   10.37    1.09
  14   1   2   12.67    0.85
 -14  -1  -2   12.00    0.79
 -14  -1  -2   13.26    0.98
  14   1  -2   11.53    0.74
 -14   1  -2   12.25    1.11
 -14   1  -2   13.26    1.25
 -14   1  -2    9.66    1.09
  14  -1   2   11.38    0.93
  14   1  -2   10.55    1.21
 -14   1   2   13.55    1.25
 -14  -1  -2   12.08    0.92
 -14  -1   2   13.97    1.32
  14   1   2   11.26    1.19
 -15   1  -2   36.03    2.04
 -15   1   2   36.26    2.08
 -15  -1  -2   37.59    1.67
 -15  -1   2   34.26    2.11
  15  -1   2   35.70    1.73
 -15   1   2   34.56    2.20
  15   1   2   34.97    1.44
 -15  -1  -2   33.95    1.59
  15   1   2   37.68    2.22
 -15   1  -2   34.81    2.08
  15   1  -2   34.42    2.10
  15   1  -2   35.55    1.32
 -15  -1  -2   35.84    2.12
 -15   1  -2   33.44    2.23
 -16   1  -2   30.17    2.23
  16   1   2   32.26    1.40
 -16   1   2   30.50    2.07
 -16  -1   2   31.30    2.11
 -16  -1  -2   31.58    1.57
  16  -1   2   30.72    1.67
 -16   1  -2   31.25    2.02
 -16  -1  -2   32.69    1.64
  16   1  -2   32.53    1.32
 -16  -1  -2   31.62    2.11
 -16   1   2   33.15    2.29
  16   1   2   32.30    2.14
  16   1  -2   31.40    2.07
 -16   1  -2   29.62    1.95
 -17   1  -2   84.71    3.74
 -17  -1   2   79.37    3.41
 -17  -1  -2   82.55    3.46
  17   1  -2   86.39    3.45
 -17  -1  -2   91.88    2.76
 -17   1  -2   80.44    3.23
 -17   1  -2   89.07    3.46
  17   1   2   86.87    2.30
 -17   1   2   84.81    3.71
  17  -1   2   87.91    2.94
  17   1  -2   87.59    2.22
  17   1   2   88.11    3.57
 -17  -1  -2   88.37    2.77
 -17   1   2   84.21    3.41
 -18   1   2   60.42    3.22
  18   1   2   61.61    3.10
  18   1   2   61.53    1.98
 -18   1  -2   57.07    2.87
 -18  -1  -2   62.04    2.35
 -18  -1  -2   61.22    2.40
 -18  -1  -2   55.16    2.95
 -18   1   2   63.38    2.99
 -18   1  -2   59.14    3.29
  18   1  -2   64.93    3.12
 -18   1  -2   57.43    2.79
  18   1  -2   63.35    1.95
 -18  -1   2   61.45    3.09
  18  -1   2   58.50    2.50
  19  -1   2   36.06    2.02
 -19  -1  -2   33.83    2.37
 -19   1  -2   34.50    2.23
 -19   1   2   38.08    2.46
 -19  -1   2   38.68    2.56
  19   1   2   34.79    1.53
 -19  -1  -2   38.51    1.91
 -19   1  -2   37.54    2.62
  19   1  -2   38.06    2.49
 -19   1   2   36.81    2.65
  19   1   2   38.84    2.53
  19   1  -2   35.06    1.50
  20   1  -2   17.96    1.86
  20   1   2   16.55    1.80
  20  -1   2   15.49    1.45
 -20  -1  -2   13.63    1.19
 -20  -1  -2   13.86    1.63
 -20  -1   2   17.45    1.87
 -20   1   2   13.85    1.66
 -20   1  -2   15.79    1.81
  20   1   2   15.16    1.03
 -20   1   2   15.22    1.85
 -20   1  -2   14.24    1.53
  21   1  -2  114.28    4.44
 -21  -1  -2  109.62    4.47
  21   1   2  110.85    2.75
  21   1   2  114.55    4.50
 -21  -1  -2  107.32    3.38
  21  -1   2  106.75    3.70
 -21   1  -2  112.46    4.77
 -21   1  -2  105.48    4.02
 -21  -1   2  104.59    4.42
 -21   1   2  114.29    4.80
  22   1   2    2.68    0.91
 -22   1  -2   -0.43    0.71
  22   1  -2    1.43    0.95
 -22  -1   2    1.83    0.94
 -22   1   2    0.78    0.87
 -22   1  -2    0.97    0.74
  22  -1   2    1.70    0.75
 -22  -1  -2   -0.30    0.66
 -23   1  -2    0.28    0.55
 -23  -1   2    2.21    1.08
  23   1   2    2.67    1.13
  23  -1   2    2.34    0.90
 -23   1   2    2.93    1.29
  23   1  -2    4.38    1.32
 -23  -1  -2    0.80    0.55
 -23   1  -2    1.75    0.91
 -24   1  -2  144.47    5.84
 -24  -1   2  143.70    5.60
  24  -1   2  147.77    4.71
 -24   1  -2  145.72    5.02
 -24   1   2  147.07    5.91
  24   1   2  143.53    5.43
  24   1  -2  141.37    5.31
 -24  -1  -2  151.20    5.70
  25   1  -2    6.66    1.51
 -25  -1  -2    2.77    0.93
  25  -1   2    7.93    1.34
 -25  -1   2    6.54    1.60
 -25   1   2    7.63    1.84
  25  -1  -2    4.47    1.40
  25   1   2    6.37    1.41
 -25   1  -2    1.73    1.04
 -25   1  -2    2.11    1.08
  26   1  -2   52.35    3.42
 -26   1   2   46.58    3.49
  26  -1   2   51.14    2.94
 -26   1  -2   50.93    3.10
 -26  -1  -2   48.98    3.41
 -26  -1   2   52.80    3.63
 -26   1  -2   50.06    3.58
  26   1   2   50.37    3.34
  26  -1  -2   47.65    3.40
  27  -1  -2    3.92    1.20
  27   1  -2    3.45    1.10
 -27   1  -2    3.70    1.04
 -27   1   2    4.71    1.37
  27   1  -2    4.97    1.29
  27  -1   2    3.52    0.85
 -27  -1  -2    3.31    1.00
 -27  -1   2    4.66    1.33
  27   1   2    4.18    1.10
 -27   1  -2    4.13    1.19
  28   1  -2    7.10    1.48
 -28   1  -2    5.63    1.42
 -28  -1  -2    4.91    1.30
 -28   1   2    4.99    1.27
 -28   1  -2    4.47    1.06
  28   1  -2    4.25    1.09
  28  -1   2    5.44    1.06
 -28  -1   2    3.67    1.14
  28   1   2    5.19    1.10
  28   1   2    6.58    1.37
  28  -1  -2    5.48    1.35
 -29   1  -2   19.31    2.04
  29   1  -2   19.60    2.39
 -29   1  -2   17.19    2.38
  29   1  -2   20.00    2.30
 -29  -1   2   17.72    2.28
  29   1   2   16.21    2.08
  29  -1   2   19.70    1.99
 -29   1   2   19.87    2.53
  29   1   2   18.07    2.11
  29  -1  -2   20.15    2.36
 -29  -1  -2   17.69    2.29
  30   1  -2   14.68    2.15
 -30  -1   2   13.01    1.99
  30  -1  -2   12.39    1.77
  30   1  -2   11.36    1.84
 -30   1  -2   11.25    2.03
 -30   1   2   12.05    2.03
  30  -1   2   13.85    1.72
  30  -1  -2   11.30    1.88
 -30  -1  -2   11.48    1.95
  30   1   2   13.98    1.89
 -30   1  -2   10.46    1.59
  30   1   2   14.26    2.01
 -31   1  -2    3.79    1.47
  31  -1  -2    3.74    1.40
 -31  -1  -2    3.46    1.24
  31   1  -2    4.46    1.29
  31   1   2    3.67    1.07
  31  -1   2    2.95    0.88
  31   1   2    3.58    1.11
  31  -1  -2    4.24    1.13
 -31   1   2    3.57    1.42
  31   1  -2    4.94    1.38
 -31   1  -2    4.44    1.11
 -31  -1   2    3.57    1.29
  32   1  -2   17.98    2.36
  32   1   2   17.24    2.23
  32  -1  -2   17.98    2.42
 -32   1  -2   13.76    2.19
  32  -1  -2   17.10    2.17
 -32   1   2   13.28    2.20
  32  -1   2   17.75    2.01
  32   1   2   16.50    2.21
  32   1  -2   15.95    2.21
 -32  -1   2   15.45    2.25
 -32   1  -2   18.07    2.10
 -32  -1  -2   13.81    2.13
  33  -1  -2    6.87    1.46
  33   1   2    9.36    1.68
 -33   1  -2    7.86    1.77
 -33   1   2    8.82    1.85
 -33  -1   2    9.75    1.94
  33   1   2    7.68    1.61
  33   1  -2    7.79    1.63
  33   1  -2    8.11    1.76
 -33  -1  -2    7.86    1.75
  33  -1  -2    7.66    1.55
  34  -1  -2    1.67    0.74
  34   1  -2    1.78    0.94
 -34  -1   2    1.09    0.88
  34   1  -2    2.16    1.00
  34   1   2    2.67    0.96
  34  -1  -2    2.85    1.04
  34   1   2    1.15    0.84
 -34   1  -2    3.34    1.20
 -34  -1  -2    2.50    1.18
 -34   1   2    2.19    1.13
  35  -1  -2    9.34    1.82
 -35  -1  -2    6.80    1.60
 -35   1   2    5.74    1.80
 -35  -1   2    8.11    1.78
  35   1  -2    9.38    1.84
  35  -1  -2    6.60    1.45
  35   1   2    9.12    1.80
  35   1   2    6.58    1.53
  35   1  -2    7.67    1.77
 -35   1  -2    7.42    1.74
 -36   1   2   16.10    2.73
  36   1   2   17.32    2.42
  36  -1  -2   16.14    2.23
  36   1  -2   17.74    2.52
  36   1  -2   18.34    2.65
  36  -1  -2   16.93    2.54
 -36   1  -2   16.67    2.66
 -36  -1  -2   16.92    2.65
  37   1  -2    4.37    1.51
  37  -1  -2    3.80    1.55
 -37  -1  -2    3.30    1.47
  37   1   2    4.79    1.60
  37   1  -2    3.62    1.43
 -37   1   2    3.80    1.72
 -37   1  -2    4.32    1.69
  38   1   2   31.48    3.28
 -38   1  -2   32.17    3.76
 -38   1   2   42.72    4.34
  38   1  -2   33.99    3.65
  38  -1   2   35.82    3.66
 -38  -1  -2   34.87    3.80
  38  -1  -2   36.60    3.78
  38   1  -2   38.81    3.79
 -39  -1  -2    1.28    1.27
  39  -1   2    1.07    1.15
  39   1  -2    1.84    1.25
  39   1   2    3.43    1.45
  39   1  -2    2.41    1.21
  40   1   2   20.23    2.74
  40   1  -2   18.88    2.82
   0  -1  -3    0.25    0.19
   0   1  -3    0.45    0.25
   0  -1  -3    0.01    0.22
   0  -1  -3    0.25    0.16
   0   1   3    0.31    0.14
   1   1   3  344.59    2.81
  -1  -1  -3  353.15    4.60
  -1  -1  -3  357.68    4.63
   1  -1  -3  342.47    3.20
  -1  -1  -3  349.20    2.80
  -1   1  -3  357.36    4.53
   1  -1  -3  352.43    3.52
   1   1  -3  342.58    4.42
  -1   1   3  349.14    3.31
   2   1  -3   36.59    1.47
   2  -1  -3   40.89    1.19
  -2   1  -3   35.26    1.20
  -2  -1  -3   41.08    1.59
   2  -1  -3   41.06    1.31
  -2  -1  -3   35.95    1.48
  -2   1  -3   41.71    1.59
   2   1   3   39.61    0.93
  -2  -1  -3   39.82    0.93
  -2   1   3   41.23    1.24
   3  -1  -3   58.47    1.57
   3   1   3   56.75    1.18
   3   1  -3   57.75    1.87
   3  -1  -3   62.33    1.73
  -3  -1  -3   63.39    1.99
  -3  -1  -3   62.16    2.01
  -3   1  -3   60.39    1.89
  -3   1  -3   58.84    1.58
   4  -1   3 1848.32    8.97
  -4  -1  -3 1749.39   11.00
   4   1   3 1803.09    6.92
   4  -1  -3 1785.79    9.27
  -4   1  -3 1781.76    8.95
  -4   1  -3 1841.42   10.79
   4   1  -3 1776.29   10.61
  -4  -1  -3 1794.91   10.66
  -5   1  -3    1.93    0.42
   5  -1   3    2.37    0.36
   5  -1  -3    1.90    0.38
  -5  -1  -3    1.75    0.39
  -5  -1  -3    1.90    0.18
  -5   1  -3    2.14    0.36
   5   1  -3    1.98    0.43
  -5  -1  -3    1.15    0.32
  -6   1  -3  336.13    2.94
  -6  -1  -3  312.04    4.99
   6  -1  -3  350.04    4.72
   6  -1   3  345.61    4.20
   6   1  -3  342.81    4.91
  -6  -1  -3  320.22    4.00
  -6   1  -3  361.34    4.98
  -6  -1  -3  345.95    4.91
  -6   1  -3  332.32    4.23
   6   1   3  323.46    4.72
  -6  -1  -3  336.84    2.57
  -6   1  -3  331.22    2.64
   7   1  -3  123.32    3.10
   7  -1  -3  128.82    3.04
  -7  -1  -3  115.65    2.40
  -7   1  -3  128.59    2.72
  -7  -1  -3  118.84    3.17
  -7   1  -3  122.25    1.67
   7  -1   3  126.91    2.68
  -7   1  -3  131.85    3.13
  -7  -1  -3  127.94    1.74
  -7   1  -3  125.51    1.62
   7   1   3  120.94    2.95
  -8  -1  -3  574.69    4.04
   8   1   3  558.28    4.11
  -8   1  -3  556.60    4.99
   8   1   3  545.53    6.43
   8  -1   3  592.15    6.04
  -8  -1  -3  582.87    7.20
  -8  -1  -3  574.03    6.49
   8   1  -3  533.49    6.54
  -8   1  -3  572.09    7.11
  -8   1  -3  563.35    5.93
  -8   1  -3  549.49    3.23
  -8   1  -3  585.54    6.72
  -8  -1  -3  536.72    5.17
   8  -1  -3  582.04    6.69
  -9   1  -3   50.15    2.19
  -9   1  -3   53.79    2.10
  -9   1  -3   47.22    1.82
   9  -1   3   49.08    1.05
  -9  -1  -3   45.77    1.53
   9  -1   3   50.71    1.87
   9  -1  -3   50.81    2.09
  -9  -1  -3   50.58    1.33
  -9  -1  -3   49.37    2.19
  -9  -1  -3   50.49    2.04
  -9   1  -3   49.72    1.58
   9   1   3   48.33    1.32
   9   1   3   46.67    1.96
  -9   1  -3   49.56    2.14
   9   1  -3   47.60    2.01
  10  -1   3   59.47    1.23
 -10   1  -3   60.40    2.30
  10   1  -3   60.15    2.37
 -10   1  -3   60.82    2.14
 -10  -1  -3   62.94    1.60
  10   1   3   61.75    2.29
 -10  -1  -3   56.89    1.72
 -10  -1  -3   54.12    2.34
 -10   1  -3   61.14    1.85
 -10  -1  -3   55.82    2.23
  10  -1  -3   62.59    2.42
 -10   1  -3   58.32    2.42
 -10   1  -3   59.30    2.39
  10   1   3   57.38    1.57
 -11   1  -3   83.70    2.27
  11   1   3   82.20    2.00
  11   1  -3   74.65    2.74
 -11   1  -3   81.06    2.76
  11  -1   3   79.26    1.54
 -11   1  -3   86.32    2.96
  11   1   3   82.68    2.75
 -11   1  -3   83.74    3.02
 -11  -1  -3   78.14    2.01
 -11  -1  -3   83.96    1.97
 -11  -1  -3   81.70    3.00
 -11  -1  -3   83.77    2.85
 -11   1  -3   81.45    2.63
  11  -1  -3   87.55    2.96
 -12  -1  -3   90.09    3.03
 -12   1   3   91.44    3.31
  12   1   3   83.20    2.14
 -12   1  -3   88.86    3.25
  12   1  -3   82.55    2.99
  12   1   3   88.94    2.90
 -12  -1  -3   85.62    2.10
 -12  -1  -3   86.30    3.20
  12  -1   3   84.66    1.70
 -12   1  -3   92.72    3.16
 -12  -1  -3   88.44    2.15
 -12   1  -3   88.98    2.96
  12  -1  -3   86.54    3.08
  13  -1   3   64.80    1.61
 -13  -1  -3   68.43    2.97
  13   1   3   66.48    2.60
  13   1  -3   68.67    2.78
 -13  -1  -3   68.75    2.78
 -13  -1  -3   65.51    1.84
  13   1   3   67.34    2.02
 -13   1   3   65.74    2.95
 -13  -1  -3   68.06    1.98
 -13   1  -3   71.41    3.03
 -13   1  -3   71.17    2.87
  13  -1  -3   71.12    2.89
 -13   1  -3   67.97    2.65
 -14   1  -3   11.74    1.30
  14   1  -3   15.42    1.48
 -14   1  -3   12.91    1.23
 -14  -1  -3   13.06    0.83
  14   1   3   11.54    0.90
 -14  -1  -3   13.12    1.30
  14  -1   3   11.81    0.75
 -14   1  -3   12.38    1.28
  14  -1  -3   15.86    1.53
  14   1   3   12.19    1.18
 -14  -1  -3   13.59    0.95
 -14   1   3   14.01    1.50
 -15   1  -3   75.39    3.42
  15  -1   3   71.93    1.90
  15   1   3   73.17    2.95
 -15  -1  -3   75.70    2.30
  15   1   3   71.98    3.22
 -15   1  -3   75.41    2.97
 -15  -1  -3   70.18    1.91
  15  -1  -3   87.45    3.54
 -15   1  -3   79.65    3.22
 -15  -1  -3   73.83    3.17
  15   1  -3   88.35    3.57
 -15   1   3   73.17    3.50
  16   1   3  461.52    8.01
 -16   1   3  444.44    8.30
 -16  -1  -3  470.39    4.89
  16   1   3  484.12    7.44
 -16   1  -3  482.45    7.57
  16  -1  -3  452.21    7.95
 -16  -1  -3  483.15    6.65
  16  -1   3  448.30    4.99
  16   1  -3  438.47    7.75
 -16   1  -3  480.91    8.74
 -16  -1  -3  440.85    7.91
 -16  -1  -3  473.15    5.97
 -16   1  -3  468.10    7.99
  17   1   3   29.04    2.26
  17   1  -3   16.84    1.07
 -17  -1  -3   22.46    1.44
 -17   1  -3   20.63    1.99
  17  -1  -3   28.89    2.37
  17   1   3   22.89    1.80
 -17   1  -3   16.76    1.67
 -17  -1  -3   18.56    1.36
  17   1  -3   31.56    2.55
 -17   1   3   21.02    2.25
  17  -1   3   15.24    1.03
 -17  -1  -3   17.75    1.81
 -17   1  -3   17.11    1.63
 -18   1   3   59.14    3.26
 -18  -1  -3   59.14    3.13
  18   1   3   59.13    3.02
 -18   1  -3   63.28    3.45
  18   1   3   55.06    2.64
 -18  -1  -3   61.46    2.34
 -18   1  -3   58.81    2.83
 -18  -1  -3   62.97    2.51
  18   1  -3   58.22    2.01
  18  -1  -3   59.70    3.02
  18  -1   3   54.98    1.94
  18   1  -3   55.16    2.93
 -18   1  -3   57.28    2.92
 -19  -1  -3    6.43    0.85
  19   1   3    4.73    0.84
  19  -1  -3    4.15    0.94
 -19   1   3    6.74    1.30
 -19  -1   3    7.13    1.21
  19   1  -3    4.39    0.57
 -19   1  -3    6.21    1.24
  19  -1   3    4.50    0.58
 -19  -1  -3    5.65    1.16
 -19   1  -3    5.15    0.96
 -19   1  -3    3.72    0.81
 -19  -1  -3    5.12    0.79
  19   1  -3    5.79    1.08
  19   1   3    5.79    1.16
 -20   1  -3    7.75    1.35
 -20  -1   3    7.84    1.41
 -20   1  -3    4.62    0.82
  20   1  -3    8.65    1.43
 -20   1  -3    6.27    1.05
 -20  -1  -3    7.38    0.94
  20   1   3    7.35    1.29
  20  -1   3    5.30    0.68
  20  -1  -3    6.47    1.18
  20   1   3    6.08    1.04
 -20   1   3    7.62    1.51
 -20  -1  -3    5.52    1.08
 -20  -1  -3    5.91    0.88
  20   1  -3    5.59    0.66
 -21  -1   3   80.26    3.93
  21   1  -3   84.42    3.93
 -21   1   3   86.86    4.24
 -21  -1  -3   84.39    3.16
  21  -1   3   78.70    2.54
 -21   1  -3   83.30    3.59
 -21  -1  -3   81.85    3.97
 -21   1  -3   77.89    3.65
  21   1   3   84.15    3.93
 -21   1  -3   85.07    4.25
  21   1   3   86.35    3.53
  21  -1   3   83.07    3.26
 -21  -1  -3   83.82    3.01
  21  -1  -3   76.91    3.74
 -22   1  -3   43.67    3.16
 -22  -1  -3   37.05    2.08
 -22  -1  -3   38.36    2.17
 -22   1  -3   33.29    2.42
  22   1  -3   40.16    2.88
 -22   1   3   43.59    3.17
  22   1   3   45.29    2.99
 -22   1  -3   37.32    2.46
  22   1   3   37.67    2.39
 -22  -1  -3   39.27    2.81
  22  -1   3   36.72    1.80
  22  -1   3   39.01    2.33
  22  -1  -3   37.00    2.64
 -22  -1   3   37.11    2.83
  23   1  -3   44.23    3.09
  23   1   3   42.43    2.97
  23  -1   3   37.08    1.89
 -23   1   3   43.59    3.33
 -23   1  -3   39.67    3.17
  23  -1  -3   37.67    2.85
 -23  -1   3   40.66    3.07
 -23  -1  -3   40.85    2.29
 -23  -1  -3   40.38    3.00
  23   1   3   42.70    2.65
 -23   1  -3   34.09    2.48
 -24   1  -3  143.55    5.01
  24  -1   3  141.68    3.76
  24   1   3  153.91    5.61
 -24  -1  -3  146.22    4.47
 -24   1   3  146.65    5.99
  24  -1  -3  144.94    5.61
  24   1  -3  150.03    5.59
  24   1   3  156.57    5.06
 -24  -1   3  145.42    5.71
 -24  -1  -3  154.71    5.80
 -24   1  -3  145.68    5.92
 -25   1  -3   39.06    3.26
  25   1  -3   45.69    3.27
  25  -1   3   40.85    2.08
 -25   1  -3   41.54    2.80
 -25   1   3   42.86    3.40
 -25  -1  -3   41.12    3.16
  25   1   3   47.72    2.88
  25   1   3   44.37    3.17
 -25  -1   3   46.26    3.34
  25  -1  -3   45.76    3.28
 -26  -1   3    6.25    1.38
 -26   1  -3    9.05    1.40
  26   1  -3   10.07    1.70
  26  -1  -3    7.27    1.46
  26   1   3    7.32    1.23
  26   1   3    6.90    1.32
  26  -1   3    8.39    1.02
 -26  -1  -3    5.78    1.32
 -26   1   3    7.95    1.51
 -26   1  -3    8.76    1.59
  27   1   3    1.34    0.82
 -27   1   3    0.94    0.83
 -27  -1  -3    1.00    0.66
  27  -1  -3    0.81    0.78
  27   1  -3    1.29    0.80
  27   1   3    0.59    0.56
 -27   1  -3    1.75    0.87
 -27   1  -3    0.08    0.44
 -28   1  -3   19.81    2.04
  28  -1  -3   16.79    2.19
 -28   1  -3   19.66    2.39
 -28   1   3   19.74    2.46
  28   1   3   17.91    2.15
  28   1  -3   19.78    2.23
 -28  -1  -3   18.34    2.25
  28   1   3   22.14    2.11
 -29   1  -3    0.80    0.68
  29  -1  -3    0.45    0.77
 -29   1  -3    0.00    0.66
 -29   1   3   -0.17    0.77
  29   1   3    1.06    0.66
 -29  -1  -3    0.55    0.68
  29   1  -3    0.88    0.79
 -30   1  -3    0.15    0.88
  30  -1  -3    0.91    0.82
 -30  -1  -3    1.00    0.78
 -30   1   3   -0.24    0.75
  30   1  -3    1.02    0.64
  30   1  -3    1.51    0.88
  30   1   3    1.09    0.53
 -30   1  -3    0.67    0.63
 -31   1  -3   -0.65    0.67
 -31   1  -3   -1.15    1.13
  31   1  -3    0.43    0.68
  31   1   3   -0.50    0.45
  31   1  -3   -0.66    0.93
 -31  -1  -3   -1.08    0.67
  31   1   3   -0.31    0.55
  31  -1  -3    0.13    0.77
 -31   1   3   -1.13    1.16
  32   1   3    7.30    1.44
 -32   1  -3    5.15    1.42
  32   1  -3    7.19    1.64
  32   1  -3    6.67    1.50
 -32  -1  -3    4.99    1.37
 -32   1  -3    5.51    1.23
  32  -1  -3    5.77    1.41
 -32   1   3    4.19    1.32
 -33   1  -3    4.62    1.08
 -33   1  -3    4.59    1.43
 -33   1   3    4.27    1.46
  33   1  -3    5.31    1.47
  33   1   3    3.69    1.14
 -33  -1  -3    6.08    1.57
  33  -1  -3    5.46    1.37
  33   1  -3    5.05    1.42
  33  -1  -3    2.22    1.03
  34   1  -3   13.02    2.19
  34   1  -3   10.47    1.96
  34  -1  -3   14.37    2.26
 -34  -1  -3   11.00    2.09
 -34   1  -3   10.22    2.01
  34   1   3   13.57    2.11
  34  -1  -3   13.70    2.06
 -34   1  -3   12.85    1.88
  35   1  -3    4.67    1.60
  35  -1  -3    4.80    1.41
  35   1   3    4.35    1.37
  35   1  -3    1.78    0.96
 -35  -1  -3    4.60    1.45
  35  -1  -3    4.69    1.49
 -35   1  -3    3.29    1.37
  36  -1  -3   32.45    3.43
  36  -1  -3   35.83    3.39
 -36  -1  -3   33.78    3.66
 -36   1  -3   32.01    3.60
  36   1   3   35.02    3.35
  36   1  -3   35.44    3.73
  36   1  -3   33.33    3.42
  37   1   3    9.48    1.89
 -37  -1  -3   10.39    2.17
  37   1  -3    8.29    1.91
  37  -1  -3   11.17    2.25
 -37   1  -3   11.37    2.32
  37   1  -3    9.56    2.13
  38   1  -3    3.62    1.41
  38   1  -3    4.22    1.38
 -38  -1  -3    3.35    1.30
 -38   1  -3    3.59    1.54
  38  -1  -3    4.34    1.38
  38   1   3    4.35    1.41
  39   1  -3    0.24    0.85
  39   1   3    0.50    0.78
  39   1  -3    2.82    1.33
  40   1  -3   -0.84    0.96
  40   1   3   -1.68    1.22
   0   1  -4    8.78    0.82
   0  -1  -4    7.12    0.72
   0   1   4    8.23    0.56
   0  -1  -4    7.73    0.54
  -1   1   4  302.19    3.60
   1   1   4  302.89    3.31
  -1  -1  -4  295.82    3.30
  -1   1  -4  308.40    4.68
   1   1  -4  303.66    4.64
   1  -1  -4  292.46    3.54
  -1  -1  -4  304.35    4.80
   2  -1  -4  172.91    2.83
   2   1  -4  182.50    3.62
  -2   1  -4  161.41    3.41
  -2  -1  -4  176.26    3.67
   2   1   4  169.92    2.47
  -2   1  -4  170.98    3.16
  -2  -1  -4  184.55    2.53
  -2   1   4  176.08    2.89
  -3   1  -4   23.14    1.18
   3  -1  -4   24.52    1.11
  -3  -1  -4   22.63    0.91
   3   1   4   22.97    0.91
  -3   1  -4   22.89    1.31
   3   1  -4   25.15    1.38
  -3  -1  -4   23.50    1.38
  -3   1   4   25.61    1.17
   4  -1  -4  523.41    5.61
   4   1  -4  466.61    6.00
  -4   1  -4  469.66    5.32
  -4  -1  -4  484.79    6.33
  -4   1  -4  514.60    6.04
   4  -1  -4  481.86    5.19
  -4   1   4  503.74    5.44
   4   1   4  489.45    4.31
  -5   1  -4  100.16    2.73
   5  -1   4  105.31    2.54
  -5   1  -4  102.81    2.55
   5   1   4  100.89    2.78
  -5   1   4  105.08    2.63
   5  -1  -4  104.66    2.55
   5   1  -4  100.40    2.86
  -5  -1  -4   99.76    2.96
   5   1   4  105.67    2.08
  -6  -1  -4  355.13    3.23
   6   1  -4  334.20    5.30
  -6   1  -4  348.48    3.54
   6  -1   4  369.38    4.93
   6   1   4  339.11    5.16
  -6  -1  -4  343.49    5.61
  -6   1  -4  332.75    4.74
   6  -1  -4  343.28    4.90
   6   1   4  336.64    3.91
  -6   1  -4  351.53    5.23
   7   1  -4   18.52    1.33
  -7   1  -4   18.59    1.25
  -7  -1  -4   20.20    0.80
  -7   1  -4   19.44    1.19
   7   1   4   17.29    1.19
  -7  -1  -4   19.50    1.42
   7  -1   4   19.07    1.18
   7  -1  -4   19.05    1.24
  -7   1  -4   18.56    0.81
   8   1   4  216.55    4.24
  -8  -1  -4  209.99    4.64
   8   1  -4  200.15    4.36
  -8   1  -4  196.65    3.87
  -8  -1  -4  201.72    2.61
   8  -1  -4  202.07    4.14
  -8  -1  -4  189.47    3.31
  -8   1  -4  205.42    2.65
  -8   1  -4  206.87    4.18
  -9   1  -4  255.31    4.51
   9   1   4  249.31    4.66
   9   1  -4  256.98    5.00
  -9  -1  -4  247.07    3.80
   9  -1  -4  250.17    4.77
  -9  -1  -4  251.79    5.16
  -9   1  -4  243.46    4.66
  -9   1  -4  255.06    3.95
  -9  -1  -4  254.25    3.10
  -9   1  -4  241.48    2.47
  -9   1  -4  259.28    2.99
 -10   1  -4  156.03    4.23
 -10   1  -4  151.31    3.60
 -10   1  -4  145.34    1.72
 -10   1  -4  153.39    3.13
 -10  -1  -4  152.00    4.16
  10   1   4  145.60    3.60
  10   1  -4  158.58    4.07
  10   1   4  145.85    2.50
 -10   1  -4  153.21    3.80
 -10  -1  -4  146.82    2.91
 -10  -1  -4  158.84    2.60
 -10  -1  -4  150.98    3.88
  10  -1  -4  156.22    3.97
  11   1   4   19.99    1.38
  11   1  -4   20.76    1.51
  11  -1  -4   23.19    1.69
 -11  -1  -4   21.82    1.02
 -11  -1  -4   22.66    1.59
 -11  -1  -4   23.03    1.66
  11   1   4   21.02    1.01
 -11   1  -4   21.66    1.48
 -11   1  -4   23.02    1.46
 -11   1  -4   20.66    1.64
 -11  -1  -4   21.66    1.13
 -11   1  -4   22.11    1.23
  12   1  -4  230.50    5.14
 -12  -1  -4  232.18    5.08
 -12  -1  -4  228.22    3.60
  12   1   4  243.14    3.62
 -12   1  -4  230.84    4.13
 -12   1  -4  233.95    5.30
 -12   1  -4  248.20    5.05
 -12  -1  -4  224.48    5.31
 -12   1  -4  221.52    4.64
 -12  -1  -4  240.35    3.58
  12  -1  -4  253.65    5.35
  12   1   4  244.74    4.89
 -12   1  -4  212.72    5.29
  12  -1   4  226.21    2.92
 -13   1  -4   32.42    2.07
 -13  -1  -4   31.35    1.34
 -13  -1  -4   28.84    2.03
  13   1   4   30.96    1.38
 -13   1  -4   29.55    2.01
  13  -1   4   30.87    1.13
 -13  -1  -4   34.66    1.44
 -13   1  -4   29.16    1.78
  13   1  -4   30.99    2.06
  13  -1  -4   38.39    2.27
  13   1   4   31.91    1.85
 -13  -1  -4   31.29    1.95
 -13   1  -4   34.05    1.96
 -14   1  -4   45.25    2.61
  14  -1   4   41.50    1.36
 -14  -1  -4   43.48    1.56
 -14  -1  -4   44.10    1.69
 -14  -1  -4   44.79    2.57
 -14   1  -4   45.36    2.28
  14  -1  -4   47.21    2.50
  14   1   4   43.30    1.70
 -14   1  -4   47.71    2.30
 -14  -1  -4   41.45    2.33
  14   1  -4   41.39    2.33
  14   1   4   43.37    2.16
 -14   1  -4   47.83    2.53
 -15  -1  -4   33.36    2.20
  15   1  -4   41.43    2.43
  15  -1  -4   40.02    2.46
 -15  -1  -4   38.41    1.45
  15   1   4   35.31    2.02
  15  -1   4   35.35    1.32
 -15  -1  -4   39.99    2.57
 -15   1  -4   39.40    2.16
 -15   1  -4   32.79    2.25
 -15  -1  -4   37.49    1.62
 -15   1  -4   38.41    2.32
  16  -1  -4   91.36    3.68
 -16  -1  -4   89.45    3.61
 -16  -1  -4   92.01    2.23
 -16   1  -4   92.31    3.68
 -16   1  -4   84.78    3.74
 -16  -1  -4   93.91    2.65
 -16   1  -4   86.80    3.30
  16  -1   4   85.33    2.13
  16   1  -4   93.82    3.68
  16   1   4   93.23    3.32
 -17   1  -4   28.87    2.29
 -17   1  -4   27.53    2.13
  17  -1  -4   36.06    2.50
 -17  -1  -4   29.71    2.19
  17   1  -4   29.71    2.32
 -17  -1  -4   28.60    1.54
 -17  -1  -4   27.77    1.20
  17   1   4   29.65    1.98
  17  -1   4   25.39    1.20
 -17   1  -4   26.70    1.95
 -18  -1  -4  154.04    5.11
 -18   1  -4  166.02    4.76
  18  -1   4  159.82    3.14
 -18   1  -4  170.02    5.61
  18  -1  -4  170.22    5.28
 -18  -1  -4  170.80    2.93
  18   1  -4  177.93    5.37
  18   1   4  172.37    4.73
 -18   1  -4  169.68    5.24
 -18  -1  -4  171.10    3.82
  19  -1   4    9.95    0.89
 -19   1  -4   10.60    1.73
 -19   1  -4   10.04    1.42
  19   1  -4   20.90    2.46
  19  -1  -4   20.93    2.32
 -19  -1  -4   12.40    1.17
 -19   1  -4   11.02    1.49
 -19  -1  -4   11.78    1.25
  19   1   4   16.28    1.75
 -19  -1  -4   13.53    1.73
 -20   1  -4  283.23    7.02
 -20   1  -4  295.64    7.94
  20  -1   4  289.64    4.52
  20   1  -4  311.81    7.43
 -20  -1  -4  301.82    7.57
 -20  -1  -4  300.58    6.12
 -20   1  -4  283.09    6.54
  20   1   4  303.92    6.52
 -20  -1  -4  306.31    5.51
  20  -1  -4  283.77    7.27
  21   1   4   41.30    2.56
 -21   1  -4   34.92    2.40
 -21  -1  -4   37.16    2.90
  21   1  -4   49.55    3.38
  21  -1  -4   39.81    2.97
 -21   1  -4   32.32    2.48
 -21   1  -4   45.88    3.39
 -21  -1  -4   37.61    2.25
 -21  -1  -4   39.03    2.10
  21  -1   4   32.92    1.64
  22  -1   4   98.18    2.83
 -22  -1  -4  105.12    3.43
 -22  -1  -4  105.20    3.79
 -22   1  -4   97.38    4.02
 -22   1  -4  116.56    5.20
  22  -1  -4  107.95    4.63
  22   1  -4  111.19    4.71
 -22  -1  -4   98.88    4.59
  22   1   4  101.19    3.91
 -22   1  -4  101.11    4.39
 -23   1  -4   23.28    2.02
  23   1  -4   28.00    2.56
 -23   1  -4   23.87    2.28
  23  -1   4   24.16    1.45
 -23  -1  -4   26.78    1.84
  23  -1  -4   28.23    2.52
 -23   1  -4   24.81    2.57
 -23  -1  -4   26.73    1.96
  23   1   4   25.48    2.06
 -23  -1  -4   25.49    2.39
 -24   1  -4    6.76    1.29
 -24  -1  -4    6.86    0.96
 -24  -1  -4    6.12    1.04
 -24  -1  -4    6.44    1.30
 -24   1  -4    8.16    1.30
  24  -1   4    6.41    0.80
  24   1  -4    7.88    1.50
  24   1   4    6.97    1.14
  24  -1  -4    8.01    1.49
 -24   1  -4    7.38    1.49
 -25   1  -4   10.75    1.77
  25  -1  -4   13.12    1.90
 -25  -1  -4   10.72    1.72
 -25   1  -4   13.54    1.67
  25   1   4   12.65    1.51
  25   1  -4   11.90    1.77
 -25   1  -4   13.67    1.75
 -25  -1  -4   10.71    1.29
  26   1   4   27.38    2.24
  26   1  -4   22.60    2.35
 -26   1  -4   22.66    2.47
 -26   1  -4   23.96    2.20
 -26  -1  -4   24.36    1.97
  26  -1  -4   25.61    2.56
 -26  -1  -4   24.53    2.53
 -27   1  -4    1.84    0.79
 -27  -1  -4    0.70    0.69
  27  -1  -4    2.25    1.04
  27   1   4    1.77    0.79
 -27  -1  -4    1.51    0.57
  27   1  -4    2.52    1.00
 -27   1  -4    1.72    0.80
  28   1   4    7.48    1.23
  28  -1  -4    7.86    1.56
 -28  -1  -4    5.84    1.31
 -28   1  -4    6.51    1.53
 -28   1  -4    5.32    1.14
  28   1  -4    8.14    1.61
 -29   1  -4    1.83    0.81
  29   1  -4    1.57    1.04
  29   1   4    2.97    0.92
 -29  -1  -4    3.38    1.24
  29  -1  -4    1.01    0.77
 -29   1  -4    3.35    1.15
 -30   1  -4    4.29    1.36
  30  -1  -4    4.97    1.37
  30   1   4    5.83    1.15
  30   1  -4    5.92    1.44
 -30  -1  -4    5.47    1.38
 -30   1  -4    6.24    1.20
 -31   1  -4    2.79    1.13
  31   1  -4    3.71    1.20
 -31  -1  -4    3.57    1.04
 -31   1  -4    3.06    0.95
  31  -1  -4    3.95    1.23
  32  -1  -4    8.74    1.67
 -32   1  -4   11.85    2.07
  32   1  -4    8.68    1.74
 -32  -1  -4    9.95    1.90
 -32   1  -4    9.81    1.63
  33   1   4    0.91    0.71
 -33  -1  -4    0.00    0.75
 -33   1  -4   -0.88    0.98
  33   1  -4    0.78    0.98
 -33   1  -4   -0.75    0.69
  33  -1  -4   -0.04    0.83
  33   1  -4    1.58    1.01
 -34  -1  -4    6.89    1.78
  34   1  -4    5.73    1.61
 -34   1  -4    5.10    1.54
  34   1  -4    9.37    2.03
 -34   1  -4    7.82    1.56
  34  -1  -4    7.45    1.80
  34   1   4    7.06    1.57
  35   1  -4    3.61    1.24
  35   1  -4    2.97    1.31
 -35   1  -4    3.40    1.28
 -35   1  -4    2.09    0.87
  35   1   4    4.46    1.31
 -35  -1  -4    3.96    1.28
  35  -1  -4    3.78    1.47
  36  -1  -4    0.65    0.63
  36  -1  -4    1.62    1.02
  36   1  -4    1.05    1.00
 -36   1  -4   -0.29    0.80
  36   1   4    0.92    0.85
 -36  -1  -4    0.40    0.69
  36   1  -4   -0.39    0.84
 -37   1  -4    2.42    1.27
  37   1   4    0.42    0.75
 -37  -1  -4   -0.56    0.92
  37  -1  -4    1.64    1.05
  37  -1  -4    2.96    1.18
  37   1  -4    1.29    0.97
  37   1  -4   -0.29    0.80
  38   1   4    5.03    1.30
  38   1  -4    4.16    1.30
  38   1  -4    5.50    1.60
 -38  -1  -4    3.14    1.25
  39   1  -4   -0.51    0.91
  39   1   4   -0.30    0.84
  40   1   4   -0.61    1.07
   0  -1  -5   -0.13    0.18
   0   1  -5    0.38    0.27
   0   1   5    0.03    0.16
   0  -1  -5    0.17    0.30
  -1  -1  -5   48.54    1.56
   1  -1  -5   52.89    2.21
   1   1   5   51.44    1.62
  -1   1   5   50.67    1.68
  -1   1  -5   50.70    2.08
  -1  -1  -5   50.14    2.15
   1  -1  -5   50.54    1.67
   1   1  -5   51.58    2.11
  -2  -1  -5   54.49    2.29
   2   1   5   59.17    1.70
  -2   1  -5   58.77    2.23
   2   1  -5   59.18    2.26
   2  -1  -5   55.61    1.80
  -2   1   5   56.00    1.84
  -2  -1  -5   56.48    1.66
  -2   1  -5   52.57    1.98
   3   1  -5  204.99    4.25
   3  -1  -5  204.06    3.58
  -3  -1  -5  211.51    3.22
  -3  -1  -5  201.66    4.39
  -3   1  -5  214.96    4.32
  -3   1   5  208.04    3.68
  -3   1  -5  210.72    4.01
   3   1   5  216.36    3.25
  -4  -1  -5   12.72    1.14
  -4   1  -5   14.26    1.14
   4   1  -5   14.72    1.16
  -4   1  -5   13.12    1.01
   4   1   5   13.48    0.81
   4  -1  -5   13.98    0.97
   5   1   5   68.13    2.46
   5   1   5   63.52    1.84
   5   1  -5   72.60    2.63
  -5   1  -5   70.85    2.36
  -5  -1  -5   65.33    2.57
  -5   1  -5   66.71    2.37
   5  -1  -5   64.04    2.14
  -6   1  -5   14.49    1.13
   6   1  -5   11.79    1.11
  -6   1  -5   13.49    1.05
   6   1   5   13.13    0.87
   6   1   5   13.92    1.14
  -6  -1  -5   13.31    1.23
  -6   1  -5   14.29    0.87
  -6  -1  -5   13.88    0.77
   6  -1  -5   12.92    1.01
  -7   1  -5  169.79    3.99
   7   1   5  173.62    3.21
  -7   1  -5  176.47    2.96
   7   1   5  170.13    3.95
  -7  -1  -5  174.72    2.72
   7  -1  -5  182.57    3.94
  -7  -1  -5  163.37    4.29
   7   1  -5  177.04    4.26
  -7   1  -5  172.94    3.85
  -8   1  -5 1397.53   11.55
  -8   1  -5 1303.43   10.83
   8   1  -5 1300.74   11.80
   8  -1  -5 1335.76   11.03
  -8  -1  -5 1271.37    7.51
  -8   1  -5 1318.99    7.99
   8   1   5 1257.61    8.99
   8   1   5 1261.45   10.90
  -8  -1  -5 1234.11   12.08
   9   1   5   19.74    1.16
  -9   1  -5   17.62    1.32
  -9  -1  -5   20.81    1.61
   9   1  -5   22.49    1.67
  -9   1  -5   21.92    1.03
  -9  -1  -5   21.96    1.01
  -9   1  -5   21.75    1.45
   9   1   5   21.69    1.49
   9  -1  -5   22.89    1.58
  -9  -1  -5   20.32    1.22
 -10   1  -5   55.53    2.33
  10   1  -5   54.31    2.55
  10  -1  -5   58.50    2.51
 -10  -1  -5   55.64    1.64
 -10  -1  -5   53.51    1.90
  10   1   5   55.30    2.35
 -10   1  -5   56.89    1.66
 -10   1  -5   56.22    2.37
 -10  -1  -5   52.19    2.57
  11   1  -5   13.06    1.32
 -11  -1  -5   14.47    0.98
 -11  -1  -5   16.37    0.93
 -11   1  -5   14.78    1.25
  11  -1  -5   15.02    1.35
 -11  -1  -5   15.14    1.58
 -11   1  -5   13.65    1.36
 -11   1  -5   14.51    0.64
 -11   1  -5   12.84    1.16
  11   1   5   15.84    1.29
 -12   1  -5   31.95    2.12
 -12   1  -5   35.79    1.98
  12   1   5   32.22    1.88
 -12  -1  -5   33.29    1.47
  12   1  -5   36.14    2.14
  12  -1  -5   32.94    2.02
 -12  -1  -5   35.95    2.13
 -12  -1  -5   34.74    2.22
 -12   1  -5   32.81    0.85
 -12   1  -5   37.48    2.02
 -12  -1  -5   35.95    1.42
 -13  -1  -5   22.03    1.83
  13   1  -5   20.19    1.64
 -13  -1  -5   22.21    1.16
  13  -1  -5   23.57    1.77
 -13  -1  -5   21.22    1.71
 -13   1  -5   20.01    1.73
 -13  -1  -5   21.66    1.18
 -13   1  -5   21.27    1.59
 -13   1  -5   24.66    1.68
  13   1   5   20.40    1.50
  14  -1  -5    0.89    0.66
 -14   1  -5    0.58    0.36
 -14   1  -5    0.61    0.47
 -14   1  -5   -0.16    0.54
 -14  -1  -5    0.15    0.48
 -14   1  -5   -0.16    0.45
  14   1  -5   -0.64    0.56
  14   1   5    0.03    0.18
 -14  -1  -5    0.38    0.42
  14   1   5    0.25    0.34
 -14  -1  -5    0.87    0.30
 -14  -1  -5    0.12    0.18
 -15  -1  -5   22.09    1.18
 -15  -1  -5   24.37    1.33
 -15   1  -5   24.19    1.94
 -15  -1  -5   22.56    1.87
  15  -1  -5   22.30    1.94
  15   1  -5   25.15    1.96
 -15   1  -5   24.74    1.84
 -15   1  -5   24.21    1.75
  15   1   5   26.23    1.77
 -15  -1  -5   25.03    2.09
 -15   1  -5   22.89    1.98
 -16   1  -5  116.96    3.88
 -16  -1  -5  115.31    2.61
 -16   1  -5  113.02    4.18
 -16  -1  -5  114.15    4.39
 -16   1  -5  118.87    4.07
  16  -1   5  106.78    2.42
 -16  -1  -5  121.01    3.04
 -16   1  -5  102.87    4.23
 -16  -1  -5  116.01    4.24
  16   1   5  114.49    3.72
  16  -1  -5  117.64    4.23
  16   1  -5  118.86    4.28
 -17  -1  -5   35.27    2.57
 -17   1  -5   32.81    2.51
 -17   1  -5   35.50    2.41
  17   1   5   38.02    2.21
  17  -1   5   32.94    1.38
  17  -1  -5   36.21    2.50
 -17  -1  -5   40.25    1.83
  17   1  -5   39.29    2.62
 -17   1  -5   32.90    2.13
 -17  -1  -5   35.93    2.49
 -17  -1  -5   37.00    1.44
 -18   1  -5    4.63    1.05
 -18  -1  -5    6.79    0.89
  18  -1  -5    7.44    1.42
 -18  -1  -5    5.08    1.05
  18  -1   5    4.63    0.55
  18   1   5    6.73    1.10
 -18  -1  -5    5.18    0.55
  18   1  -5    6.72    1.56
 -18   1  -5    4.36    1.06
 -18   1  -5    5.65    0.93
 -19   1  -5  126.79    4.28
 -19   1  -5  126.85    5.17
  19  -1   5  119.10    2.77
  19   1   5  129.48    4.23
 -19  -1  -5  135.11    5.01
 -19  -1  -5  130.92    3.47
 -19  -1  -5  127.82    2.53
  19  -1  -5  131.10    4.92
 -19   1  -5  124.78    4.81
  19   1  -5  141.25    5.10
 -20  -1  -5  270.16    7.27
  20   1   5  274.83    6.24
 -20   1  -5  267.25    6.40
  20   1  -5  268.11    7.09
 -20   1  -5  271.23    7.68
  20  -1  -5  269.30    7.11
 -20  -1  -5  270.75    5.11
 -20   1  -5  254.90    6.95
  20  -1   5  256.51    4.21
 -20  -1  -5  276.15    6.23
 -21  -1  -5    4.22    0.94
 -21   1  -5    1.25    0.91
 -21   1  -5    2.52    0.95
 -21   1  -5    6.08    1.75
  21   1   5    6.62    1.57
 -21  -1  -5    6.09    1.57
 -21  -1  -5    2.52    0.84
 -22  -1  -5  309.96    5.81
 -22   1  -5  299.12    7.03
  22   1  -5  287.66    7.73
  22  -1  -5  293.35    7.81
  22   1   5  312.98    6.88
 -22   1  -5  322.77    8.78
  22  -1   5  293.51    4.68
 -22   1  -5  307.15    7.82
 -22  -1  -5  305.81    8.19
 -22  -1  -5  303.94    6.77
  23  -1  -5   34.79    3.00
 -23  -1  -5   26.33    2.65
  23   1   5   30.59    2.38
 -23   1  -5   25.24    2.27
  23  -1   5   24.76    1.45
 -23  -1  -5   26.14    2.12
 -23  -1  -5   27.95    1.87
 -23   1  -5   29.23    2.61
 -23   1  -5   25.41    2.70
  23   1  -5   38.08    3.21
 -24   1  -5  149.42    5.27
 -24  -1  -5  153.27    5.01
 -24   1  -5  156.88    5.85
 -24  -1  -5  153.03    4.34
 -24  -1  -5  144.53    5.94
 -24   1  -5  165.03    6.60
  24  -1  -5  160.65    6.10
  24   1   5  163.71    5.17
  24   1  -5  161.72    6.00
  25   1   5   17.09    1.80
 -25  -1  -5   18.21    2.23
  25   1  -5   22.24    2.38
  25  -1  -5   20.29    2.40
 -25   1  -5   14.39    1.75
 -25   1  -5   21.88    2.50
 -25  -1  -5   17.54    1.58
 -25   1  -5   17.02    2.02
 -25  -1  -5   16.26    1.72
 -26  -1  -5    0.08    0.67
  26   1   5    1.21    0.67
 -26   1  -5    0.74    0.61
 -26  -1  -5    0.41    0.47
  26   1  -5    0.61    0.95
  26  -1  -5    1.42    0.96
 -26  -1  -5    1.43    0.56
 -26   1  -5   -0.17    0.59
 -26   1  -5    0.80    0.71
  27   1  -5   21.95    2.40
 -27  -1  -5   24.05    2.12
 -27  -1  -5   19.71    2.36
  27   1   5   21.93    2.01
 -27   1  -5   20.31    2.21
 -27   1  -5   22.76    2.67
  27  -1  -5   19.72    2.37
 -27   1  -5   20.66    2.10
  28   1   5   19.37    1.94
 -28   1  -5   18.71    2.48
 -28   1  -5   20.77    2.08
 -28  -1  -5   18.47    1.88
  28  -1  -5   16.21    2.14
  28   1  -5   22.04    2.52
 -28  -1  -5   16.76    2.24
 -29   1  -5    0.29    0.76
  29   1  -5    0.66    1.02
  29   1   5    0.59    0.63
 -29  -1  -5    0.02    0.65
  29  -1  -5    2.22    1.13
 -29   1  -5    1.00    0.65
 -30   1  -5   19.92    2.08
 -30   1  -5   21.27    2.63
  30   1  -5   18.83    2.47
 -30  -1  -5   17.33    2.36
  30  -1  -5   19.69    2.52
 -31   1  -5    8.15    1.49
  31   1  -5   11.15    1.96
 -31  -1  -5    9.56    1.83
 -31   1  -5    6.07    1.60
  31  -1  -5    9.88    1.94
 -32  -1  -5    1.00    0.71
  32  -1  -5    1.44    1.01
 -32   1  -5    3.83    1.36
  32   1  -5    1.63    1.00
 -32   1  -5    0.38    0.59
 -33   1  -5    1.75    1.29
 -33   1  -5    1.17    0.82
 -33  -1  -5    0.02    0.79
  33  -1  -5    1.68    1.29
  33   1  -5    0.68    0.92
  34   1  -5   35.82    3.50
  34  -1  -5   32.94    3.38
 -34  -1  -5   34.88    3.59
 -34   1  -5   32.63    2.91
 -34   1  -5   35.04    3.71
 -35   1  -5    1.21    1.31
  35   1   5    1.11    0.87
  35  -1  -5    2.72    1.42
 -35   1  -5    1.11    0.93
  35   1  -5    2.17    1.24
 -35  -1  -5    0.09    0.85
  35   1  -5    1.09    1.22
 -36  -1  -5   11.20    2.25
  36   1   5    8.12    1.62
  36  -1  -5    8.29    1.84
 -36   1  -5   10.75    2.29
  36   1  -5    9.10    2.02
  36   1  -5    8.51    1.88
  37   1   5   -0.42    0.77
  37  -1  -5    0.61    0.75
  37   1  -5   -1.48    1.18
  37   1  -5    1.33    1.03
 -37   1  -5    0.42    0.91
 -37  -1  -5   -0.03    0.74
  38   1   5   -0.72    1.00
  38   1  -5   -0.56    0.85
 -38  -1  -5    0.24    0.79
   0   1   6  448.90    5.40
   0  -1  -6  437.10    6.89
   0  -1  -6  433.02    5.31
  -1  -1  -6  132.41    3.87
   1   1  -6  141.32    3.76
   1  -1  -6  137.35    3.87
  -1   1  -6  127.70    3.56
   1  -1  -6  125.41    2.93
   1   1   6  127.32    2.86
  -1  -1  -6  125.79    2.82
  -2  -1  -6  480.87    7.41
  -2   1  -6  478.39    6.65
   2  -1  -6  509.96    6.03
  -2   1  -6  525.34    7.25
  -2  -1  -6  479.78    5.50
   2   1   6  487.95    5.54
   2   1  -6  520.84    7.26
  -3  -1  -6   28.72    1.34
  -3  -1  -6   25.84    1.72
  -3   1  -6   27.73    1.69
  -3   1  -6   28.19    1.64
   3  -1  -6   28.49    1.46
   3   1   6   27.59    1.31
   3   1  -6   28.83    1.74
  -4  -1  -6   30.32    1.90
   4  -1  -6   33.51    1.64
   4   1  -6   30.61    1.82
  -4   1  -6   33.41    1.82
  -4  -1  -6   31.48    1.38
  -4   1  -6   29.49    1.75
   4   1   6   32.18    1.43
   5   1  -6   55.60    2.52
   5   1   6   56.60    1.90
   5  -1  -6   54.53    2.17
  -5  -1  -6   54.91    2.53
  -5   1  -6   57.09    2.35
   6   1  -6  281.71    5.60
   6  -1  -6  273.05    4.94
  -6   1  -6  275.02    5.25
  -6   1  -6  268.51    5.14
  -6  -1  -6  251.23    5.54
   6   1   6  259.54    4.16
  -6   1  -6  270.73    4.31
  -7  -1  -6   80.26    2.08
  -7   1  -6   80.08    2.28
   7   1  -6   85.16    3.17
  -7   1  -6   77.20    2.81
   7  -1  -6   80.67    2.76
  -7  -1  -6   71.11    3.03
  -7   1  -6   80.11    2.86
   8  -1  -6  178.98    4.24
   8   1  -6  172.24    4.63
  -8   1  -6  165.46    4.16
  -8  -1  -6  161.49    4.59
   8   1   6  172.32    4.24
  -8  -1  -6  182.22    3.18
  -8   1  -6  189.67    4.46
  -8   1  -6  177.60    3.34
  -9  -1  -6    6.18    0.61
  -9  -1  -6    4.86    0.92
  -9   1  -6    6.11    0.84
   9  -1  -6    5.97    0.91
   9   1   6    5.28    0.80
  -9   1  -6    5.66    0.59
  -9   1  -6    6.90    0.93
   9   1  -6    6.03    0.90
 -10   1  -6    5.28    0.78
 -10   1  -6    6.97    0.66
  10   1  -6    6.71    1.03
  10  -1  -6    6.48    0.90
 -10   1  -6    6.07    0.84
 -10  -1  -6    7.26    1.09
 -10  -1  -6    6.38    0.62
  10   1   6    6.48    0.88
 -11  -1  -6   20.08    1.80
 -11   1  -6   22.40    1.62
 -11  -1  -6   19.85    1.23
 -11   1  -6   21.07    1.16
 -11   1  -6   20.29    1.58
 -11  -1  -6   20.75    1.11
  11   1   6   18.50    1.46
  11   1  -6   17.91    1.60
  11  -1  -6   21.11    1.59
  12   1   6   27.66    1.77
  12   1  -6   25.68    1.94
 -12  -1  -6   25.16    1.99
 -12  -1  -6   28.36    1.33
 -12   1  -6   27.96    1.87
 -12   1  -6   28.60    1.87
  12  -1  -6   27.21    1.86
 -12  -1  -6   26.09    1.40
  13  -1  -6    7.37    1.07
  13   1   6    7.12    0.92
 -13  -1  -6    8.36    0.77
  13   1  -6    7.89    1.08
 -13   1  -6    7.24    1.00
 -13  -1  -6    5.93    0.93
 -13  -1  -6    6.82    0.72
 -13   1  -6    4.06    0.84
 -13  -1  -6    7.81    1.18
 -13   1  -6    6.95    0.48
 -13   1  -6    6.43    0.95
 -14   1  -6    3.78    0.30
 -14   1  -6    4.19    0.85
 -14   1  -6    3.65    0.70
  14  -1  -6    4.19    0.89
 -14  -1  -6    4.44    0.95
 -14  -1  -6    4.08    0.55
  14   1   6    3.45    0.69
  14   1  -6    3.60    0.82
 -14  -1  -6    3.48    0.84
 -14   1  -6    3.09    0.68
 -14  -1  -6    4.82    0.62
  15  -1  -6    1.56    0.62
 -15  -1  -6    6.10    1.24
 -15   1  -6    1.98    0.65
 -15   1  -6    3.12    0.74
 -15   1  -6    2.32    0.64
 -15  -1  -6    4.01    0.59
  15   1   6    3.84    0.81
  15   1  -6    2.43    0.76
 -15  -1  -6    4.62    1.00
 -15  -1  -6    3.12    0.57
 -16  -1  -6    8.61    0.77
 -16   1  -6    6.82    0.98
 -16  -1  -6    8.36    1.32
  16   1   6    8.84    1.10
 -16   1  -6    9.47    1.30
 -16  -1  -6    7.89    1.23
  16  -1  -6    8.12    1.18
  16   1  -6    9.41    1.35
 -16   1  -6    6.52    1.07
 -16  -1  -6    8.86    0.83
 -16   1  -6    8.62    1.16
 -17   1  -6    2.54    0.77
  17   1   6    3.34    0.80
 -17  -1  -6    2.89    0.89
 -17  -1  -6    2.46    0.79
 -17   1  -6    3.36    0.84
 -17  -1  -6    2.62    0.44
  17  -1  -6    2.77    0.83
 -17   1  -6    2.73    0.77
 -17   1  -6    3.56    0.85
  17   1  -6    4.02    0.98
 -17  -1  -6    2.41    0.48
  18  -1  -6    1.40    0.85
 -18  -1  -6    1.29    0.48
 -18  -1  -6    1.87    0.39
  18   1   6    2.78    0.88
 -18  -1  -6    2.37    0.97
 -18   1  -6    2.20    0.82
 -18   1  -6    1.73    0.98
 -18   1  -6    2.77    1.11
 -18  -1  -6    2.38    1.17
  18   1  -6    3.08    1.20
 -18   1  -6    3.36    0.95
 -19   1  -6   40.99    2.61
 -19   1  -6   40.58    3.03
 -19  -1  -6   48.02    2.15
 -19  -1  -6   42.31    2.96
  19  -1  -6   50.65    3.20
 -19  -1  -6   43.13    1.54
  19   1   6   47.96    2.65
 -19   1  -6   45.71    3.02
 -19  -1  -6   46.27    3.22
  19   1  -6   54.01    3.31
  20   1   6  171.97    4.99
 -20   1  -6  156.07    4.95
  20   1  -6  169.70    5.77
 -20   1  -6  159.89    5.96
  20  -1  -6  166.98    5.71
 -20   1  -6  158.97    5.69
 -20  -1  -6  162.40    2.85
 -20  -1  -6  166.89    5.81
 -20  -1  -6  174.23    4.13
 -21   1  -6    6.93    1.14
  21   1  -6   12.08    2.02
 -21  -1  -6    9.26    1.07
  21  -1  -6   10.66    1.80
 -21   1  -6    6.12    1.44
  21   1   6   12.01    1.48
 -21   1  -6    9.12    1.44
 -21  -1  -6   10.01    1.68
  22  -1   6   11.20    0.92
 -22  -1  -6   14.28    1.84
 -22   1  -6   10.14    1.36
  22   1  -6   15.53    1.93
 -22  -1  -6   12.36    1.17
 -22   1  -6   12.45    1.80
  22  -1  -6   11.12    1.60
  22   1   6   13.26    1.48
 -22  -1  -6   13.58    1.55
 -22   1  -6   12.82    1.71
  23   1  -6    7.58    1.44
  23  -1  -6    7.94    1.43
 -23   1  -6    5.52    1.15
 -23  -1  -6    7.59    0.94
 -23   1  -6    7.18    1.32
 -23  -1  -6    8.19    1.24
  23   1   6    8.15    1.18
 -23  -1  -6    6.86    1.30
 -23   1  -6    6.35    1.07
 -24   1  -6    4.38    1.06
  24   1   6    5.20    1.02
 -24  -1  -6    4.24    0.95
 -24   1  -6    3.04    0.91
 -24   1  -6    5.39    1.38
  24   1  -6    5.16    1.27
 -24  -1  -6    3.55    0.71
  24  -1  -6    3.53    1.14
 -24  -1  -6    4.50    1.16
 -25   1  -6   11.64    1.73
  25  -1  -6   13.17    1.91
 -25  -1  -6   12.67    1.32
 -25   1  -6   13.26    1.63
 -25  -1  -6   11.46    1.85
 -25  -1  -6   12.46    1.57
  25   1  -6   12.08    1.90
  25   1   6   11.94    1.46
 -25   1  -6   11.34    1.91
  26  -1  -6   16.50    2.08
  26   1  -6   16.54    2.16
 -26  -1  -6   14.65    2.07
 -26   1  -6   16.97    1.87
 -26   1  -6   15.33    2.03
 -26  -1  -6   14.76    1.41
 -26   1  -6   12.74    1.99
 -26  -1  -6   17.20    1.88
  26   1   6   15.93    1.70
 -27   1  -6    2.51    0.89
 -27   1  -6    3.10    1.08
  27   1  -6    2.35    1.23
  27   1   6    2.64    0.74
 -27  -1  -6    2.14    0.97
 -27   1  -6    3.09    0.95
 -27  -1  -6    2.34    0.76
  27  -1  -6    2.79    0.83
 -28   1  -6    5.86    1.15
 -28  -1  -6    5.83    1.14
  28   1   6    4.81    0.95
 -28   1  -6    6.06    1.31
 -28  -1  -6    5.24    1.32
 -28   1  -6    5.30    1.34
  28  -1  -6    5.38    1.32
  28   1  -6    4.79    1.31
  29  -1  -6    0.79    0.66
 -29  -1  -6    1.14    0.92
 -29  -1  -6    0.17    0.40
 -29   1  -6    1.28    0.70
 -29   1  -6    1.61    1.01
  29   1  -6   -0.45    0.58
 -29   1  -6    0.28    0.69
  30   1  -6    3.92    1.35
 -30   1  -6    2.01    0.94
 -30  -1  -6    1.78    1.02
 -30   1  -6    2.03    1.01
  30  -1  -6    4.92    1.49
  31   1  -6   12.82    2.29
 -31   1  -6    8.99    1.95
 -31   1  -6   10.04    1.61
  31  -1  -6   10.09    2.00
 -31  -1  -6    9.60    1.93
 -32   1  -6   42.11    3.14
 -32  -1  -6   39.64    3.78
  32  -1  -6   43.54    3.84
  32   1  -6   44.93    3.89
 -32   1  -6   44.96    4.11
 -33   1  -6    0.64    0.72
  33   1  -6    3.93    1.56
 -33  -1  -6    1.88    1.29
  33  -1  -6    1.70    1.20
 -33   1  -6    0.67    0.71
 -34   1  -6    8.35    1.95
  34   1  -6    6.31    1.51
 -34  -1  -6    7.54    1.76
 -34   1  -6    9.41    1.57
  34  -1  -6    8.84    1.91
  35   1  -6    4.91    1.45
 -35   1  -6    5.14    1.66
  35  -1  -6    5.40    1.42
 -35  -1  -6    5.25    1.50
 -36  -1  -6    0.21    0.89
  36   1  -6    1.75    1.17
  36  -1  -6    0.62    0.96
 -36   1  -6    0.53    0.76
  37   1  -6    3.17    1.32
  37   1  -6    1.68    0.96
 -37  -1  -6    0.51    0.75
  38   1  -6    0.11    0.82
   0   1  -7   -0.10    0.34
   0  -1  -7   -0.23    0.31
   1  -1  -7  131.27    3.30
   1   1  -7  133.47    3.96
  -1   1  -7  135.63    3.93
   1  -1  -7  127.20    4.09
  -1   1  -7  126.14    3.80
  -1  -1  -7  126.30    4.10
  -1  -1  -7  133.18    3.23
   2  -1  -7   20.92    1.36
  -2   1  -7   20.43    1.55
  -2   1  -7   25.85    1.74
   2   1  -7   23.25    1.67
  -2  -1  -7   21.99    1.70
  -2  -1  -7   21.01    1.30
  -3   1  -7   56.05    2.57
  -3  -1  -7   55.81    2.73
  -3  -1  -7   56.91    2.10
   3  -1  -7   55.25    2.24
  -3   1  -7   57.45    2.55
   3   1  -7   56.40    2.59
   4  -1  -7  205.11    4.37
  -4  -1  -7  196.90    5.14
   4   1  -7  223.37    5.18
  -4  -1  -7  196.90    3.89
  -4   1  -7  197.41    4.74
  -4   1  -7  219.80    5.06
   5   1  -7    9.66    1.15
  -5  -1  -7   10.14    1.16
  -5   1  -7    9.96    1.08
   5  -1  -7   10.46    1.03
   6   1  -7    1.20    0.41
  -6  -1  -7    0.32    0.50
  -6   1  -7    1.37    0.51
   6  -1  -7    1.02    0.41
  -6   1  -7    0.88    0.44
   7  -1  -7   50.53    2.35
  -7  -1  -7   47.48    2.60
  -7   1  -7   51.91    2.40
  -7   1  -7   50.43    2.44
   7   1  -7   48.51    2.53
  -8   1  -7   54.61    2.56
   8  -1  -7   56.80    2.53
  -8   1  -7   58.97    2.60
  -8  -1  -7   53.29    2.82
   8   1  -7   53.19    2.70
  -8  -1  -7   54.21    1.89
  -9  -1  -7   29.50    1.42
  -9  -1  -7   29.38    2.12
   9  -1  -7   28.26    1.87
  -9   1  -7   30.54    1.96
   9   1  -7   27.34    1.98
  -9   1  -7   27.25    1.87
 -10  -1  -7   16.32    1.07
  10  -1  -7   15.21    1.41
 -10   1  -7   12.91    1.31
 -10  -1  -7   12.07    1.44
  10   1  -7   13.12    1.42
 -10   1  -7   15.76    1.37
  11  -1  -7   40.49    2.33
  11   1   7   41.40    2.25
 -11   1  -7   39.61    2.25
 -11   1  -7   43.50    2.42
  11   1  -7   42.03    2.53
 -11  -1  -7   42.60    1.72
 -11  -1  -7   40.77    2.57
  12  -1  -7   22.12    1.82
 -12   1  -7   20.86    1.70
 -12  -1  -7   17.31    1.73
 -12   1  -7   21.92    1.71
 -12  -1  -7   20.43    1.34
  12   1  -7   20.23    1.86
  12   1   7   22.77    1.70
 -12  -1  -7   21.56    1.24
 -13   1  -7   28.08    1.94
 -13  -1  -7   31.61    1.55
 -13   1  -7   30.21    2.09
  13   1   7   31.58    2.03
  13  -1  -7   33.32    2.22
 -13  -1  -7   29.58    1.60
 -13  -1  -7   28.51    2.25
 -13   1  -7   33.47    1.58
  13   1  -7   30.87    2.23
 -14  -1  -7   31.62    1.57
 -14   1  -7   28.07    1.94
 -14   1  -7   29.24    2.13
 -14   1  -7   29.60    2.30
 -14  -1  -7   31.58    1.62
 -14  -1  -7   31.13    2.41
  14  -1  -7   32.44    2.25
  14   1   7   31.97    2.04
 -14  -1  -7   28.91    2.22
  14   1  -7   30.41    2.34
 -15   1  -7   30.34    2.43
  15  -1  -7   29.80    2.23
 -15  -1  -7   33.41    1.66
  15   1  -7   36.56    2.69
 -15   1  -7   30.10    2.04
 -15  -1  -7   32.12    2.44
  15   1   7   32.55    2.09
 -15  -1  -7   31.47    1.59
 -15   1  -7   30.76    0.97
 -15  -1  -7   30.01    2.24
 -15   1  -7   29.07    2.15
 -16   1  -7   69.99    3.18
  16   1   7   74.79    3.19
  16   1  -7   79.87    3.80
 -16  -1  -7   69.85    3.55
 -16  -1  -7   69.92    3.71
  16  -1  -7   70.05    3.44
 -16  -1  -7   74.08    2.39
 -16   1  -7   72.45    3.44
 -16  -1  -7   76.20    2.51
 -16   1  -7   71.54    3.75
  17  -1  -7    3.92    1.05
 -17   1  -7    4.71    1.03
  17   1   7    3.71    0.84
  17   1  -7    6.46    1.47
 -17  -1  -7    4.02    1.13
 -17   1  -7    4.21    0.88
 -17   1  -7    2.53    0.57
 -17  -1  -7    3.06    0.66
 -17  -1  -7    3.42    0.51
 -17  -1  -7    3.50    0.51
 -18  -1  -7   42.77    1.72
 -18   1  -7   42.93    2.62
  18   1  -7   45.71    3.05
 -18   1  -7   46.24    2.88
 -18   1  -7   41.95    2.87
 -18  -1  -7   43.94    2.02
  18  -1  -7   40.47    2.66
 -18   1  -7   39.90    2.93
 -18  -1  -7   44.52    3.01
 -18  -1  -7   46.26    3.14
  18   1   7   44.21    2.55
 -19  -1  -7    0.91    0.34
 -19   1  -7   -0.03    0.69
 -19   1  -7    0.71    0.70
 -19  -1  -7   -0.01    0.26
 -19   1  -7   -0.14    0.75
  19   1   7   -0.56    0.54
  19  -1  -7   -0.63    0.81
 -19   1  -7    0.26    0.54
  19   1  -7    1.17    0.91
 -19  -1  -7    0.63    0.94
 -19  -1  -7    0.47    0.54
 -20   1  -7   19.28    1.78
  20  -1  -7   20.79    2.10
 -20  -1  -7   19.61    1.44
 -20   1  -7   20.96    2.29
  20   1  -7   21.37    2.22
 -20  -1  -7   21.07    2.28
  20   1   7   23.57    1.88
 -20  -1  -7   20.78    2.16
 -20   1  -7   18.33    2.00
  21   1  -7   52.09    3.45
  21   1   7   54.82    2.90
 -21  -1  -7   56.08    3.62
 -21   1  -7   51.15    2.96
 -21  -1  -7   56.48    2.46
 -21  -1  -7   50.52    3.38
  21  -1  -7   49.97    3.26
 -21   1  -7   50.54    3.38
 -21   1  -7   52.97    3.61
  22   1  -7   14.63    1.95
  22   1   7   11.81    1.43
 -22   1  -7    9.80    1.36
 -22  -1  -7   12.34    1.20
 -22   1  -7   11.62    1.69
  22  -1  -7   11.03    1.73
 -22   1  -7   10.18    1.72
 -22  -1  -7   11.05    1.66
 -23   1  -7   15.49    1.95
  23  -1  -7   14.86    1.97
 -23  -1  -7   13.46    1.28
 -23   1  -7   17.68    1.83
 -23  -1  -7   16.09    1.78
  23   1  -7   16.49    2.14
 -23   1  -7   15.27    2.08
 -23  -1  -7   15.13    1.98
  23   1   7   15.11    1.61
  24   1  -7   19.18    2.30
 -24  -1  -7   19.49    2.30
 -24  -1  -7   17.37    1.47
 -24   1  -7   16.44    2.22
 -24   1  -7   18.31    1.87
  24   1   7   19.43    1.84
  24  -1  -7   17.36    2.15
 -24   1  -7   18.43    2.17
 -24  -1  -7   18.35    1.95
 -25   1  -7   18.35    2.25
 -25  -1  -7   20.67    2.09
 -25  -1  -7   14.57    2.11
 -25   1  -7   21.41    2.60
  25   1   7   18.73    1.86
 -25   1  -7   18.07    1.95
  25   1  -7   23.37    2.54
  25  -1  -7   19.07    2.36
 -26   1  -7   11.54    1.81
 -26   1  -7   10.16    1.93
  26   1   7   12.82    1.55
 -26   1  -7    9.98    1.49
  26  -1  -7   11.85    1.94
 -26  -1  -7   13.51    2.08
  26   1  -7   12.61    2.00
 -26  -1  -7   12.45    1.66
 -27  -1  -7    5.66    1.14
  27   1  -7    7.60    1.74
 -27   1  -7    6.37    1.60
  27  -1  -7    8.19    1.75
  27   1   7    8.45    1.34
 -27   1  -7    7.67    1.48
 -27  -1  -7    7.56    1.67
 -27   1  -7    6.82    1.35
  28   1  -7   30.37    3.03
 -28   1  -7   30.45    3.31
 -28   1  -7   30.94    2.59
 -28   1  -7   31.14    3.00
 -28  -1  -7   31.82    3.18
 -28  -1  -7   32.81    2.73
  28  -1  -7   35.83    3.27
 -29   1  -7    0.41    0.70
  29  -1  -7    0.69    1.00
 -29   1  -7    1.20    1.16
 -29  -1  -7    0.30    0.44
 -29  -1  -7    1.04    1.14
  29   1  -7    0.40    0.75
 -29   1  -7    0.44    0.68
 -30   1  -7   23.46    3.03
  30   1  -7   18.63    2.48
  30  -1  -7   22.32    2.69
 -30  -1  -7   16.32    2.43
 -30   1  -7   18.73    2.43
 -30   1  -7   20.80    2.23
 -31  -1  -7   -0.67    0.83
 -31   1  -7    0.51    0.95
  31  -1  -7    0.96    1.17
 -31   1  -7    0.91    0.80
 -31   1  -7    0.01    0.55
  31   1  -7    1.22    1.31
 -32   1  -7   18.83    2.80
  32  -1  -7   20.01    2.65
 -32  -1  -7   18.84    2.68
 -32   1  -7   17.80    2.11
  32   1  -7   20.92    2.70
  33  -1  -7    1.85    0.84
  33   1  -7    2.90    1.17
 -33  -1  -7    1.30    0.78
 -33   1  -7    2.81    1.44
 -34   1  -7    3.69    1.31
  34   1  -7    4.12    1.32
 -34  -1  -7    4.55    1.42
  34  -1  -7    4.44    1.51
 -35  -1  -7    3.21    1.06
 -35   1  -7    4.72    1.56
  35  -1  -7    3.28    1.30
  35   1  -7    2.28    1.04
 -36  -1  -7    2.40    1.10
  36   1  -7    1.63    1.13
   0  -1  -8  357.98    5.80
   0  -1  -8  355.20    7.28
  -1  -1  -8   27.25    2.09
   1  -1  -8   24.65    1.97
  -1   1  -8   25.95    1.85
   1   1  -8   27.37    1.93
   1  -1  -8   26.67    1.61
  -1  -1  -8   28.43    1.64
  -1   1  -8   25.38    1.85
   2  -1  -8   53.40    2.85
  -2  -1  -8   51.49    2.19
  -2   1  -8   51.00    2.61
  -2   1  -8   55.51    2.67
  -2  -1  -8   56.84    2.93
   2   1  -8   50.93    2.60
   2  -1  -8   57.02    2.37
   3   1  -8   83.20    3.40
  -3   1  -8   87.61    3.40
  -3  -1  -8   77.92    3.47
  -3   1  -8   82.95    3.30
   3  -1  -8   92.18    3.09
  -3  -1  -8   83.35    2.77
  -4  -1  -8    2.94    0.58
  -4  -1  -8    2.78    0.70
   4  -1  -8    2.68    0.62
   4   1  -8    3.48    0.89
  -4   1  -8    2.55    0.66
  -4   1  -8    2.72    0.64
   5  -1  -8  102.50    3.40
  -5   1  -8   96.32    3.58
  -5   1  -8  104.15    3.71
  -5  -1  -8  104.44    4.01
   5   1  -8   91.17    3.65
  -6   1  -8   35.32    2.16
  -6  -1  -8   32.41    2.28
   6   1  -8   34.37    2.24
   6  -1  -8   33.51    2.02
  -7  -1  -8    5.02    0.98
   7  -1  -8    4.39    0.75
  -7   1  -8    4.44    0.82
   7   1  -8    6.69    1.07
  -7   1  -8    5.76    0.89
   8  -1  -8  125.51    3.98
  -8  -1  -8  129.54    4.59
  -8   1  -8  121.04    4.10
  -8   1  -8  120.40    3.91
   8   1  -8  124.73    4.36
  -8  -1  -8  122.30    3.10
  -9   1  -8   81.07    3.32
   9  -1  -8   83.39    3.32
  -9   1  -8   87.07    3.50
  -9  -1  -8   86.06    2.62
   9   1  -8   84.16    3.65
  -9  -1  -8   86.69    3.83
 -10  -1  -8   47.75    1.96
 -10  -1  -8   40.45    2.68
 -10   1  -8   43.94    2.47
  10   1  -8   43.16    2.65
 -10   1  -8   42.51    2.49
  10  -1  -8   45.59    2.52
  11   1  -8    3.32    0.85
 -11   1  -8    4.61    0.82
 -11  -1  -8    4.97    0.67
 -11   1  -8    4.29    0.84
 -11  -1  -8    5.27    1.01
  11  -1  -8    4.58    0.89
 -12   1  -8  127.11    4.23
 -12  -1  -8  125.87    3.19
  12  -1  -8  121.75    4.26
 -12   1  -8  124.87    4.42
  12   1  -8  129.78    4.68
 -12  -1  -8  112.22    4.59
 -13   1  -8    6.56    1.04
 -13  -1  -8    5.95    0.72
  13   1  -8    7.56    1.28
 -13  -1  -8    6.39    1.29
 -13  -1  -8    6.52    0.84
 -13   1  -8    6.41    1.06
  13  -1  -8    8.06    1.24
 -14   1  -8    8.54    1.15
  14   1  -8    9.08    1.32
 -14  -1  -8    9.36    0.96
 -14   1  -8    7.73    1.01
 -14  -1  -8   10.22    1.43
 -14  -1  -8   11.09    1.06
  14  -1  -8    8.28    1.24
 -15  -1  -8    4.69    0.89
 -15   1  -8    1.14    0.97
  15   1  -8    5.84    1.10
  15  -1  -8    6.73    1.15
 -15   1  -8    4.19    0.79
 -15  -1  -8    6.20    0.77
 -15   1  -8    5.31    0.92
 -15  -1  -8    5.63    0.71
 -15  -1  -8    2.63    0.62
 -16  -1  -8    7.75    1.23
  16   1  -8    7.80    1.31
 -16   1  -8    6.84    0.95
 -16  -1  -8    6.88    1.25
 -16   1  -8    6.60    0.95
  16  -1  -8    7.42    1.27
 -16  -1  -8    8.14    0.89
 -16   1  -8    4.07    0.85
  16   1   8    8.01    1.09
 -16  -1  -8    7.15    0.85
 -17   1  -8   14.80    1.80
 -17   1  -8   15.14    1.55
 -17  -1  -8   15.84    1.17
  17   1  -8   18.39    2.04
  17  -1  -8   15.12    1.71
 -17  -1  -8   15.53    1.73
 -17  -1  -8   15.59    1.18
 -17  -1  -8   12.09    1.54
 -17   1  -8   15.13    1.63
  17   1   8   14.10    1.44
 -18  -1  -8   35.10    1.67
  18   1   8   37.14    2.37
 -18  -1  -8   33.85    2.73
 -18   1  -8   35.42    2.40
 -18  -1  -8   32.90    1.78
 -18   1  -8   34.28    2.56
 -18  -1  -8   32.78    2.65
  18  -1  -8   35.88    2.66
 -18   1  -8   33.10    2.72
  18   1  -8   37.22    2.87
 -19   1  -8    2.20    0.67
 -19  -1  -8    3.09    0.56
 -19  -1  -8    3.32    1.04
  19   1   8    3.65    0.84
  19  -1  -8    3.85    1.03
 -19   1  -8    3.02    0.72
 -19  -1  -8    2.90    0.92
  19   1  -8    3.87    1.24
 -19   1  -8    0.92    0.69
 -19   1  -8    3.30    0.97
  20   1   8   12.29    1.41
  20   1  -8   14.19    1.96
 -20  -1  -8   11.20    1.10
 -20  -1  -8   11.06    1.67
 -20   1  -8   11.34    1.45
 -20   1  -8   13.30    1.80
 -20  -1  -8    8.96    1.53
 -20   1  -8   13.36    1.72
 -20   1  -8   10.08    1.74
  20  -1  -8   12.46    1.70
 -21   1  -8   20.13    2.32
 -21   1  -8   25.65    2.16
  21   1  -8   24.90    2.47
 -21  -1  -8   26.98    2.62
 -21   1  -8   25.30    2.35
  21  -1  -8   25.24    2.42
 -21  -1  -8   24.43    2.40
 -21   1  -8   28.05    2.68
 -21  -1  -8   26.57    1.71
  21   1   8   27.95    2.14
 -22  -1  -8    3.13    1.09
  22   1   8    4.57    0.90
 -22  -1  -8    3.42    1.01
 -22   1  -8    2.56    0.87
 -22  -1  -8    4.84    0.76
 -22   1  -8    4.19    0.92
  22  -1  -8    5.70    1.19
  22   1  -8    4.39    1.40
 -22   1  -8    4.48    1.17
  23   1  -8   11.30    1.93
 -23   1  -8    5.85    1.43
  23   1   8    7.38    1.14
 -23  -1  -8    6.83    1.42
 -23   1  -8    6.90    1.16
  23  -1  -8    5.92    1.29
 -23   1  -8    7.67    1.44
 -24   1  -8   18.37    2.25
 -24  -1  -8   14.49    2.03
  24  -1  -8   16.05    2.10
 -24  -1  -8   16.85    2.02
 -24   1  -8   14.55    1.67
  24   1  -8   16.61    2.20
  24   1   8   18.14    1.77
 -24   1  -8   15.99    2.24
  25  -1  -8    6.14    1.56
 -25  -1  -8    7.15    1.37
 -25   1  -8    5.69    1.48
 -25   1  -8    6.45    1.25
 -25   1  -8    7.96    1.61
  25   1  -8    6.14    1.57
 -25  -1  -8    8.08    1.61
  25   1   8    6.40    1.16
 -26   1  -8   15.36    2.13
 -26   1  -8   17.47    1.99
 -26  -1  -8   16.38    2.27
  26   1  -8   19.88    2.48
  26  -1  -8   17.91    2.24
 -26  -1  -8   17.14    1.98
 -26   1  -8   16.51    2.46
 -27   1  -8    3.19    0.92
  27   1  -8    4.07    1.40
 -27  -1  -8    1.83    1.07
 -27  -1  -8    2.40    0.88
 -27   1  -8    2.02    0.85
  27  -1  -8    2.76    1.02
 -27   1  -8    2.14    0.97
 -28   1  -8   13.53    2.26
  28  -1  -8   13.15    2.11
 -28   1  -8   11.92    1.91
 -28  -1  -8   12.62    1.82
 -28   1  -8   12.22    1.70
 -28  -1  -8   11.63    1.99
  28   1  -8   14.76    2.26
  29  -1  -8    2.50    1.34
 -29   1  -8    2.59    0.92
 -29   1  -8    2.23    1.28
 -29  -1  -8    0.47    0.92
 -29  -1  -8    1.38    0.75
  29   1  -8    2.74    1.32
 -29   1  -8    1.46    0.90
 -30  -1  -8   12.48    2.15
 -30   1  -8   11.94    2.21
  30  -1  -8   14.81    2.27
 -30   1  -8   15.88    1.95
 -30   1  -8   18.09    2.42
  30   1  -8   17.76    2.50
 -31  -1  -8    1.23    0.83
  31  -1  -8    0.16    0.94
 -31   1  -8    0.53    1.02
 -31   1  -8    1.62    0.79
  31   1  -8    2.76    1.14
 -32   1  -8    1.69    0.83
  32   1  -8    2.46    1.10
  32  -1  -8    3.66    1.28
 -32   1  -8    0.47    0.88
 -32  -1  -8    2.21    1.21
  33   1  -8    3.34    1.24
 -33   1  -8    3.41    1.36
 -33   1  -8    3.22    1.09
  33  -1  -8    4.01    1.41
 -33  -1  -8    2.41    1.19
  34   1  -8    1.04    0.97
  34  -1  -8    2.47    1.22
 -34  -1  -8    0.62    0.87
 -34   1  -8    1.97    0.96
  35   1  -8    0.40    0.70
 -35  -1  -8    0.93    0.76
 -35   1  -8    0.11    0.94
   0  -1  -9    0.42    0.44
   0  -1  -9   -0.78    0.64
   0   1  -9   -0.09    0.58
   0   1  -9   -0.39    0.56
  -1  -1  -9   40.02    2.63
   1  -1  -9   35.21    2.48
  -1   1  -9   35.99    2.29
  -1   1  -9   36.29    2.36
   1   1  -9   34.25    2.27
  -1  -1  -9   37.18    2.02
   1  -1  -9   39.19    2.10
  -2  -1  -9   91.97    3.13
   2  -1  -9   91.43    4.02
  -2  -1  -9   89.83    3.98
  -2   1  -9   86.51    3.56
   2  -1  -9   96.77    3.34
  -2   1  -9   93.12    3.76
   2   1  -9   82.72    3.54
  -3  -1  -9   67.60    2.68
   3  -1  -9   71.56    2.91
   3   1  -9   66.22    3.17
  -3   1  -9   68.56    3.23
  -3   1  -9   69.99    3.21
  -3  -1  -9   67.89    3.49
   3  -1  -9   69.62    3.50
  -4  -1  -9  387.31    6.39
  -4   1  -9  344.73    7.07
   4  -1  -9  386.71    6.89
  -4   1  -9  358.33    7.40
  -4  -1  -9  362.93    7.96
   4   1  -9  368.66    7.53
   5   1  -9   76.19    3.46
   5  -1  -9   79.80    3.17
  -5  -1  -9   76.66    3.68
  -5   1  -9   77.76    3.45
  -5   1  -9   75.11    3.34
   6   1  -9   84.88    3.67
   6  -1  -9   83.03    3.30
  -6  -1  -9   90.34    4.01
  -6   1  -9   77.99    3.47
   7   1  -9   50.77    2.97
   7  -1  -9   46.16    2.55
  -7   1  -9   48.77    2.63
  -7   1  -9   50.79    2.82
  -7  -1  -9   47.37    2.91
  -8  -1  -9  120.16    3.33
  -8   1  -9  117.75    4.10
  -8   1  -9  111.48    4.18
  -8  -1  -9  117.03    4.61
   8  -1  -9  108.63    3.89
   8   1  -9  115.53    4.41
   9  -1  -9    3.62    0.77
  -9   1  -9    4.75    0.87
  -9   1  -9    3.93    0.85
  -9  -1  -9    4.77    0.69
  -9  -1  -9    2.86    0.79
   9   1  -9    4.14    0.82
 -10   1  -9   16.08    1.56
  10   1  -9   17.46    1.76
  10  -1  -9   16.97    1.64
 -10  -1  -9   17.43    1.29
 -10   1  -9   17.91    1.74
 -10  -1  -9   17.02    1.91
 -11   1  -9   20.27    1.88
 -11   1  -9   21.22    1.80
 -11  -1  -9   17.85    1.89
  11   1  -9   21.52    2.06
 -11  -1  -9   21.46    1.41
  11  -1  -9   18.48    1.73
  12   1  -9    0.75    0.64
  12  -1  -9    0.63    0.59
 -12   1  -9    0.49    0.58
 -12  -1  -9    0.31    0.28
 -12   1  -9    0.22    0.37
 -12  -1  -9   -0.42    0.84
 -13  -1  -9   11.14    1.05
 -13   1  -9    8.38    1.19
 -13   1  -9   10.27    1.37
 -13  -1  -9    9.53    1.50
  13  -1  -9    8.82    1.41
  13   1  -9   10.72    1.56
 -14  -1  -9   84.83    2.83
 -14   1  -9   83.17    3.63
 -14  -1  -9   87.34    4.29
 -14  -1  -9   87.04    3.08
  14   1  -9   83.68    4.08
 -14   1  -9   84.93    3.94
  14  -1  -9   82.82    3.87
 -15   1  -9   24.77    2.01
  15   1  -9   28.42    2.60
 -15  -1  -9   27.65    1.73
 -15   1  -9   25.95    2.19
 -15  -1  -9   28.66    1.68
 -15  -1  -9   26.84    2.47
  15  -1  -9   29.14    2.42
  16   1  -9   67.60    3.83
 -16  -1  -9   62.55    3.66
 -16  -1  -9   70.79    3.98
 -16   1  -9   67.27    3.61
 -16  -1  -9   69.43    2.66
 -16   1  -9   69.03    3.36
 -16  -1  -9   70.24    2.65
 -16   1  -9   70.29    4.01
  16  -1  -9   73.73    3.79
 -17   1  -9    5.06    1.16
 -17   1  -9    5.43    1.02
 -17   1  -9    5.19    1.24
 -17  -1  -9    5.79    0.80
  17   1  -9    5.60    1.41
 -17  -1  -9    4.24    1.10
 -17  -1  -9    5.82    0.77
 -17  -1  -9    6.57    1.29
  17  -1  -9    8.49    1.68
 -18   1  -9   62.99    3.30
 -18  -1  -9   65.55    2.60
 -18   1  -9   64.05    4.01
 -18  -1  -9   61.82    3.72
  18  -1  -9   60.36    3.58
  18   1  -9   57.39    3.68
 -18  -1  -9   57.36    3.69
 -18   1  -9   62.57    3.59
 -19   1  -9   14.86    1.98
  19   1  -9   15.68    2.16
 -19   1  -9   14.24    1.75
 -19  -1  -9   16.28    1.32
 -19  -1  -9   16.33    2.11
  19  -1  -9   17.14    2.06
 -19   1  -9   15.24    1.66
 -19  -1  -9   18.22    2.16
 -20  -1  -9   21.84    2.30
 -20   1  -9   25.15    2.64
  20   1  -9   23.67    2.49
 -20  -1  -9   24.38    2.48
 -20   1  -9   21.08    2.16
 -20   1  -9   24.83    2.46
 -20  -1  -9   24.79    1.63
  20  -1  -9   24.91    2.43
 -20   1  -9   22.70    2.04
 -21  -1  -9    6.93    1.34
  21   1  -9    5.95    1.32
 -21  -1  -9    7.56    1.38
 -21   1  -9    7.06    1.33
 -21   1  -9    8.34    1.23
 -21   1  -9    8.14    1.51
  21  -1  -9    7.44    1.46
 -21   1  -9    7.59    1.44
  22   1  -9    7.13    1.43
 -22  -1  -9    5.66    1.16
 -22  -1  -9    6.16    1.35
  22  -1  -9    8.41    1.59
 -22   1  -9    6.24    1.24
 -22   1  -9    6.74    1.32
 -22   1  -9    5.37    1.22
 -22   1  -9    6.77    1.13
 -23   1  -9    0.95    0.84
 -23   1  -9    2.15    0.85
 -23  -1  -9    1.74    0.76
 -23  -1  -9    1.96    0.84
 -23   1  -9    2.21    0.63
  23  -1  -9    3.54    1.19
  23   1  -9    1.14    0.63
 -24   1  -9    0.93    0.76
 -24   1  -9    1.46    0.82
 -24   1  -9    1.49    0.69
  24   1   9    1.04    0.50
  24  -1  -9    1.86    0.78
 -24  -1  -9    1.51    0.85
  24   1  -9   -1.16    1.01
 -25   1  -9    3.19    1.03
  25   1  -9    2.55    1.23
 -25  -1  -9    2.87    1.04
 -25   1  -9    4.04    1.02
 -25  -1  -9    2.55    1.03
  25  -1  -9    3.53    1.33
 -25   1  -9    0.69    0.72
 -26   1  -9   32.24    2.63
  26   1  -9   40.04    3.53
 -26   1  -9   33.69    3.38
  26  -1  -9   37.22    3.31
 -26   1  -9   33.37    3.13
 -26  -1  -9   34.43    2.99
 -26  -1  -9   32.94    3.25
 -27   1  -9    1.32    1.06
  27  -1  -9    3.30    1.32
  27   1  -9    1.96    1.09
 -27  -1  -9    2.53    0.80
 -27  -1  -9    0.89    0.78
 -27   1  -9    2.97    0.94
 -27   1  -9    2.33    1.00
 -28  -1  -9    6.34    1.41
  28   1  -9    7.81    1.70
 -28   1  -9    6.24    1.23
 -28   1  -9    6.26    1.46
 -28  -1  -9    4.40    1.35
 -28   1  -9    5.15    1.57
  28  -1  -9    7.39    1.67
  29  -1  -9    7.96    1.74
  29   1  -9    8.99    1.83
 -29  -1  -9    9.16    1.83
 -29   1  -9   11.47    2.02
 -29   1  -9    7.60    1.76
 -29  -1  -9    8.83    1.58
 -30  -1  -9   -0.50    1.09
 -30   1  -9   -1.48    1.21
  30  -1  -9    0.48    0.74
  30   1  -9    0.08    0.97
 -30   1  -9   -0.12    0.74
 -31   1  -9   -1.22    0.95
  31   1  -9   -0.48    0.88
 -31   1  -9   -1.54    1.20
 -31  -1  -9   -0.72    1.03
  31  -1  -9   -0.13    0.76
 -32  -1  -9    4.88    1.43
  32  -1  -9    4.69    1.46
  32   1  -9    3.82    1.29
 -32   1  -9    5.58    1.49
 -32   1  -9    6.48    1.74
 -33   1  -9    0.37    1.00
 -33  -1  -9   -1.32    0.96
  33   1  -9    1.28    0.77
  33  -1  -9    1.46    1.25
 -33   1  -9    0.30    0.71
 -34  -1  -9    7.11    1.87
   0  -1 -10 1266.63   15.65
   0   1 -10 1282.14   14.44
   0  -1 -10 1272.75   12.69
   1   1 -10   22.77    2.26
  -1  -1 -10   24.39    2.36
  -1   1 -10   24.26    2.17
   1  -1 -10   23.70    1.81
  -1   1 -10   26.88    2.40
   1  -1 -10   24.91    2.65
  -1  -1 -10   22.04    1.73
   2  -1 -10  122.32    4.01
   2  -1 -10  126.08    4.93
   2   1 -10  124.55    4.64
  -2   1 -10  127.69    4.75
  -2  -1 -10  125.07    3.91
  -2   1 -10  127.55    4.53
  -2  -1 -10  120.49    4.86
   3  -1 -10   77.54    3.23
   3   1 -10   74.10    3.57
  -3  -1 -10   79.28    3.12
  -3   1 -10   79.51    3.61
  -3   1 -10   81.66    3.79
  -3  -1 -10   72.05    3.74
   3  -1 -10   81.29    4.02
   4   1 -10   16.11    1.78
  -4  -1 -10   13.41    1.27
  -4   1 -10   16.93    1.63
  -4  -1 -10   16.69    1.75
   4  -1 -10   15.70    1.46
  -4   1 -10   17.59    1.81
   5   1 -10   44.69    2.81
   5  -1 -10   42.99    2.47
  -5   1 -10   40.80    2.55
  -5   1 -10   39.46    2.62
  -5  -1 -10   41.82    2.81
   6   1 -10   11.46    1.45
  -6   1 -10   11.02    1.24
  -6  -1 -10   13.00    1.64
   6  -1 -10   11.59    1.31
  -7   1 -10    8.96    1.25
  -7  -1 -10   11.58    1.62
   7   1 -10    9.17    1.34
   7  -1 -10    9.24    1.20
  -7   1 -10    9.66    1.29
  -8   1 -10   51.73    3.03
  -8  -1 -10   55.12    2.43
   8   1 -10   55.07    3.19
   8  -1 -10   49.58    2.78
  -8   1 -10   47.37    2.76
  -8  -1 -10   52.65    3.27
  -9   1 -10   17.16    1.67
  -9  -1 -10   16.93    1.94
  -9   1 -10   16.77    1.74
  -9  -1 -10   17.86    1.37
   9   1 -10   18.50    1.93
   9  -1 -10   17.03    1.70
 -10  -1 -10   86.98    4.36
 -10   1 -10   84.07    3.69
  10  -1 -10   82.73    3.73
 -10   1 -10   94.80    4.18
 -10  -1 -10   91.78    3.12
  10   1 -10   88.51    4.19
  11  -1 -10    9.29    1.31
  11   1 -10    8.58    1.40
 -11   1 -10    9.08    1.37
 -11  -1 -10   10.18    1.54
 -11  -1 -10   10.01    1.05
 -11   1 -10   11.15    1.36
  12   1 -10  140.86    5.38
  12  -1 -10  139.51    5.01
 -12  -1 -10  132.92    5.50
 -12   1 -10  139.74    4.80
 -12   1 -10  148.69    5.39
 -12  -1 -10  154.21    4.04
  13  -1 -10   25.47    2.24
 -13  -1 -10   23.38    2.35
 -13  -1 -10   25.94    1.68
 -13   1 -10   27.57    2.19
  13   1 -10   26.78    2.49
 -13   1 -10   22.45    2.16
 -14  -1 -10   37.60    3.02
  14   1 -10   39.74    3.01
 -14   1 -10   40.42    2.96
  14  -1 -10   34.05    2.65
 -14  -1 -10   40.38    2.08
 -14   1 -10   39.81    2.63
  15   1 -10    1.67    0.78
 -15  -1 -10    1.85    0.88
 -15  -1 -10    2.16    0.58
 -15   1 -10    2.09    0.91
 -15   1 -10    2.01    0.66
  15  -1 -10    1.75    0.81
 -15  -1 -10    1.93    0.52
  16  -1 -10    6.46    1.28
 -16   1 -10    6.22    1.22
 -16  -1 -10    6.21    0.91
 -16  -1 -10    6.18    1.37
  16   1 -10    5.26    1.29
 -16  -1 -10    7.55    1.04
 -16   1 -10    5.42    1.01
  17   1 -10   19.69    2.23
 -17  -1 -10   20.16    2.24
 -17   1 -10   16.31    1.88
 -17   1 -10   20.01    2.36
  17  -1 -10   18.08    2.04
 -17  -1 -10   18.76    2.21
 -17   1 -10   17.93    1.84
 -17  -1 -10   18.34    1.45
 -17  -1 -10   18.59    1.45
 -18  -1 -10    8.08    1.54
 -18   1 -10    7.16    1.34
  18   1 -10    7.43    1.57
 -18  -1 -10    6.33    1.57
  18  -1 -10    6.48    1.33
 -18   1 -10    6.04    1.44
 -18   1 -10    6.34    1.15
  19   1 -10    1.22    0.83
 -19   1 -10    1.49    0.65
  19  -1 -10    0.84    0.74
 -19   1 -10    1.13    0.63
 -19  -1 -10   -0.18    0.84
 -19   1 -10   -0.01    0.80
 -19  -1 -10    0.75    0.58
  20  -1 -10    8.85    1.59
 -20  -1 -10    8.14    1.49
  20   1 -10    7.78    1.54
 -20   1 -10    6.61    1.30
 -20   1 -10    5.85    1.36
 -20  -1 -10    6.85    1.35
 -20   1 -10    7.45    1.24
 -21   1 -10    7.84    1.56
 -21   1 -10    6.49    1.14
 -21  -1 -10    4.38    0.98
  21  -1 -10    5.35    1.22
 -21   1 -10    6.18    1.35
 -21   1 -10    7.13    1.38
 -21  -1 -10    6.07    1.31
  21   1 -10    6.71    1.51
  22   1 -10    9.13    1.73
 -22   1 -10   12.78    2.06
 -22   1 -10    9.09    1.54
 -22  -1 -10    8.91    1.66
  22  -1 -10   11.08    1.74
 -22   1 -10    9.39    1.75
 -22  -1 -10   10.61    1.73
 -22   1 -10    9.18    1.40
 -23   1 -10    3.56    1.25
  23  -1 -10    2.72    1.07
 -23  -1 -10    2.10    0.98
 -23   1 -10    2.37    0.85
 -23   1 -10    3.05    1.02
 -23  -1 -10    2.52    0.98
  23   1 -10    3.00    1.33
 -23   1 -10    3.67    1.17
 -24  -1 -10   29.92    3.01
 -24   1 -10   30.76    3.17
  24   1 -10   33.28    3.18
  24  -1 -10   29.91    2.94
 -24   1 -10   29.16    2.46
 -24  -1 -10   28.97    3.02
 -24   1 -10   32.54    3.17
 -25   1 -10   -0.14    0.65
 -25   1 -10    0.87    0.74
  25  -1 -10    1.15    0.91
  25   1 -10    1.43    1.02
 -25  -1 -10    0.10    0.69
 -25   1 -10   -0.04    0.90
 -26  -1 -10    2.04    0.90
 -26   1 -10    1.90    0.80
 -26   1 -10    0.52    0.57
 -26  -1 -10   -0.16    0.79
  26   1 -10    0.69    0.67
 -26   1 -10    0.76    0.76
  26  -1 -10    1.13    0.81
  27  -1 -10   -0.06    0.81
 -27  -1 -10   -0.54    0.75
 -27  -1 -10    0.27    0.57
  27   1 -10   -0.41    1.04
 -27   1 -10    0.95    0.81
 -27   1 -10   -0.05    0.66
 -28   1 -10    8.54    1.75
 -28  -1 -10    7.81    1.76
 -28  -1 -10   12.48    1.93
  28  -1 -10    7.94    1.61
  28   1 -10   10.21    2.01
 -28   1 -10   10.82    2.00
 -29  -1 -10    0.41    0.59
 -29   1 -10   -0.47    1.09
 -29   1 -10   -0.36    0.59
  29  -1 -10    0.79    0.84
  29   1 -10    0.91    0.98
 -29  -1 -10    0.31    0.69
 -30   1 -10    2.91    1.09
  30   1 -10    5.47    1.56
 -30   1 -10    3.62    1.13
 -30  -1 -10    1.83    1.17
  30  -1 -10    3.29    1.11
  31   1 -10    3.02    1.18
 -31   1 -10    2.26    1.29
 -31  -1 -10    1.53    0.94
  31  -1 -10    3.23    1.35
 -31   1 -10    0.56    0.83
  32  -1 -10    8.24    1.91
 -32   1 -10    4.62    1.56
 -32   1 -10    7.01    1.74
  32   1 -10    6.31    1.67
 -32  -1 -10    6.00    1.76
 -33   1 -10    0.67    0.67
 -33  -1 -10    2.82    1.31
   0   1 -11   -0.30    0.67
   0  -1 -11    0.00    0.66
   0   1 -11   -0.97    0.76
   0  -1 -11    0.28    0.53
  -1   1 -11   65.18    3.48
   1   1 -11   71.43    3.82
   1  -1 -11   68.50    3.18
  -1  -1 -11   68.56    3.12
   1   1 -11   68.03    3.53
  -1  -1 -11   76.75    4.14
   1  -1 -11   70.45    3.95
  -1   1 -11   70.25    3.75
  -2   1 -11  206.11    6.11
   2  -1 -11  226.92    7.00
  -2  -1 -11  214.66    6.83
   2   1 -11  210.21    6.27
  -2  -1 -11  206.67    5.37
  -2   1 -11  221.26    6.56
   2  -1 -11  211.98    5.56
  -3  -1 -11    7.20    1.48
  -3   1 -11    7.44    1.20
   3   1 -11   10.63    1.60
   3  -1 -11    6.49    1.36
  -3  -1 -11    5.99    0.97
   3  -1 -11    5.27    1.00
  -3   1 -11    8.16    1.42
  -4   1 -11  286.56    7.46
   4   1 -11  309.22    7.63
  -4  -1 -11  279.92    6.19
   4  -1 -11  278.69    7.93
  -4  -1 -11  318.93    8.29
   4  -1 -11  292.56    6.69
  -4   1 -11  291.02    7.18
   5  -1 -11   16.22    1.68
  -5   1 -11   16.52    1.78
  -5  -1 -11   14.19    1.99
   5   1 -11   15.17    1.94
  -5   1 -11   16.85    1.87
   6  -1 -11  145.93    4.91
  -6  -1 -11  153.98    5.82
  -6   1 -11  161.19    5.59
   6   1 -11  146.30    5.35
  -7   1 -11    5.80    1.11
   7   1 -11    6.92    1.18
   7  -1 -11    6.69    1.14
  -7   1 -11    5.48    1.08
  -7  -1 -11    6.76    1.37
   8   1 -11    7.45    1.25
  -8  -1 -11    6.56    0.88
  -8  -1 -11    6.69    1.25
   8  -1 -11    7.31    1.17
  -8   1 -11    7.26    1.35
  -8   1 -11    6.06    1.03
   9   1 -11    7.64    1.27
  -9  -1 -11    8.87    1.04
  -9  -1 -11   10.17    1.61
  -9   1 -11    9.54    1.44
   9  -1 -11    7.35    1.18
  -9   1 -11    7.70    1.17
 -10  -1 -11    1.31    0.48
  10  -1 -11    0.49    0.53
  10   1 -11    1.19    0.55
 -10   1 -11    0.19    0.69
 -10   1 -11    1.19    0.55
 -10  -1 -11    0.98    0.71
  11   1 -11    5.05    1.21
 -11   1 -11    3.19    0.96
 -11  -1 -11    4.40    0.76
 -11   1 -11    4.41    0.96
 -11  -1 -11    4.52    1.17
  11  -1 -11    1.73    0.49
 -12  -1 -11   35.16    3.00
 -12  -1 -11   38.14    2.14
  12   1 -11   37.09    2.91
 -12   1 -11   37.64    2.86
  12  -1 -11   37.05    2.72
 -12   1 -11   35.96    2.57
 -13   1 -11   17.34    2.00
 -13  -1 -11   16.87    1.45
  13  -1 -11   15.75    1.84
 -13   1 -11   15.64    1.76
 -13  -1 -11   15.44    1.98
  13   1 -11   15.20    1.90
  14   1 -11    0.54    0.72
 -14  -1 -11   -0.09    0.32
 -14   1 -11    0.74    0.62
 -14   1 -11    0.84    0.51
 -14  -1 -11    1.54    0.92
  14  -1 -11    0.27    0.68
  15   1 -11   36.90    3.05
 -15   1 -11   36.50    2.62
 -15  -1 -11   36.12    3.13
  15  -1 -11   32.50    2.70
 -15  -1 -11   36.21    2.23
 -15   1 -11   37.93    2.93
 -15  -1 -11   37.26    2.09
  16   1 -11   26.81    2.68
 -16   1 -11   26.35    2.52
  16  -1 -11   25.95    2.47
 -16  -1 -11   24.97    2.65
 -16  -1 -11   26.59    1.88
 -16   1 -11   23.07    2.14
 -17   1 -11    9.43    1.81
  17   1 -11   11.24    2.24
  17  -1 -11    9.17    1.71
 -17   1 -11    7.53    1.46
 -17  -1 -11    7.23    1.60
 -17  -1 -11    9.34    1.70
 -17   1 -11    9.37    1.42
 -18   1 -11  121.41    5.87
  18  -1 -11  114.85    5.30
 -18  -1 -11  128.07    5.88
 -18   1 -11  124.42    5.48
 -18   1 -11  125.08    4.91
  18   1 -11  130.33    5.90
 -18  -1 -11  123.44    5.71
 -19   1 -11    6.93    1.24
  19   1 -11    8.35    1.76
  19  -1 -11   10.14    1.87
 -19  -1 -11    8.17    1.66
 -19   1 -11   10.09    1.69
 -19  -1 -11    8.72    1.70
 -19   1 -11    9.50    1.96
 -20  -1 -11    3.20    1.15
 -20  -1 -11    3.80    1.25
 -20   1 -11    2.21    0.71
 -20   1 -11    1.84    0.75
 -20   1 -11    2.40    1.04
  20   1 -11    2.26    1.09
  20  -1 -11    2.63    1.06
  21   1 -11    0.49    0.75
  21  -1 -11    0.14    0.63
 -21   1 -11   -0.35    0.78
 -21  -1 -11    0.42    0.70
 -21   1 -11   -0.76    1.01
 -21   1 -11   -0.42    0.59
 -21  -1 -11   -0.82    1.08
  22   1 -11    0.14    0.66
  22  -1 -11   -1.30    0.95
 -22   1 -11    0.69    0.75
 -22   1 -11   -0.85    0.55
 -22   1 -11    0.75    0.92
 -22  -1 -11    1.47    1.00
 -22   1 -11    1.02    0.78
 -22  -1 -11   -0.77    0.80
 -23   1 -11    8.49    1.37
  23   1 -11   11.65    2.03
 -23  -1 -11    9.31    1.75
 -23   1 -11    7.40    1.74
 -23  -1 -11    8.23    1.69
 -23   1 -11    8.74    1.62
 -23   1 -11   10.04    1.77
  23  -1 -11    9.01    1.66
  24   1 -11    9.48    1.87
 -24  -1 -11   10.04    1.90
 -24   1 -11   11.52    1.89
  24  -1 -11   12.93    2.03
 -24  -1 -11    9.48    1.84
 -24   1 -11   11.29    2.04
 -24   1 -11   11.22    1.94
 -24   1 -11   10.95    1.61
 -25  -1 -11    2.96    1.20
  25  -1 -11    2.79    1.09
 -25   1 -11    1.73    0.93
 -25   1 -11    5.30    1.47
  25   1 -11    2.52    1.30
 -25  -1 -11    2.81    1.34
 -26   1 -11   17.28    2.59
 -26  -1 -11   13.17    2.20
 -26   1 -11   18.95    2.60
  26   1 -11   18.53    2.60
  26  -1 -11   15.37    2.25
 -27   1 -11    3.35    1.29
  27  -1 -11    3.42    1.21
 -27  -1 -11    2.92    1.32
 -27   1 -11    5.07    1.61
 -27  -1 -11    5.11    1.43
  27   1 -11    3.50    1.46
 -28  -1 -11    6.30    1.49
 -28  -1 -11    4.85    1.50
  28   1 -11    6.45    1.70
 -28   1 -11    5.40    1.56
 -28   1 -11    4.65    1.68
  28  -1 -11    5.60    1.54
 -29  -1 -11    1.07    0.94
  29   1 -11    0.96    0.88
  29  -1 -11    1.43    1.09
 -29   1 -11    1.33    0.85
 -29   1 -11    1.98    1.15
 -29  -1 -11   -0.64    1.13
  30   1 -11    1.01    1.04
 -30  -1 -11    1.25    1.05
 -30   1 -11   -2.00    1.33
  30  -1 -11    0.87    0.91
 -30   1 -11    2.33    1.20
 -31   1 -11   -0.83    1.01
  31  -1 -11   -0.62    0.92
 -31   1 -11   -0.81    0.78
  31   1 -11   -0.62    0.85
 -31  -1 -11   -1.07    1.05
 -32  -1 -11    3.08    1.43
 -32   1 -11    2.56    1.15
 -33   1 -11   -0.44    0.76
   0   1 -12  130.83    5.15
   0  -1 -12  136.90    5.73
   0   1 -12  124.90    5.32
   0  -1 -12  127.89    4.52
  -1  -1 -12    5.83    1.27
  -1   1 -12    5.98    1.30
  -1   1 -12    5.70    1.16
   1  -1 -12    5.99    1.42
   1   1 -12    4.88    1.17
  -1  -1 -12    5.11    1.00
   1  -1 -12    6.19    1.08
   1   1 -12    6.25    1.23
  -2  -1 -12   32.27    2.24
   2  -1 -12   28.73    2.23
  -2   1 -12   34.67    2.77
   2   1 -12   31.47    2.57
   2  -1 -12   34.70    2.99
  -2  -1 -12   33.60    2.89
   2   1 -12   35.26    2.81
  -2   1 -12   32.72    2.59
  -3  -1 -12    0.17    0.41
   3  -1 -12   -0.30    0.48
   3   1 -12   -0.24    0.50
  -3   1 -12   -0.80    0.70
   3  -1 -12    0.24    0.62
  -3  -1 -12   -0.52    0.76
  -3   1 -12   -0.23    0.61
   4  -1 -12   30.26    2.29
   4  -1 -12   28.32    2.68
  -4   1 -12   29.32    2.55
   4   1 -12   28.21    2.46
  -4   1 -12   29.99    2.46
  -4  -1 -12   30.16    2.14
  -4  -1 -12   31.54    2.86
   5  -1 -12    9.21    1.33
  -5   1 -12    8.90    1.48
   5   1 -12   13.11    1.81
   5  -1 -12   10.47    1.72
  -5  -1 -12   12.54    1.89
   6  -1 -12   59.55    3.86
   6  -1 -12   60.95    3.32
  -6  -1 -12   62.89    3.94
  -6   1 -12   61.89    3.71
   6   1 -12   62.16    3.67
   7   1 -12    6.61    1.27
  -7  -1 -12    7.82    1.53
  -7   1 -12    6.51    1.20
  -7   1 -12    6.85    1.29
   7  -1 -12    8.59    1.30
  -8   1 -12    4.29    1.01
  -8   1 -12    5.27    1.20
   8   1 -12    6.32    1.32
  -8  -1 -12    4.94    1.15
   8  -1 -12    5.99    1.10
  -8  -1 -12    5.32    0.93
   9   1 -12   10.55    1.60
   9  -1 -12   10.28    1.45
  -9  -1 -12    9.61    1.18
  -9   1 -12   10.86    1.60
  -9   1 -12   10.24    1.45
  -9  -1 -12    8.97    1.62
 -10   1 -12    3.13    0.91
  10  -1 -12    4.39    1.07
 -10  -1 -12    3.39    0.71
  10   1 -12    4.54    1.18
 -10  -1 -12    4.23    1.15
 -10   1 -12    3.55    0.97
 -11  -1 -12    7.91    1.07
  11   1 -12    8.89    1.59
 -11   1 -12    7.86    1.45
 -11  -1 -12    5.81    1.35
 -11   1 -12    8.38    1.30
  11  -1 -12    6.44    1.20
  12   1 -12   52.83    3.65
 -12  -1 -12   56.26    2.73
  12  -1 -12   55.13    3.47
 -12  -1 -12   56.93    3.89
 -12   1 -12   58.02    3.70
 -12   1 -12   57.38    3.33
  13   1 -12    3.20    1.09
 -13   1 -12    3.95    0.91
  13  -1 -12    4.99    1.22
 -13  -1 -12    3.69    0.71
 -13  -1 -12    5.23    1.37
 -13   1 -12    4.61    1.13
  14  -1 -12    8.70    1.41
 -14  -1 -12    9.73    1.70
  14   1 -12    9.11    1.59
 -14   1 -12    9.25    1.54
 -14   1 -12    9.42    1.43
 -15   1 -12    1.83    0.77
 -15   1 -12    1.58    0.57
  15   1 -12    2.39    1.05
  15  -1 -12    0.78    0.52
 -15  -1 -12    2.33    1.07
 -16  -1 -12   23.73    2.70
  16   1 -12   22.36    2.52
  16  -1 -12   21.69    2.30
 -16   1 -12   25.51    2.55
 -16   1 -12   22.34    2.13
  17   1 -12   17.29    2.26
  17  -1 -12   15.46    2.02
 -17   1 -12   10.80    1.73
 -17  -1 -12   12.78    1.97
 -17   1 -12   14.69    1.78
 -18  -1 -12    5.42    1.42
  18   1 -12    4.41    1.28
  18  -1 -12    4.63    1.14
 -18   1 -12    6.13    1.50
 -18   1 -12    6.30    1.18
 -18   1 -12    6.03    1.41
 -18  -1 -12    5.58    1.46
 -19   1 -12   24.58    2.65
 -19  -1 -12   24.73    2.76
 -19  -1 -12   25.72    2.85
  19   1 -12   25.82    2.85
 -19   1 -12   25.10    2.30
  19  -1 -12   24.19    2.61
 -19   1 -12   28.01    3.03
  20   1 -12   41.77    3.66
 -20   1 -12   36.74    3.17
 -20  -1 -12   38.70    3.47
  20  -1 -12   41.66    3.44
 -20   1 -12   36.39    2.83
 -20   1 -12   41.28    3.68
 -20  -1 -12   38.89    3.49
 -21   1 -12    8.70    1.90
  21   1 -12   10.63    2.03
  21  -1 -12   12.71    2.06
 -21   1 -12   11.73    1.88
 -21   1 -12    8.10    1.42
 -21  -1 -12    8.20    1.72
 -21  -1 -12   11.12    2.01
  22   1 -12   11.14    1.97
 -22   1 -12   12.56    2.03
  22  -1 -12   11.17    1.94
 -22  -1 -12   12.08    2.03
 -22  -1 -12    8.72    1.83
 -22   1 -12   10.88    1.58
 -22   1 -12   11.36    2.01
  23   1 -12    5.18    1.64
  23  -1 -12    6.16    1.60
 -23  -1 -12    5.84    1.63
 -23   1 -12    6.38    1.63
 -23   1 -12    6.39    1.47
 -23  -1 -12    4.89    1.44
 -23   1 -12    5.68    1.54
 -24   1 -12    6.11    1.60
  24   1 -12    3.73    1.41
 -24   1 -12    4.19    1.32
 -24  -1 -12    3.00    1.20
 -24   1 -12    5.07    1.50
 -24  -1 -12    4.02    1.54
  24  -1 -12    4.90    1.43
  25   1 -12    0.61    0.97
 -25  -1 -12    0.03    0.78
 -25   1 -12    1.56    0.96
 -25   1 -12    0.72    0.97
 -25  -1 -12    0.70    0.91
  25  -1 -12    1.31    0.80
 -25   1 -12    1.75    1.22
 -26  -1 -12   -0.93    0.75
 -26   1 -12    0.49    0.82
 -26  -1 -12   -0.54    0.98
 -26   1 -12   -0.51    0.84
  26   1 -12    0.94    0.76
  26  -1 -12   -1.37    1.05
  27  -1 -12    5.19    1.46
 -27   1 -12    4.19    1.47
 -27  -1 -12    1.24    0.91
  27   1 -12    3.13    1.31
 -27   1 -12    3.35    1.16
 -27  -1 -12    3.26    1.25
 -28   1 -12    7.41    1.63
  28  -1 -12    5.48    1.54
 -28   1 -12    7.39    1.83
 -28  -1 -12    6.23    1.66
 -28  -1 -12    6.37    1.58
  28   1 -12    9.56    2.04
 -29  -1 -12    0.54    0.72
  29  -1 -12    0.18    0.62
 -29  -1 -12   -0.23    1.01
 -29   1 -12    1.04    1.07
  29   1 -12    2.07    1.36
 -29   1 -12    1.14    0.96
 -30  -1 -12    0.38    0.92
 -30   1 -12    3.55    1.45
  30  -1 -12    3.32    1.42
 -31   1 -12    4.89    1.53
 -32   1 -12    2.76    1.33
   0   1 -13    0.24    0.69
   0  -1 -13    0.01    0.47
   0  -1 -13    0.43    0.69
   0   1 -13    0.45    0.66
   1  -1 -13   32.32    2.42
  -1   1 -13   29.38    2.56
   1   1 -13   34.81    2.95
   1   1 -13   30.13    2.59
   1  -1 -13   32.90    2.99
  -1  -1 -13   30.26    2.32
  -1  -1 -13   31.03    2.93
  -1   1 -13   32.57    2.91
   2  -1 -13    2.16    0.79
   2   1 -13    3.29    0.98
   2  -1 -13    2.07    1.04
  -2   1 -13    2.51    0.98
  -2  -1 -13    1.02    0.52
  -2  -1 -13    2.00    0.82
   2   1 -13    2.22    0.89
  -2   1 -13    1.11    0.54
  -3   1 -13    0.68    0.65
   3   1 -13    1.69    0.94
  -3  -1 -13    1.03    0.53
  -3   1 -13    1.83    0.90
   3  -1 -13    2.01    0.75
  -3  -1 -13    1.91    0.93
   3  -1 -13    1.19    1.04
   3   1 -13    1.41    0.83
   4  -1 -13   59.77    3.35
  -4  -1 -13   56.95    3.10
  -4  -1 -13   59.95    4.05
  -4   1 -13   58.24    3.79
   4   1 -13   67.36    4.16
   4  -1 -13   59.94    4.14
   4   1 -13   63.70    3.86
  -4   1 -13   57.91    3.54
  -5  -1 -13   16.98    2.24
  -5   1 -13   18.43    2.20
   5   1 -13   16.37    2.01
   5  -1 -13   15.97    2.21
   5  -1 -13   17.86    1.89
  -6  -1 -13   12.58    1.94
   6   1 -13   12.45    1.80
   6  -1 -13   14.47    1.71
   6  -1 -13   14.31    2.03
  -6   1 -13   15.69    1.99
   7  -1 -13   20.15    2.10
  -7   1 -13   18.41    1.99
   7  -1 -13   19.09    2.48
   7   1 -13   18.11    2.15
  -7  -1 -13   19.76    2.38
  -7   1 -13   22.21    2.36
   8  -1 -13   65.60    3.68
  -8   1 -13   65.07    3.68
  -8   1 -13   63.31    3.92
   8   1 -13   67.74    4.08
  -8  -1 -13   63.71    3.10
  -8  -1 -13   62.52    4.13
   9  -1 -13    3.74    1.03
  -9   1 -13    4.46    1.09
  -9  -1 -13    5.98    1.00
   9   1 -13    4.98    1.29
  -9  -1 -13    3.06    1.08
  -9   1 -13    6.46    1.43
 -10  -1 -13   14.67    1.49
 -10   1 -13   15.86    1.83
 -10  -1 -13   15.66    2.17
  10   1 -13   15.69    2.06
 -10   1 -13   16.24    2.04
  10  -1 -13   16.13    1.99
 -11   1 -13   16.14    2.03
 -11   1 -13   14.42    1.81
 -11  -1 -13   15.50    2.22
  11  -1 -13   14.17    1.90
  11   1 -13   13.98    1.97
 -11  -1 -13   13.59    1.44
 -12   1 -13    3.33    1.04
  12   1 -13    2.48    1.06
 -12   1 -13    2.54    1.03
  12  -1 -13    2.88    1.07
 -12  -1 -13    2.50    1.15
  13  -1 -13   23.30    2.41
 -13  -1 -13   20.79    2.47
  13   1 -13   20.16    2.42
 -13   1 -13   20.15    2.10
 -13   1 -13   19.86    2.41
 -14   1 -13    7.09    1.44
  14  -1 -13    6.05    1.29
 -14  -1 -13   10.20    1.86
 -14   1 -13    7.94    1.34
  14   1 -13    7.83    1.69
 -15  -1 -13    0.28    0.77
 -15   1 -13    1.33    0.57
  15   1 -13    0.08    0.76
 -15   1 -13    0.29    0.62
  16  -1 -13   28.67    2.75
 -16   1 -13   30.50    2.89
 -16   1 -13   28.91    2.51
  16   1 -13   27.20    2.85
 -16  -1 -13   28.03    2.91
  17   1 -13    5.43    1.48
  17  -1 -13    6.38    1.47
 -17   1 -13    4.87    1.08
 -17  -1 -13    4.93    1.43
 -17   1 -13    6.46    1.47
 -18   1 -13   27.24    2.44
 -18  -1 -13   29.05    3.08
  18   1 -13   31.14    3.13
 -18   1 -13   27.42    3.01
 -18   1 -13   30.55    2.89
  18  -1 -13   31.80    2.97
 -18  -1 -13   32.65    3.18
  19   1 -13    5.29    1.71
  19  -1 -13    2.62    1.04
 -19   1 -13    2.80    0.92
 -19  -1 -13    2.76    1.20
 -19   1 -13    2.74    1.14
 -19  -1 -13    3.31    1.15
 -19   1 -13    2.57    1.17
 -20  -1 -13   13.31    2.21
  20   1 -13   13.55    2.23
 -20  -1 -13   15.68    2.37
 -20   1 -13   14.50    2.21
 -20   1 -13   12.39    2.16
  20  -1 -13   11.65    1.95
  21   1 -13   11.11    2.14
 -21  -1 -13   11.64    2.10
 -21  -1 -13    9.21    1.94
 -21   1 -13   10.83    2.17
 -21   1 -13   10.79    1.91
  21  -1 -13   11.76    2.10
 -22   1 -13   11.95    1.99
  22   1 -13   16.65    2.56
 -22   1 -13   14.25    2.39
 -22  -1 -13   15.25    2.37
 -22  -1 -13   16.58    2.43
  22  -1 -13   16.85    2.44
 -23  -1 -13    2.35    1.17
 -23   1 -13    2.81    1.40
 -23   1 -13    3.30    1.33
 -23  -1 -13    2.68    1.31
 -23   1 -13    3.79    1.47
  23  -1 -13    1.10    1.05
  23   1 -13    3.08    1.45
 -24   1 -13   12.82    2.07
 -24  -1 -13   12.12    2.13
 -24   1 -13   13.19    2.36
  24   1 -13   12.41    2.24
 -24   1 -13   12.77    2.32
 -24  -1 -13   11.48    2.13
  24  -1 -13   14.14    2.22
 -25  -1 -13    9.11    2.00
  25  -1 -13    9.90    1.87
  25   1 -13   12.77    2.28
 -25   1 -13    9.12    2.06
 -25   1 -13   10.96    2.00
 -25  -1 -13   12.51    2.25
 -25   1 -13   11.32    2.10
 -26  -1 -13    1.49    0.76
  26   1 -13    4.12    1.38
 -26   1 -13    5.25    1.58
 -26   1 -13    5.71    1.67
 -26  -1 -13    3.85    1.28
  26  -1 -13    4.69    1.43
  27   1 -13    1.58    1.21
  27  -1 -13    0.03    0.85
 -27   1 -13    0.27    0.64
 -27  -1 -13   -0.52    1.02
 -27  -1 -13   -0.61    1.00
 -27   1 -13   -0.35    0.96
 -28  -1 -13    3.03    1.32
 -28   1 -13    3.70    1.37
  28  -1 -13    4.33    1.42
 -28  -1 -13    2.46    1.08
 -29  -1 -13    2.86    1.21
 -29   1 -13    2.50    1.03
 -30   1 -13    1.70    0.94
   0  -1 -14  160.46    5.64
   0  -1 -14  164.40    7.00
   0   1 -14  156.14    6.12
   0   1 -14  162.37    6.71
   1  -1 -14   17.36    2.40
  -1  -1 -14   16.97    1.87
  -1   1 -14   17.11    2.13
  -1  -1 -14   17.17    2.44
  -1   1 -14   16.04    2.27
   1   1 -14   18.91    2.42
   1   1 -14   17.84    2.20
   1  -1 -14   17.78    1.96
   2   1 -14    4.09    1.17
  -2   1 -14    4.82    1.38
   2   1 -14    5.16    1.29
  -2  -1 -14    2.67    0.74
  -2   1 -14    3.93    1.03
   2  -1 -14    4.11    0.97
  -2  -1 -14    1.75    0.96
   2  -1 -14    4.90    1.45
   3   1 -14    6.64    1.30
   3  -1 -14    6.73    1.21
  -3  -1 -14    5.94    1.08
  -3   1 -14    6.77    1.34
  -3   1 -14    5.58    1.27
   3  -1 -14    8.41    1.74
   3   1 -14    5.59    1.40
  -3  -1 -14    7.10    1.61
   4   1 -14   20.80    2.34
   4   1 -14   21.11    2.47
  -4   1 -14   22.21    2.29
  -4  -1 -14   20.93    2.47
  -4   1 -14   23.39    2.51
   4  -1 -14   20.81    2.54
   4  -1 -14   21.48    2.13
   5   1 -14    0.63    0.69
  -5  -1 -14    0.72    0.72
  -5   1 -14    0.17    0.70
   5  -1 -14    0.15    0.81
   5   1 -14    0.93    1.17
   5  -1 -14    1.01    0.72
   6  -1 -14    4.75    1.02
  -6  -1 -14    5.90    1.30
   6   1 -14    6.62    1.43
  -6   1 -14    6.71    1.27
   6  -1 -14    5.29    1.37
   7   1 -14    1.93    0.81
   7  -1 -14    0.21    0.57
   7  -1 -14    0.81    0.68
  -7   1 -14    0.74    0.77
  -7  -1 -14    0.49    0.74
  -7   1 -14    0.38    0.45
   8   1 -14   21.33    2.46
  -8  -1 -14   23.49    1.99
  -8   1 -14   23.70    2.57
  -8   1 -14   23.66    2.29
   8  -1 -14   24.11    2.38
  -8  -1 -14   25.96    2.83
   8  -1 -14   25.16    2.90
   9  -1 -14   27.33    2.54
  -9   1 -14   29.87    2.61
  -9  -1 -14   31.92    3.16
  -9   1 -14   33.44    3.06
   9  -1 -14   33.95    3.35
   9   1 -14   33.11    3.04
 -10   1 -14    7.42    1.64
 -10   1 -14    6.33    1.34
 -10  -1 -14    5.29    1.47
  10  -1 -14    8.05    1.53
  10   1 -14    5.74    1.31
 -11   1 -14   11.65    1.96
  11  -1 -14    9.41    1.69
 -11   1 -14    7.71    1.43
 -11  -1 -14    9.13    2.10
  11   1 -14   10.33    1.87
 -12   1 -14  159.00    6.70
  12  -1 -14  157.83    6.27
 -12   1 -14  148.81    5.84
  12   1 -14  149.94    6.54
  13   1 -14   12.00    2.06
 -13   1 -14    8.69    1.80
 -13   1 -14    8.78    1.46
  13  -1 -14    9.82    1.83
 -13  -1 -14   10.28    2.09
  14  -1 -14    1.97    0.93
 -14   1 -14    1.75    0.81
 -14   1 -14    1.97    0.84
 -14  -1 -14    1.68    0.84
  14   1 -14    1.06    0.85
 -15   1 -14    9.57    1.72
  15  -1 -14    8.41    1.61
 -15   1 -14    8.74    1.49
 -15  -1 -14    9.38    1.94
  15   1 -14    8.21    1.62
 -16   1 -14    0.37    0.58
 -16  -1 -14    1.10    0.98
 -16   1 -14    0.47    0.63
  16   1 -14    0.23    0.67
  16  -1 -14   -0.83    0.83
 -17   1 -14    4.25    1.28
  17  -1 -14    2.41    1.01
 -17  -1 -14    1.75    1.01
  17   1 -14    2.25    0.91
 -17   1 -14    1.96    0.67
  18  -1 -14    9.65    1.81
 -18   1 -14    7.48    1.50
 -18  -1 -14    4.20    1.28
  18   1 -14    7.82    1.75
 -18   1 -14    5.76    1.45
  19  -1 -14    3.05    1.20
 -19   1 -14    2.92    1.14
 -19  -1 -14    0.66    0.62
 -19   1 -14    1.35    1.00
 -19  -1 -14    2.04    1.13
  19   1 -14    2.89    1.28
  20  -1 -14    4.99    1.36
 -20   1 -14    2.07    1.13
  20   1 -14    5.57    1.66
 -20  -1 -14    2.95    1.35
 -20  -1 -14    4.27    1.23
 -20   1 -14    3.18    1.16
  21   1 -14    7.78    1.91
  21  -1 -14    6.70    1.60
 -21   1 -14    6.69    1.70
 -21   1 -14    6.23    1.56
 -21  -1 -14    5.05    1.47
 -21  -1 -14    3.29    1.34
 -22   1 -14   31.50    3.54
 -22  -1 -14   38.24    3.78
 -22   1 -14   32.03    3.22
 -22  -1 -14   37.93    3.79
  22  -1 -14   40.16    3.70
  22   1 -14   39.66    3.85
 -23   1 -14    2.76    1.44
 -23   1 -14    1.48    1.04
 -23  -1 -14    2.80    1.33
  23   1 -14    4.82    1.85
 -23  -1 -14    2.96    1.45
 -23   1 -14    5.31    1.72
  23  -1 -14    3.10    1.33
  24   1 -14   40.22    3.95
 -24   1 -14   51.40    4.53
 -24   1 -14   38.72    3.69
 -24   1 -14   47.48    4.40
 -24  -1 -14   43.93    4.09
  24  -1 -14   38.53    3.75
 -24  -1 -14   44.60    4.16
 -25   1 -14    8.01    1.77
 -25  -1 -14    5.37    1.47
  25   1 -14    7.71    2.11
 -25  -1 -14    6.47    1.76
 -25   1 -14    7.04    1.85
  25  -1 -14    7.24    1.77
 -25   1 -14   10.94    2.19
 -26   1 -14    4.05    1.20
  26  -1 -14    0.74    0.75
 -26   1 -14    2.65    1.19
 -26  -1 -14    2.55    1.25
 -26  -1 -14    2.60    1.08
 -27  -1 -14    1.10    0.96
 -27   1 -14    0.65    0.67
 -28  -1 -14   -0.82    0.92
   0   1 -15   -0.78    0.85
   0  -1 -15    0.43    0.44
   0  -1 -15    1.71    1.17
   0   1 -15    0.88    0.72
   1  -1 -15    9.44    1.99
  -1   1 -15    8.03    1.66
  -1  -1 -15    8.07    1.40
  -1  -1 -15    6.95    1.61
   1   1 -15    7.17    1.46
   1  -1 -15    7.65    1.35
   1   1 -15    9.70    1.81
  -1   1 -15    7.81    1.54
  -2   1 -15    7.38    1.40
   2   1 -15    9.43    1.62
  -2  -1 -15   10.92    1.98
   2  -1 -15   11.46    2.01
   2   1 -15    7.25    1.63
  -2  -1 -15    9.34    1.44
   2  -1 -15    9.36    1.48
  -2   1 -15    7.15    1.56
  -3  -1 -15    6.96    1.23
   3   1 -15    7.31    1.66
  -3  -1 -15    8.11    1.71
   3   1 -15    6.26    1.36
  -3   1 -15    5.92    1.22
  -3   1 -15    8.38    1.70
   3  -1 -15    8.61    1.53
   3  -1 -15    7.83    1.80
   4  -1 -15   22.56    2.82
   4   1 -15   23.63    2.57
  -4   1 -15   22.97    2.65
   4   1 -15   24.96    2.82
  -4  -1 -15   24.77    2.88
   4  -1 -15   25.40    2.44
   5  -1 -15    9.18    1.94
  -5  -1 -15    9.17    1.84
  -5   1 -15    8.95    1.73
   5  -1 -15    8.62    1.54
   5   1 -15    8.39    1.68
   5   1 -15    8.01    1.82
  -6  -1 -15   37.54    3.42
   6  -1 -15   37.09    2.99
  -6   1 -15   37.04    3.02
  -6   1 -15   35.82    3.29
   6   1 -15   37.68    3.30
   6  -1 -15   36.87    3.58
   6   1 -15   37.08    3.50
   7   1 -15    5.65    1.44
   7  -1 -15    0.35    0.56
  -7   1 -15    2.63    0.90
   7   1 -15    2.09    0.97
  -7  -1 -15    2.97    1.25
  -7   1 -15    2.55    1.03
   7  -1 -15    4.71    1.47
   8   1 -15   25.23    2.77
  -8   1 -15   21.80    2.29
  -8  -1 -15   27.38    3.05
  -8   1 -15   23.68    2.70
   8  -1 -15   28.14    3.15
   8  -1 -15   23.56    2.42
   9  -1 -15    0.01    0.62
  -9  -1 -15    1.00    1.00
  -9   1 -15    1.08    0.80
  -9   1 -15    0.58    0.75
   9  -1 -15    0.80    0.81
   9   1 -15    0.24    0.64
 -10  -1 -15    4.58    1.32
 -10   1 -15    3.65    1.18
  10   1 -15    6.49    1.54
  10  -1 -15    5.18    1.29
  10  -1 -15    4.08    1.21
 -10   1 -15    4.74    1.13
  11  -1 -15    3.19    1.08
 -11  -1 -15    3.23    1.27
 -11   1 -15    3.49    1.08
 -11   1 -15    2.76    0.93
  11   1 -15    4.02    1.30
  11  -1 -15    3.83    1.34
 -12  -1 -15    0.97    1.00
  12  -1 -15    1.58    0.84
 -12   1 -15    2.14    1.06
  12   1 -15    0.06    0.69
 -12   1 -15    2.36    0.97
  13   1 -15   14.64    2.26
  13  -1 -15   15.57    2.10
 -13   1 -15   13.27    2.13
 -13  -1 -15   14.34    2.37
 -13   1 -15   11.98    1.76
 -14  -1 -15   18.26    2.62
 -14   1 -15   17.52    2.14
 -14   1 -15   15.30    2.16
  14   1 -15   15.22    2.30
  14  -1 -15   18.35    2.35
  15  -1 -15    2.41    1.07
  15   1 -15    3.23    1.51
 -15   1 -15    2.28    0.90
 -15   1 -15    3.45    1.24
 -15  -1 -15    3.19    1.41
  16  -1 -15   16.11    2.25
 -16  -1 -15   20.01    2.74
 -16   1 -15   18.43    2.46
  16   1 -15   15.44    2.34
 -17  -1 -15   16.21    2.62
 -17   1 -15   17.56    2.47
  17  -1 -15   17.47    2.47
  17   1 -15   19.26    2.67
  18  -1 -15   40.84    3.62
 -18  -1 -15   42.65    3.99
 -18   1 -15   44.58    3.88
 -18   1 -15   40.21    4.01
  18   1 -15   41.89    3.92
 -19   1 -15    2.53    1.24
  19   1 -15    0.78    1.33
 -19  -1 -15    1.44    1.05
 -19  -1 -15    1.27    0.97
 -19   1 -15    0.29    0.64
  19  -1 -15    1.61    1.13
 -20  -1 -15    0.30    0.84
  20  -1 -15    2.48    1.13
 -20  -1 -15   -0.27    0.87
  20   1 -15   -0.38    0.90
 -20   1 -15    1.17    0.95
 -20   1 -15    0.21    0.82
 -21  -1 -15    0.18    0.84
  21   1 -15   -0.49    0.64
  21  -1 -15   -0.08    0.85
 -21   1 -15    0.89    1.06
 -21   1 -15   -0.22    0.66
 -21  -1 -15    0.66    0.85
  22  -1 -15   21.44    2.79
 -22   1 -15   20.89    2.69
  22   1 -15   24.69    3.13
 -22  -1 -15   23.50    3.00
 -22   1 -15   20.47    3.02
 -22  -1 -15   21.47    2.92
  23   1 -15    5.59    1.76
 -23  -1 -15    2.37    1.19
 -23  -1 -15    2.79    1.42
  23  -1 -15    4.21    1.51
 -23   1 -15    1.97    1.04
 -24  -1 -15    7.01    1.84
  24  -1 -15    9.58    2.06
 -24   1 -15    7.60    1.71
 -24   1 -15    9.42    2.12
 -24  -1 -15    7.52    1.78
 -25   1 -15    2.19    1.09
   0  -1 -16   20.95    2.23
   0  -1 -16   21.75    2.89
   0   1 -16   17.10    2.25
   0   1 -16   25.32    3.01
   1   1 -16    6.25    1.54
  -1   1 -16    5.57    1.34
   1  -1 -16    4.04    1.11
   1  -1 -16    6.47    1.70
  -1  -1 -16    5.85    1.72
  -1   1 -16    8.21    1.73
   1   1 -16    7.42    1.96
  -1  -1 -16    5.24    1.21
  -2  -1 -16   31.17    3.35
   2  -1 -16   35.15    3.61
  -2   1 -16   30.53    2.94
   2   1 -16   32.45    3.13
  -2  -1 -16   33.48    2.74
  -2   1 -16   34.17    3.35
   2   1 -16   32.48    3.34
   2  -1 -16   33.42    2.91
  -3   1 -16    9.17    1.84
  -3  -1 -16    7.10    1.74
   3  -1 -16   10.26    2.07
   3   1 -16    8.85    1.91
   3  -1 -16    9.38    1.62
   3   1 -16    9.36    1.80
  -4   1 -16   27.93    3.02
   4   1 -16   29.59    2.97
   4  -1 -16   27.83    3.29
   4   1 -16   32.20    3.39
  -4  -1 -16   30.40    3.30
   4  -1 -16   26.75    2.61
  -5   1 -16   10.71    2.02
   5  -1 -16    6.91    1.41
  -5  -1 -16    6.50    1.67
   5   1 -16   10.16    1.81
   5  -1 -16    7.63    1.83
   5   1 -16   11.19    2.13
   6  -1 -16    6.33    1.37
   6   1 -16    7.43    1.59
   6   1 -16    6.90    1.50
  -6   1 -16    7.62    1.67
  -6  -1 -16    9.29    2.02
  -6   1 -16    6.98    1.46
   6  -1 -16    8.18    1.83
  -7  -1 -16    9.43    1.97
   7  -1 -16    7.72    1.82
   7  -1 -16    8.69    1.59
  -7   1 -16    9.73    1.89
   7   1 -16    6.01    1.49
   7   1 -16    7.62    1.69
  -7   1 -16    7.27    1.44
   8  -1 -16    5.12    1.27
  -8  -1 -16    6.00    1.64
  -8   1 -16    5.69    1.38
   8   1 -16    2.51    1.04
   8  -1 -16    3.91    1.40
   8   1 -16    4.49    1.44
  -8   1 -16    2.74    0.98
   9   1 -16    1.09    0.84
   9   1 -16    2.20    1.08
   9  -1 -16    3.21    1.04
  -9   1 -16    0.30    0.47
   9  -1 -16    2.06    1.16
  -9  -1 -16    2.15    1.01
  -9   1 -16    2.83    1.08
  10  -1 -16    5.73    1.40
  10  -1 -16    5.38    1.45
 -10   1 -16    6.38    1.36
 -10  -1 -16    8.62    1.91
 -10   1 -16    5.50    1.45
  10   1 -16    5.17    1.37
  11   1 -16    1.04    0.92
  11  -1 -16    0.42    0.62
  11  -1 -16    2.43    1.66
 -11   1 -16    0.76    0.68
 -11   1 -16    0.64    0.78
 -11  -1 -16    1.94    1.16
 -12   1 -16   30.47    2.85
 -12  -1 -16   35.55    3.69
  12   1 -16   32.24    3.26
  12  -1 -16   32.93    3.13
 -12   1 -16   38.71    3.63
  12  -1 -16   33.46    3.62
 -13  -1 -16   -2.01    1.13
  13   1 -16    0.74    0.84
  13  -1 -16    1.66    1.62
  13  -1 -16    1.77    0.92
 -13   1 -16   -0.51    0.94
  14  -1 -16    9.09    1.75
  14   1 -16   11.41    2.02
 -14   1 -16    8.60    1.87
 -14  -1 -16    9.28    2.07
  15   1 -16   13.62    2.32
  15  -1 -16   10.09    1.93
 -15  -1 -16   10.96    2.26
 -15   1 -16   11.12    2.06
  16  -1 -16   34.52    3.41
 -16   1 -16   34.93    3.55
  16   1 -16   40.98    3.92
 -16  -1 -16   40.09    4.04
  17   1 -16    9.55    2.17
 -17  -1 -16   10.35    2.25
  17  -1 -16    8.98    1.86
 -17   1 -16    9.77    2.00
 -18   1 -16   12.64    2.24
  18  -1 -16   15.21    2.39
 -18   1 -16   13.15    2.43
  18   1 -16   14.49    2.39
 -18  -1 -16   19.73    2.95
  19   1 -16   13.59    2.66
 -19   1 -16   12.94    2.39
 -19  -1 -16   14.58    2.49
  19  -1 -16   14.31    2.36
 -19  -1 -16   14.89    2.55
 -19   1 -16    8.84    1.87
  20  -1 -16   43.15    3.95
 -20  -1 -16   47.18    4.37
 -20  -1 -16   44.21    4.24
  20   1 -16   48.29    4.31
 -20   1 -16   46.93    4.14
 -21  -1 -16    1.74    1.15
 -21   1 -16    1.06    0.89
  21  -1 -16    3.32    1.30
 -22   1 -16    4.40    1.37
  22  -1 -16    6.75    1.76
 -23   1 -16    1.19    0.92
 -24   1 -16    1.41    1.06
   0   1 -17   -0.22    0.74
   0   1 -17    0.40    0.88
   0  -1 -17   -0.50    0.65
   0  -1 -17    0.06    0.89
  -1   1 -17    4.75    1.31
   1   1 -17    3.87    1.24
   1  -1 -17    4.60    1.21
   1  -1 -17    2.75    1.30
  -1  -1 -17    7.97    1.95
  -1   1 -17    6.66    1.81
   1   1 -17    6.83    1.82
  -2   1 -17   53.19    4.36
   2   1 -17   51.47    4.02
   2  -1 -17   49.38    3.59
   2   1 -17   50.94    4.33
  -2  -1 -17   52.83    4.51
   2  -1 -17   52.74    4.57
   3  -1 -17    8.89    1.60
   3  -1 -17   12.85    2.39
  -3  -1 -17   10.36    2.12
  -3   1 -17    9.10    2.02
   3   1 -17   12.45    2.20
   3   1 -17    9.25    1.82
  -4  -1 -17    3.33    1.36
   4  -1 -17    4.12    1.15
   4  -1 -17    6.29    1.89
  -4   1 -17    5.95    1.63
   4   1 -17    5.10    1.37
   4   1 -17    5.81    1.55
  -5   1 -17    6.33    1.67
   5   1 -17    1.70    1.17
   5   1 -17    4.57    1.35
  -5  -1 -17    5.45    1.68
   5  -1 -17    4.25    1.30
  -5   1 -17    2.91    0.98
   5  -1 -17    5.47    1.74
   6   1 -17   22.28    2.76
  -6  -1 -17   21.60    2.92
  -6   1 -17   21.34    2.50
   6  -1 -17   24.65    2.66
  -6   1 -17   24.74    2.95
   6  -1 -17   26.07    3.22
   6   1 -17   26.44    3.28
  -7   1 -17    1.23    0.96
  -7   1 -17    0.09    0.63
   7   1 -17    0.54    0.78
   7  -1 -17   -0.57    0.90
   7   1 -17    1.56    0.92
   7  -1 -17    1.30    0.80
  -8   1 -17    1.02    0.84
  -8  -1 -17    1.05    1.01
  -8   1 -17    1.67    1.13
   8   1 -17    1.50    0.88
   8  -1 -17    0.90    0.71
   8   1 -17    1.95    1.16
   8  -1 -17    2.19    1.38
   9  -1 -17    2.08    1.36
   9  -1 -17    1.84    0.95
  -9   1 -17    0.56    0.54
  -9  -1 -17    0.12    0.80
  -9   1 -17    0.78    0.69
   9   1 -17    1.55    1.04
   9   1 -17    1.06    1.03
 -10   1 -17   -1.30    1.05
  10   1 -17   -0.27    0.82
 -10  -1 -17    0.67    1.00
  10  -1 -17    0.05    0.68
  10   1 -17   -1.29    0.98
  10  -1 -17    1.81    1.25
  11  -1 -17    9.27    2.15
  11   1 -17   10.89    2.21
  11   1 -17    7.55    1.66
 -11   1 -17    8.72    1.90
  11  -1 -17    9.81    1.75
 -11  -1 -17    8.52    1.93
 -12   1 -17    6.54    1.53
  12  -1 -17    5.85    1.78
 -12  -1 -17    6.96    1.81
  12  -1 -17    4.72    1.28
  12   1 -17    3.71    1.23
  13   1 -17    0.59    0.80
  13  -1 -17    0.79    0.83
 -13  -1 -17    3.19    1.57
 -13   1 -17    4.50    1.59
  13  -1 -17    3.63    1.71
 -14   1 -17   41.42    3.98
  14   1 -17   40.30    3.83
  14  -1 -17   48.27    4.63
 -14  -1 -17   44.73    4.27
  14  -1 -17   41.50    3.70
  15  -1 -17    3.94    1.45
  15   1 -17    2.39    1.22
 -15  -1 -17    5.90    1.89
 -15   1 -17    4.36    1.76
  15  -1 -17    4.86    2.06
  16   1 -17   34.01    3.57
 -16  -1 -17   44.99    4.33
  16  -1 -17   32.64    3.36
 -16   1 -17   39.67    3.87
  17  -1 -17    0.68    0.80
 -17  -1 -17    1.31    1.16
 -17   1 -17    1.50    1.18
  17   1 -17    0.24    0.84
  18  -1 -17    7.04    1.66
 -18   1 -17    8.34    1.81
  19  -1 -17    1.68    1.00
 -19   1 -17    3.47    1.22
 -20   1 -17    3.69    1.33
 -21   1 -17    2.80    1.31
   0   1 -18   -0.68    0.70
   0   1 -18   -0.53    0.88
   0  -1 -18    1.09    0.83
   1   1 -18    4.21    1.35
   1  -1 -18    1.57    0.82
  -1  -1 -18    4.28    1.53
  -1   1 -18    2.72    1.32
   1   1 -18    2.97    1.17
   2   1 -18    0.11    0.66
  -2   1 -18    0.37    0.68
   2   1 -18   -0.09    0.79
  -2  -1 -18    0.70    0.85
  -3  -1 -18    0.03    0.85
   3   1 -18    1.74    1.16
   3   1 -18    0.80    0.57
  -3   1 -18    1.46    1.02
  -4   1 -18    7.25    1.54
   4  -1 -18    7.75    1.90
  -4   1 -18    4.79    1.43
   4   1 -18   10.69    2.15
   4   1 -18    4.65    1.42
  -4  -1 -18    6.96    1.80
   5   1 -18    2.68    1.22
  -5   1 -18    0.51    0.85
   5   1 -18    2.69    1.38
  -5   1 -18    0.69    0.79
   5  -1 -18    3.13    1.24
  -5  -1 -18    3.98    1.55
  -6  -1 -18   -1.06    0.94
   6  -1 -18   -0.68    1.02
   6   1 -18   -0.26    0.94
   6   1 -18    0.36    0.79
  -6   1 -18   -0.29    0.77
  -6   1 -18   -0.61    1.06
   6  -1 -18    0.05    0.80
   7  -1 -18    4.94    1.66
   7  -1 -18    4.25    1.27
   7   1 -18    4.05    1.48
   7   1 -18    4.75    1.41
  -7  -1 -18    1.64    1.03
  -7   1 -18    3.18    1.22
   8   1 -18    4.18    1.46
   8   1 -18    8.33    2.01
   8  -1 -18    4.74    1.71
   8  -1 -18    6.65    1.58
  -8   1 -18    2.00    1.02
  -8  -1 -18    2.56    1.03
  -9  -1 -18    5.00    1.35
   9  -1 -18    3.82    1.44
   9   1 -18    3.21    1.25
  -9   1 -18    3.18    1.25
   9   1 -18    4.98    1.74
   9  -1 -18    4.85    1.33
 -10  -1 -18    7.45    1.96
  10   1 -18    6.11    1.59
  10  -1 -18    6.48    1.58
 -10   1 -18    5.73    1.54
  10  -1 -18    5.64    1.78
  10   1 -18    8.30    2.04
  11  -1 -18    1.94    0.88
 -11  -1 -18    3.21    1.44
 -11   1 -18    1.66    0.76
  11   1 -18    4.29    1.58
  11   1 -18    5.86    1.61
  12   1 -18    0.35    0.76
  12  -1 -18    0.67    0.80
 -12  -1 -18    0.27    0.90
  13  -1 -18    1.70    0.95
 -13   1 -18    1.94    1.02
  13   1 -18    0.91    0.83
  14  -1 -18    3.99    1.25
 -14   1 -18    6.22    1.71
  15  -1 -18    0.53    0.79
 -15   1 -18    0.98    0.93
  16  -1 -18   12.74    2.22
 -16   1 -18   10.76    2.15
   0   1 -19   -1.25    1.24
  -1   1 -19    1.01    0.85
   1   1 -19    1.68    0.89
   1   1 -19    1.38    0.80
   2   1 -19    2.30    0.92
  -2   1 -19    3.80    1.38
   2   1 -19    4.26    1.49
   3   1 -19    1.28    1.03
  -3   1 -19   -0.47    0.83
   3   1 -19    1.48    1.20
  -3   1 -19   -0.16    0.65
   4   1 -19   27.47    3.20
  -4   1 -19   29.12    3.52
   5   1 -19   10.37    2.08
  -5   1 -19   11.11    2.27
  -6   1 -19    5.84    1.59
   6   1 -19    6.93    1.70
  -7   1 -19    5.30    1.71
   7   1 -19    4.69    1.56
  -8   1 -19   18.20    2.76
   8   1 -19   17.17    2.62
  -9   1 -19    1.66    1.16
   0   2   0 9999.00   16.33
   0  -2   0 9989.96   24.34
  -1  -2   0  365.42    4.16
  -1  -2   0  378.49    4.81
   1  -2   0  368.19    4.64
   1  -2   0  364.85    3.81
  -1   2   0  366.65    2.72
  -1   2   0  366.57    2.77
  -1  -2   0  380.38    3.57
   1   2   0  352.47    3.94
   1  -2   0  363.72    2.66
   1   2   0  353.58    3.45
   1  -2   0  358.36    3.57
  -1   2   0  349.86    4.26
   1  -2   0  374.04    2.66
   1  -2   0  371.64    4.27
   1   2   0  359.09    3.55
  -2  -2   0    9.68    0.59
   2  -2   0    9.09    0.51
  -2  -2   0    9.26    0.72
  -2  -2   0    8.77    0.78
   2   2   0    8.76    0.59
   2  -2   0    9.35    0.54
   2   2   0    8.60    0.56
   2   2   0    8.46    0.55
   2  -2   0    9.16    0.77
  -2   2   0    9.67    0.78
  -3   2   0 3301.82   11.75
   3   2   0 3295.39   12.44
  -3   2   0 3282.17   10.97
  -3  -2   0 3195.36   14.46
   3  -2   0 3304.33   13.57
  -3   2   0 3189.11   13.86
  -3  -2   0 3285.39   14.10
   3  -2   0 3356.45   10.79
   3  -2   0 3287.98   11.78
  -3  -2   0 3314.10   10.41
  -4   2   0  690.18    6.65
   4  -2   0  714.50    6.25
  -4   2   0  761.05    5.90
  -4  -2   0  726.21    4.98
   4  -2   0  723.58    5.55
   4   2   0  691.08    5.08
  -4  -2   0  680.42    6.73
   4   2   0  714.84    3.69
  -4   2   0  759.20    5.56
   4  -2   0  715.01    5.31
   5   2   0  780.53    4.64
  -5  -2   0  789.25    5.43
  -5   2   0  766.97    6.44
   5  -2   0  797.96    6.33
   5   2   0  776.15    5.56
  -5  -2   0  746.49    7.23
  -5   2   0  784.27    7.38
   5  -2   0  747.13    5.33
   5  -2   0  781.36    6.53
  -5  -2   0  792.21    4.61
  -6  -2   0    8.10    0.59
   6  -2   0    8.98    0.74
   6   2   0   11.48    0.69
   6   2   0    7.86    0.59
  -6   2   0   11.17    1.01
   6  -2   0    9.39    0.61
   6  -2   0    7.65    0.66
  -6  -2   0    8.26    0.54
  -6  -2   0    7.02    0.69
   7  -2   0   36.64    1.57
   7   2   0   31.72    1.25
  -7   2   0   31.57    1.62
  -7  -2   0   36.00    1.31
  -7  -2   0   30.83    1.54
  -7  -2   0   32.80    1.20
  -7   2   0   34.23    1.63
   7   2   0   34.17    1.24
   7  -2   0   31.01    1.07
   7  -2   0   32.12    1.32
   8   2   0  469.18    4.92
  -8  -2   0  449.87    5.82
   8   2   0  473.89    5.11
  -8  -2   0  491.40    5.02
  -8  -2   0  506.46    5.15
   8  -2   0  481.65    4.24
   8  -2   0  470.74    5.03
  -8   2   0  495.24    6.29
  -8   2   0  453.68    6.29
  -9   2   0  264.77    4.85
  -9  -2   0  287.92    4.16
   9  -2   0  278.91    3.87
  -9   2   0  273.79    5.07
  -9  -2   0  277.39    4.61
   9   2   0  292.21    4.20
   9   2   0  267.56    4.04
  10   2   0   30.17    1.45
 -10  -2   0   34.87    1.61
  10   2   0   31.35    1.48
 -10  -2   0   29.78    1.55
 -10   2   0   32.05    1.93
 -10   2   0   28.94    1.76
  10  -2   0   30.41    1.30
 -11  -2   0  298.43    4.92
 -11   2   0  297.92    5.68
 -11   2   0  301.72    5.72
  11  -2   0  301.21    4.10
 -11  -2   0  302.66    4.87
  12   2   0  975.40    8.99
 -12   2   0 1035.99   10.84
 -12  -2   0 1034.93    9.30
 -12  -2   0 1000.45    9.26
 -12   2   0 1000.53   10.68
  13   2   0   12.55    1.17
 -13   2   0   13.31    1.56
 -13   2   0   13.67    1.74
 -14   2   0    3.81    0.84
 -14   2   0    4.10    0.97
  14   2   0    3.35    0.67
 -14  -2   0    4.92    0.85
  15   2   0  142.11    3.91
 -15   2   0  123.32    4.13
 -15  -2   0  141.11    4.04
 -15   2   0  130.23    4.36
 -16  -2   0  515.43    7.95
 -16   2   0  504.59    8.60
  16   2   0  505.09    7.56
 -16   2   0  503.19    8.73
  17   2   0  107.58    3.70
 -17   2   0   99.45    4.19
 -17  -2   0  105.04    3.81
 -17   2   0  105.87    3.99
 -18   2   0    0.97    0.79
  18   2   0    2.41    0.81
 -18   2   0    1.44    0.74
 -18  -2   0    3.29    0.87
  18   2   0    2.53    0.95
  19   2   0    2.34    0.87
  19   2   0    3.21    0.85
 -19   2   0    1.27    0.68
 -19  -2   0    1.37    0.67
 -19   2   0    2.69    0.88
  20   2   0   47.62    2.66
 -20  -2   0   44.32    2.73
  20   2   0   50.36    3.14
 -20   2   0   43.81    2.75
 -20   2   0   48.60    3.08
 -21   2   0   28.69    2.27
  21   2   0   31.77    2.62
  21   2   0   28.57    2.13
 -21  -2   0   27.91    2.26
 -21   2   0   27.57    2.47
  22   2   0    8.02    1.43
 -22   2   0    6.37    1.17
 -22  -2   0    7.58    1.24
 -22   2   0    6.01    1.08
  22   2   0    7.77    1.23
 -23   2   0    0.38    0.51
  23   2   0    0.23    0.71
 -23  -2   0    0.91    0.70
  23   2   0   -0.27    0.45
  23  -2   0    0.61    0.49
 -24   2   0   11.47    1.50
  24   2   0   11.68    1.54
  24   2   0   13.84    1.83
  24  -2   0   10.69    1.22
 -24   2   0    9.56    1.51
 -24  -2   0   11.27    1.56
 -25   2   0    1.45    0.70
 -25   2   0    1.33    0.64
 -25  -2   0    0.88    0.64
  25  -2   0    2.49    0.63
  25   2   0    1.42    0.79
  25   2   0    2.51    0.90
  26  -2   0    0.67    0.51
 -26   2   0   -0.79    0.95
  26   2   0   -0.52    0.68
  26   2   0   -0.02    0.67
 -26   2   0   -0.43    0.69
 -26  -2   0   -0.10    0.64
 -27  -2   0    5.55    1.24
 -27   2   0    5.28    1.25
  27   2   0    4.46    1.00
  27   2   0    5.01    1.29
 -27   2   0    4.73    1.17
  27  -2   0    6.26    1.08
  28   2   0    0.77    0.74
  28  -2   0    0.04    0.37
 -28   2   0   -0.32    0.51
 -28  -2   0    0.41    0.70
  28   2   0   -0.25    0.67
 -28   2   0   -0.23    0.71
  29  -2   0   11.27    1.46
 -29   2   0   10.83    1.91
  29   2   0   10.89    1.87
  29   2   0    8.99    1.58
 -29  -2   0    7.83    1.48
 -29   2   0    9.40    1.64
  30  -2   0    7.98    1.29
 -30   2   0    8.20    1.58
 -30   2   0    6.32    1.54
  30   2   0    6.73    1.38
  30   2   0    7.46    1.62
 -30  -2   0    6.93    1.43
 -31   2   0    1.00    0.89
 -31   2   0    0.69    0.83
 -31  -2   0    0.41    0.69
  31   2   0    1.17    0.89
  31   2   0    0.71    0.61
  32   2   0   30.15    3.18
 -32   2   0   28.58    2.81
  32   2   0   34.65    3.04
 -32  -2   0   28.51    2.96
 -32   2   0   31.16    3.36
  33   2   0   22.94    2.87
  33   2   0   18.71    2.37
 -33  -2   0   18.60    2.51
 -33   2   0   18.07    2.69
 -34   2   0    3.10    1.38
  34   2   0    2.40    1.10
  34   2   0    1.93    0.96
 -34  -2   0    1.94    1.14
 -35   2   0    0.62    0.91
 -35  -2   0    1.83    1.11
  35   2   0    3.23    1.27
  35   2   0   -0.49    0.91
  36   2   0    6.99    1.60
  36   2   0    9.52    1.91
  36  -2   0   11.08    2.01
 -36  -2   0    7.38    1.66
 -36   2   0    8.60    1.88
  37   2   0   -0.51    0.85
  37  -2   0    2.01    1.16
 -37  -2   0   -0.01    0.79
 -37   2   0   -1.95    1.27
  37   2   0    0.81    0.96
  38   2   0   -0.45    0.84
  38   2   0    2.06    1.08
 -38  -2   0    0.79    0.74
  38  -2   0    3.49    1.51
 -38   2   0    1.70    0.89
  39   2   0    0.77    0.89
  39   2   0    1.46    0.94
 -39  -2   0    1.10    0.96
  40   2   0   24.24    2.96
   0  -2   1   -0.50    0.31
   0  -2  -1    0.24    0.10
   0  -2   1   -0.83    0.51
   0  -2  -1    0.88    0.43
   0  -2  -1    1.16    0.41
   0   2  -1   -0.25    0.25
   0   2  -1   -0.40    0.39
   0   2   1    0.17    0.19
   0   2   1    0.49    0.23
   0  -2  -1    0.19    0.21
   0   2  -1    0.36    0.47
   0  -2  -1   -0.41    0.25
   1   2  -1 1572.33    8.79
   1   2  -1 1654.90    8.75
  -1  -2   1 1640.43    8.70
   1  -2  -1 1669.02    8.61
  -1  -2  -1 1683.02   10.24
   1   2   1 1662.52    8.43
  -1  -2   1 1694.12   10.15
  -1  -2  -1 1580.55    8.21
  -1  -2  -1 1625.70    5.90
   1  -2   1 1606.35    9.61
  -1   2  -1 1647.07    7.19
  -1   2  -1 1567.85    9.60
   1  -2  -1 1684.24    7.48
  -1   2   1 1575.95    8.41
  -1  -2  -1 1612.38   10.18
  -1  -2  -1 1588.29    7.37
  -1  -2  -1 1602.24    9.37
   1  -2  -1 1600.53    9.98
   1  -2  -1 1646.12    6.11
   1   2   1 1573.67    7.38
  -1  -2   1 1641.75    8.83
  -2   2   1 3878.06   13.86
  -2  -2   1 4019.46   12.73
  -2   2  -1 3933.53   16.01
  -2  -2  -1 3938.36    8.71
   2  -2   1 4035.45   14.86
   2  -2  -1 4034.55   15.78
   2  -2  -1 4040.01   11.21
  -2  -2  -1 3896.63   13.55
  -2   2  -1 3924.32    9.70
  -2  -2   1 4028.05   15.76
   2   2   1 3909.57   11.02
  -2  -2  -1 3870.70   15.78
   2  -2  -1 3954.06   14.65
   2  -2  -1 3996.78   14.05
   3   2   1  258.97    2.33
   3  -2  -1  264.84    3.72
  -3  -2  -1  253.58    4.14
   3  -2  -1  266.95    2.86
   3  -2  -1  279.80    3.94
  -3  -2   1  264.78    4.18
   3   2   1  255.58    2.65
   3  -2  -1  267.53    4.04
  -3   2  -1  254.01    3.23
  -3  -2   1  283.85    3.59
  -3  -2  -1  265.33    4.15
  -3  -2  -1  261.85    3.73
   3   2  -1  250.61    3.54
  -3   2  -1  266.13    4.40
  -3  -2  -1  265.96    2.23
   3  -2   1  265.69    3.80
  -3   2  -1  271.90    3.14
   3  -2  -1  273.94    3.23
  -3   2   1  253.59    3.80
  -3   2   1  260.97    3.20
  -3  -2   1  259.40    3.02
  -4   2  -1 1028.82    7.07
   4   2   1 1061.91    4.93
  -4  -2  -1 1060.80    4.74
  -4  -2   1 1045.35    8.42
  -4   2  -1 1040.43    8.61
  -4  -2  -1 1011.05    8.31
   4  -2  -1 1099.48    8.20
  -4   2   1 1035.86    7.98
  -4  -2  -1 1043.67    8.60
  -4  -2  -1 1079.95    8.03
   4  -2  -1 1047.71    7.32
   4   2   1 1047.16    5.15
   4  -2   1 1072.36    7.39
  -4   2   1 1034.12    7.00
  -4   2  -1 1063.88    8.98
  -4   2  -1 1071.75    5.67
  -4  -2   1 1069.71    5.58
  -4  -2   1 1069.51    7.10
  -4   2  -1 1077.64    7.50
   4   2  -1 1000.92    7.23
   5   2  -1  474.88    4.15
  -5   2  -1  492.87    5.01
   5   2  -1  471.39    5.05
   5  -2  -1  471.96    4.89
  -5  -2  -1  493.75    3.82
  -5   2   1  466.80    5.57
  -5   2  -1  477.54    6.01
  -5  -2  -1  476.75    3.56
  -5   2  -1  459.38    5.14
   5  -2   1  474.39    4.88
   5  -2   1  485.66    5.10
  -5  -2   1  484.99    4.92
  -5   2  -1  470.49    3.48
   5  -2  -1  477.71    5.45
  -5  -2   1  452.33    5.63
  -5  -2  -1  476.88    5.68
   5  -2  -1  492.82    5.15
  -5   2   1  468.15    5.10
  -5  -2  -1  445.17    5.60
   5   2   1  483.95    3.61
   6  -2  -1   68.43    1.87
  -6   2   1   63.44    2.03
   6  -2   1   69.88    2.06
  -6  -2   1   65.64    2.16
   6  -2   1   63.85    1.14
  -6  -2  -1   67.34    2.20
  -6   2  -1   75.68    2.51
  -6  -2   1   70.75    1.96
  -6   2  -1   73.62    1.93
   6  -2   1   72.43    1.88
  -6   2   1   66.03    2.20
   6   2   1   64.31    1.44
  -6   2  -1   67.50    2.15
   6   2  -1   68.10    1.71
  -6  -2  -1   62.67    2.17
   6   2  -1   66.67    1.98
   6  -2  -1   72.23    2.10
  -6  -2  -1   69.14    1.62
   7  -2  -1  199.54    3.73
   7  -2   1  182.95    2.01
  -7   2  -1  187.88    3.78
   7  -2  -1  195.63    3.18
  -7   2  -1  182.92    3.94
   7  -2   1  188.68    3.01
   7  -2   1  196.39    2.32
   7   2   1  187.24    2.85
  -7  -2   1  196.61    3.38
   7   2   1  186.51    2.69
  -7  -2  -1  198.31    3.00
  -7  -2   1  186.99    3.72
   7   2  -1  183.12    3.36
  -7   2   1  187.91    3.67
   7   2  -1  199.09    3.15
  -7  -2  -1  193.46    3.76
  -7   2   1  181.87    3.82
  -8   2  -1   13.71    1.10
  -8  -2  -1   12.28    0.97
  -8  -2  -1   14.99    0.92
   8  -2   1   15.39    0.75
   8  -2   1   14.51    0.84
   8   2   1   14.58    0.83
  -8   2   1   13.89    1.13
   8   2  -1   14.61    0.92
  -8   2  -1   13.62    1.25
  -8  -2   1   14.78    0.97
   8   2  -1   14.53    1.01
   8   2   1   13.75    0.83
  -8   2   1   16.68    1.24
   8  -2   1   14.45    0.56
  -8  -2   1   12.68    1.03
  -9   2  -1   88.02    2.90
   9   2   1   87.93    2.28
  -9   2   1   79.33    2.69
  -9  -2   1   89.58    2.39
   9  -2   1   80.30    1.34
  -9  -2   1   82.97    2.57
   9   2   1   85.42    1.74
  -9   2  -1   83.43    2.85
   9  -2   1   82.26    1.94
   9  -2   1   84.63    1.93
  -9  -2  -1   85.26    2.29
  -9   2   1   76.47    2.77
   9   2  -1   86.42    2.49
   9   2   1   79.86    2.06
  -9  -2  -1   87.00    2.56
   9   2  -1   91.27    2.43
  10  -2   1   96.92    2.08
 -10   2  -1  101.34    3.27
  10   2  -1   92.36    2.68
 -10   2   1   98.15    3.13
 -10  -2   1  102.70    2.72
  10   2  -1  103.14    2.74
 -10  -2  -1   92.10    2.70
 -10   2  -1  101.86    3.21
  10  -2   1  101.33    2.28
  10   2   1   98.64    1.99
 -10  -2  -1   96.86    2.60
  10  -2   1   93.56    1.50
  10   2   1   98.04    2.57
  10   2   1  101.02    2.47
 -10   2   1   95.92    3.13
 -11   2   1  118.93    3.56
  11  -2   1  112.26    2.22
 -11  -2   1  107.45    2.94
  11   2   1  110.28    2.74
  11  -2   1  115.82    2.62
 -11  -2  -1  111.36    2.99
  11   2   1  112.92    2.26
 -11   2  -1  116.53    3.60
 -11   2  -1  110.31    3.50
  11   2  -1  111.26    3.05
 -11  -2  -1  104.13    2.90
 -11   2   1  117.96    3.53
 -12   2  -1    4.62    0.85
 -12  -2  -1    5.55    0.71
 -12   2  -1    4.55    0.80
  12  -2   1    5.98    0.58
  12   2   1    6.60    0.62
 -12  -2  -1    8.03    1.09
  12   2   1    7.43    0.97
  12  -2   1    7.72    0.80
  12   2  -1    4.64    0.71
 -12  -2   1    7.48    1.00
 -12   2   1    6.35    1.09
  13   2  -1  407.31    6.32
 -13   2   1  394.21    7.02
 -13   2  -1  418.04    7.04
  13  -2   1  413.80    4.60
  13  -2   1  422.73    4.23
 -13   2  -1  419.32    7.31
 -13  -2  -1  393.90    5.72
  13   2   1  389.26    5.73
 -13   2   1  421.03    7.09
 -13  -2   1  423.13    6.39
  13   2   1  416.84    4.99
 -13  -2  -1  442.96    6.49
 -13  -2  -1  421.30    3.74
  14   2   1  101.61    3.08
 -14  -2  -1   93.79    2.81
 -14   2   1   93.04    3.59
  14  -2   1   95.48    2.02
 -14   2  -1   90.11    3.59
  14   2  -1   95.72    3.19
 -14   2  -1   94.10    3.45
 -14  -2  -1  102.40    1.89
 -14  -2   1  101.59    3.34
 -14   2   1  103.26    3.83
 -14  -2  -1  105.07    3.32
  14  -2   1  102.42    2.46
  15   2   1   10.80    1.42
 -15   2  -1    8.91    1.27
  15   2   1   10.35    1.10
 -15  -2  -1    9.18    0.93
 -15   2  -1    8.23    1.06
 -15   2   1   10.53    1.29
 -15  -2  -1   10.09    1.14
  15   2  -1   10.18    1.14
  15  -2   1   11.68    0.92
 -15  -2   1    9.53    1.11
 -15   2   1    9.71    1.35
 -15  -2  -1    9.16    0.61
  15  -2   1    9.82    0.66
 -16   2   1   23.33    1.99
  16  -2   1   21.26    0.96
 -16  -2  -1   23.09    1.00
 -16  -2  -1   23.98    1.74
  16   2   1   24.51    2.03
  16  -2   1   23.12    1.33
  16   2  -1   24.61    1.78
 -16  -2   1   22.87    1.72
  16   2   1   25.72    1.72
 -16   2  -1   24.83    1.89
 -16   2  -1   25.04    2.03
 -16   2   1   22.28    1.82
  17   2  -1   93.99    4.02
 -17   2   1   79.60    3.71
  17  -2   1   91.46    2.70
  17  -2   1   85.16    1.89
  17   2   1   95.75    4.00
 -17   2   1   92.46    3.69
  17   2  -1   77.68    3.20
 -17   2  -1   84.09    3.63
  17   2   1   93.80    3.28
 -17  -2   1   79.26    3.28
 -17  -2  -1   87.49    3.39
 -17   2  -1   79.60    3.65
 -18   2  -1    4.25    0.88
 -18  -2  -1    5.06    0.90
  18   2  -1    6.93    1.19
  18   2  -1    6.34    1.21
 -18   2   1    5.25    1.13
 -18   2  -1    7.64    1.28
  18   2   1    5.66    0.97
 -18   2   1    4.08    1.05
 -18  -2   1    4.89    0.97
  18   2   1    6.12    1.18
  18  -2   1    5.20    0.78
  18  -2   1    5.32    0.49
  19  -2   1    6.30    0.51
 -19   2   1    6.30    1.15
  19   2  -1    6.03    1.01
  19  -2   1    6.46    0.82
 -19  -2  -1    4.94    0.83
  19   2   1    6.95    1.01
 -19   2  -1    6.49    1.05
 -19   2   1    5.48    0.98
 -19   2  -1    5.56    1.08
  19   2   1    6.56    1.14
  19   2  -1    5.26    1.03
 -19  -2   1    6.17    0.98
 -20   2  -1    9.77    1.40
  20   2   1   11.81    1.33
  20   2  -1   10.98    1.34
  20  -2   1   10.47    1.05
 -20   2   1    9.49    1.30
 -20  -2  -1    9.27    1.20
  20   2   1   10.92    1.47
  20  -2   1   10.06    0.62
  20   2  -1   10.96    1.54
 -20  -2   1    8.67    1.22
 -20   2   1    8.47    1.23
 -20   2  -1    7.97    1.19
 -21  -2  -1    1.73    0.64
  21  -2   1    3.06    0.65
  21   2   1    4.36    0.96
  21   2  -1    3.35    0.97
 -21   2  -1    3.67    0.97
 -21   2  -1    1.56    0.53
 -21   2   1    3.94    1.00
  21   2   1    3.59    0.94
 -21   2   1    2.43    0.88
 -21  -2   1    3.30    0.88
  21   2  -1    3.13    0.88
  21  -2   1    4.61    0.42
  22   2   1   18.12    1.74
 -22   2   1   18.23    2.02
 -22   2  -1   15.19    1.84
 -22   2   1   16.74    1.81
 -22   2  -1   15.93    1.70
  22   2  -1   17.88    1.77
  22   2  -1   19.23    2.08
  22  -2   1   14.98    1.34
  22   2   1   19.59    2.07
 -22  -2   1   15.40    1.73
  22  -2   1   16.10    0.72
 -22  -2  -1   13.20    1.59
 -23   2   1    0.82    0.62
 -23   2  -1    1.69    0.62
 -23   2   1    2.26    0.83
  23   2  -1    2.54    1.08
 -23  -2  -1    1.90    0.64
  23  -2   1    1.81    0.54
  23   2   1    2.14    0.89
  23   2  -1    2.38    0.85
  23   2   1    2.95    0.87
 -23   2  -1    0.45    0.69
 -23  -2   1    2.06    0.75
 -24   2  -1    8.85    1.40
  24   2   1   11.67    1.49
  24  -2   1   11.40    1.28
  24   2   1    9.41    1.53
 -24   2   1   10.14    1.67
 -24  -2  -1   10.04    1.54
 -24   2  -1    7.43    1.27
 -24  -2   1   10.04    1.54
 -24   2   1   10.97    1.61
  24   2  -1   11.16    1.61
  24   2  -1   10.84    1.80
 -25  -2  -1   28.92    2.53
  25   2   1   30.15    2.43
 -25   2   1   32.00    2.96
 -25   2   1   32.07    2.67
  25   2  -1   31.04    2.85
  25   2  -1   31.72    2.56
  25  -2   1   30.37    2.07
  25   2   1   33.84    2.90
 -25   2  -1   27.66    2.65
 -25  -2   1   30.50    2.59
 -25   2  -1   33.42    2.68
  26   2  -1    4.06    1.20
  26   2  -1    4.59    1.15
 -26   2   1    5.26    1.24
  26   2   1    4.25    1.15
  26   2   1    4.86    1.08
 -26   2  -1    3.78    1.18
 -26   2  -1    3.18    0.97
 -26   2   1    4.07    1.05
 -26  -2  -1    3.31    1.01
  26  -2   1    4.79    0.91
 -26  -2   1    4.93    1.19
 -27   2  -1   -0.09    0.82
  27   2  -1    0.76    0.66
  27   2  -1    1.43    1.02
  27   2   1    1.00    0.78
 -27   2   1    0.23    0.53
 -27   2  -1    0.52    0.51
 -27  -2   1    1.09    0.78
  27   2   1    0.67    0.58
 -27   2   1    1.33    0.83
  27  -2  -1    0.98    0.61
  27  -2   1    1.25    0.57
 -27  -2  -1    0.55    0.63
 -28   2  -1   17.43    2.13
 -28   2   1   15.60    2.02
  28   2  -1   18.50    2.39
  28  -2   1   16.32    1.66
  28   2   1   17.88    2.03
  28  -2  -1   17.98    1.87
  28   2  -1   18.17    2.08
 -28  -2   1   17.93    2.15
  28   2   1   18.89    2.33
 -28  -2  -1   17.58    2.13
 -28   2  -1   17.52    2.41
 -28   2   1   16.25    2.28
  29  -2  -1   31.24    2.49
 -29   2   1   29.92    3.09
 -29  -2  -1   25.81    2.72
  29   2  -1   31.43    3.16
  29  -2   1   28.52    2.21
 -29   2   1   28.34    2.73
  29   2   1   29.51    2.93
  29   2   1   29.25    2.62
 -29  -2   1   26.50    2.70
  29   2  -1   26.14    2.61
 -29   2  -1   25.28    2.90
 -29   2  -1   29.81    2.72
  30   2   1    2.51    1.02
 -30   2   1    1.98    0.97
 -30  -2  -1    1.51    0.69
  30   2  -1    3.62    1.17
  30  -2  -1    2.28    0.78
 -30   2  -1    0.65    0.75
 -30   2  -1    2.87    1.13
  30   2  -1    3.44    1.14
 -30   2   1    2.73    1.05
 -30  -2   1    2.08    1.01
  30   2   1    2.29    0.98
 -31   2  -1    0.78    0.98
 -31  -2  -1    1.04    0.65
  31   2  -1    0.56    0.66
 -31   2  -1    0.56    0.74
  31   2  -1    1.08    0.75
  31   2   1    1.98    0.91
  31   2   1    1.83    0.97
  31  -2  -1    1.91    0.77
 -31  -2   1    0.48    0.54
 -31   2   1    2.09    0.94
  32   2   1    2.63    1.03
 -32   2  -1    2.92    1.15
  32   2  -1    2.35    1.01
 -32   2  -1    2.91    1.18
 -32   2   1    1.41    1.02
 -32  -2   1    2.06    0.93
  32   2   1    3.13    1.17
 -32  -2  -1    2.24    0.92
  32   2  -1    1.94    0.95
 -33   2  -1    3.55    1.37
  33   2  -1    3.73    1.19
  33   2   1    3.85    1.38
  33   2   1    4.61    1.22
  33   2  -1    3.33    1.10
 -33  -2   1    2.61    1.00
 -33   2  -1    5.02    1.31
 -33   2   1    3.99    1.43
 -33  -2  -1    5.78    1.55
  34   2  -1    4.58    1.35
  34  -2  -1    3.30    1.23
  34   2   1    4.93    1.44
 -34   2  -1    3.45    1.13
 -34   2  -1    5.58    1.56
 -34   2   1    3.63    1.18
  34   2   1    5.60    1.38
 -34  -2   1    4.36    1.37
  34   2  -1    3.68    1.41
 -34  -2  -1    4.23    1.29
  35   2   1    2.28    1.02
  35  -2  -1    1.81    1.10
  35   2  -1    3.19    1.08
  35   2  -1    3.82    1.34
  35   2   1    2.37    1.04
 -35  -2   1    0.78    0.87
 -35   2   1    0.68    0.82
 -35  -2  -1    1.27    0.95
 -35   2  -1    1.90    1.21
  36   2  -1    6.75    1.77
  36   2   1    5.91    1.44
 -36  -2   1    7.97    1.86
 -36   2  -1    7.36    1.84
  36  -2  -1    6.45    1.66
  36   2  -1    3.69    1.27
  36   2   1    5.02    1.40
 -36   2   1    6.71    1.89
 -36  -2  -1    7.25    1.67
  37  -2  -1    2.86    1.14
  37   2   1    2.99    1.29
  37   2   1    3.58    1.20
 -37  -2  -1    2.96    1.19
  37   2  -1    1.90    0.94
 -37   2  -1    1.38    0.89
  37   2  -1    0.41    0.70
 -37   2   1    3.39    1.46
  38  -2  -1    5.92    1.70
  38   2  -1    7.53    1.81
  38   2  -1    3.27    1.32
  38   2   1    6.77    1.76
  38   2   1    5.17    1.58
 -38  -2  -1    5.02    1.57
  39   2  -1    6.21    1.62
  39   2   1    9.18    2.01
  39   2   1    6.69    1.81
  39   2  -1    6.22    1.75
 -39  -2  -1    6.39    1.84
  40   2   1    4.61    1.47
  40   2  -1    2.76    1.15
   0  -2  -2  306.19    3.33
   0  -2  -2  284.26    4.41
   0   2   2  299.50    3.94
   0  -2   2  309.64    4.28
   0   2   2  289.01    3.18
   0  -2  -2  295.70    3.92
   0  -2  -2  299.17    4.54
   0   2  -2  289.70    4.09
   0   2  -2  285.71    4.21
  -1   2   2   30.96    1.15
   1   2   2   30.47    0.94
   1  -2  -2   32.71    1.48
   1   2  -2   30.45    1.37
   1  -2  -2   33.68    1.20
  -1  -2  -2   33.19    1.01
   1  -2   2   33.30    1.38
  -1  -2  -2   34.78    1.37
  -1   2  -2   30.02    1.42
   1  -2  -2   29.90    1.41
  -1  -2  -2   33.55    1.54
  -1  -2  -2   33.18    1.53
  -1   2  -2   30.03    1.42
   1   2  -2   33.33    1.34
   1  -2  -2   32.78    1.30
  -1   2  -2   30.70    1.42
  -1  -2   2   30.73    1.36
   2   2   2   56.19    1.15
   2  -2  -2   59.56    1.55
  -2  -2  -2   59.34    1.20
  -2  -2   2   62.52    1.99
  -2  -2  -2   52.97    1.96
   2  -2  -2   59.45    1.97
  -2   2   2   56.75    1.68
  -2  -2  -2   61.53    1.94
  -2   2  -2   56.39    1.98
   2  -2  -2   59.18    1.73
   2   2  -2   55.58    1.88
  -2   2  -2   55.44    2.00
   2   2  -2   54.85    1.61
   2  -2  -2   61.62    1.73
   2  -2   2   62.81    1.85
  -3  -2  -2   52.57    1.86
   3  -2   2   50.87    1.66
  -3   2  -2   50.41    1.95
   3  -2  -2   51.50    1.57
   3  -2  -2   54.06    1.72
  -3   2  -2   53.54    1.73
  -3  -2  -2   49.74    1.89
   3   2  -2   49.74    1.46
  -3   2  -2   49.44    1.96
  -3   2   2   47.98    1.66
   3   2  -2   47.41    1.75
   3  -2  -2   53.69    1.87
   3  -2  -2   53.25    1.57
   3   2   2   48.36    0.93
  -3  -2   2   52.09    1.87
  -3  -2   2   52.37    1.76
   4  -2  -2   28.76    1.36
   4  -2  -2   29.95    1.38
  -4  -2   2   31.59    1.37
  -4  -2   2   30.41    1.44
  -4   2  -2   30.08    1.58
  -4   2  -2   29.76    1.25
  -4   2   2   30.00    1.35
   4  -2   2   30.11    1.24
  -4  -2  -2   27.23    1.38
   4   2  -2   29.59    1.38
  -4   2  -2   29.50    0.70
   4  -2  -2   31.32    1.29
  -4   2  -2   27.89    1.51
   4   2  -2   30.44    1.07
  -4  -2  -2   26.94    1.42
  -4   2  -2   28.28    1.29
  -5  -2   2  128.73    2.86
  -5   2  -2  116.13    2.77
  -5   2   2  123.97    2.90
   5  -2   2  121.66    2.42
   5  -2  -2  128.35    2.76
   5   2   2  123.17    1.38
   5   2  -2  121.00    2.86
  -5   2  -2  123.52    2.53
  -5  -2  -2  119.95    2.93
  -5  -2  -2  118.13    2.11
  -5   2  -2  117.50    1.51
  -5  -2  -2  127.65    3.12
   5  -2  -2  126.42    2.85
  -5   2  -2  118.27    1.58
   5  -2   2  125.04    1.56
  -5   2  -2  114.55    3.14
   5   2  -2  115.21    1.94
  -5   2  -2  123.37    3.19
  -6   2   2    2.24    0.55
  -6   2  -2    2.42    0.45
   6   2   2    2.42    0.25
   6   2  -2    2.43    0.39
   6  -2   2    2.94    0.42
  -6   2  -2    3.27    0.72
  -6   2  -2    2.14    0.34
  -6  -2  -2    2.26    0.40
  -6   2  -2    1.72    0.42
   6   2  -2    2.60    0.48
  -6  -2  -2    1.84    0.40
   6  -2   2    2.32    0.26
  -6   2   2    2.19    0.47
   6  -2  -2    2.59    0.45
   6   2  -2    3.72    0.38
   6  -2  -2    2.62    0.42
  -7  -2  -2  236.76    4.25
  -7  -2  -2  257.65    4.76
  -7  -2  -2  239.03    3.47
  -7   2  -2  250.09    4.76
  -7   2  -2  230.34    4.28
  -7   2  -2  242.74    3.35
   7  -2   2  250.23    2.79
  -7   2   2  231.53    4.27
   7   2  -2  224.56    2.24
   7  -2   2  239.71    3.25
   7   2  -2  248.02    3.87
   7   2  -2  251.49    4.31
   7   2   2  237.06    2.68
  -7   2   2  230.34    4.38
  -7   2  -2  243.15    4.93
  -8   2  -2  222.23    3.10
   8   2   2  220.55    2.91
  -8   2   2  214.89    4.37
  -8  -2  -2  224.05    4.63
   8  -2   2  234.75    3.12
  -8  -2  -2  210.09    3.47
  -8  -2  -2  220.26    4.09
   8  -2   2  224.67    2.94
   8   2   2  212.28    1.99
   8   2  -2  216.25    3.85
  -8   2  -2  224.43    4.64
  -8   2   2  220.66    4.36
  -8   2  -2  216.47    4.34
  -8   2  -2  234.58    4.98
   8   2  -2  207.76    4.04
  -9   2   2   22.77    1.49
  -9   2  -2   21.86    1.46
  -9  -2  -2   21.44    1.30
  -9  -2  -2   22.67    1.23
   9   2  -2   21.90    1.38
  -9  -2  -2   22.69    1.54
   9   2   2   21.20    0.75
   9  -2   2   21.55    1.01
  -9   2   2   20.36    1.44
   9   2   2   22.36    1.02
   9  -2   2   24.23    1.00
  -9   2  -2   23.82    1.68
  -9   2  -2   22.58    1.53
 -10  -2  -2    2.85    0.53
  10  -2   2    3.06    0.39
 -10   2  -2    2.28    0.61
 -10  -2  -2    2.20    0.42
 -10   2  -2    1.95    0.50
  10   2  -2    2.33    0.54
  10  -2   2    2.54    0.37
 -10   2  -2    2.62    0.79
  10   2   2    0.87    0.44
  10   2   2    2.47    0.40
 -10  -2  -2    2.59    0.55
 -10   2   2    2.34    0.63
 -10   2   2    2.85    0.66
  10   2   2    2.22    0.28
 -11  -2  -2   98.68    2.88
  11   2   2   92.19    1.85
  11  -2   2   95.56    2.41
 -11   2  -2  101.59    3.38
 -11  -2  -2   95.74    2.78
 -11   2   2   90.55    3.19
  11   2  -2   90.82    2.92
  11  -2   2   98.13    1.84
  11   2   2   95.09    2.42
 -11   2  -2   97.70    3.47
 -11   2  -2   94.88    3.29
 -11   2   2   94.52    3.20
  12   2   2   35.72    1.24
 -12   2  -2   32.75    1.98
 -12   2  -2   33.05    1.99
  12   2  -2   36.28    1.91
  12  -2   2   35.55    1.55
 -12   2   2   35.21    2.03
 -12  -2  -2   32.73    1.76
 -12   2   2   38.25    2.20
 -12  -2  -2   32.44    1.63
  12  -2   2   36.86    1.09
 -12   2  -2   35.76    2.21
  12   2   2   35.29    1.58
  13  -2   2   33.01    1.00
 -13   2   2   30.07    1.93
  13   2   2   31.79    1.24
 -13   2   2   32.42    2.06
  13   2  -2   32.59    1.91
  13   2   2   33.26    1.60
  13  -2   2   31.52    1.18
 -13   2  -2   27.68    1.90
 -13  -2  -2   29.57    1.73
 -13   2  -2   33.31    2.01
 -13  -2  -2   28.85    1.56
 -13   2  -2   35.08    2.19
  14  -2   2   10.53    0.54
 -14  -2  -2    9.91    1.04
  14  -2   2    9.11    0.69
 -14   2  -2    9.89    1.22
  14   2  -2   10.16    1.11
 -14   2  -2    9.13    1.16
  14   2   2    9.42    0.72
 -14   2  -2    9.55    1.11
 -14   2   2    9.52    1.14
 -14  -2  -2    9.89    0.93
  14   2   2    8.85    1.16
  14   2   2    9.07    0.90
 -14   2   2    9.64    1.20
 -15   2   2    2.63    0.75
 -15   2  -2    1.08    0.47
  15   2   2    0.92    0.37
  15  -2   2    0.96    0.17
 -15  -2  -2    0.50    0.28
  15   2  -2    1.38    0.53
  15  -2   2    1.02    0.28
 -15  -2  -2    1.22    0.35
 -15  -2   2    0.89    0.42
  15   2   2    0.74    0.23
 -15   2  -2    0.24    0.45
  15   2   2    1.09    0.48
 -15   2   2    1.22    0.63
  16  -2   2   13.36    0.94
 -16   2  -2   15.18    1.60
 -16  -2  -2   15.51    1.18
  16   2  -2   17.30    1.51
 -16   2  -2   12.78    1.41
 -16  -2  -2   16.37    0.97
  16   2   2   13.74    1.51
  16  -2   2   14.60    0.54
 -16  -2   2   13.84    1.35
 -16   2   2   14.63    1.54
  16   2   2   15.10    1.24
 -16  -2  -2   15.17    1.38
 -16   2   2   14.78    1.50
  17   2   2   11.64    1.40
 -17   2  -2   10.62    1.35
 -17  -2  -2   11.47    1.03
 -17   2  -2    9.39    1.27
 -17  -2  -2    9.74    1.18
  17  -2   2   10.94    0.90
  17   2  -2   11.78    1.35
 -17  -2   2   10.81    1.25
 -17   2   2   12.14    1.48
  17   2   2   11.40    1.13
 -17   2   2    9.38    1.23
 -17  -2  -2   11.37    0.84
  18   2   2   14.55    1.35
  18   2   2   16.59    1.85
 -18   2  -2   16.01    1.77
 -18   2   2   12.88    1.45
 -18   2  -2   12.56    1.48
 -18  -2  -2   14.20    1.48
 -18  -2   2   15.61    1.62
  18  -2   2   14.77    1.10
 -18   2   2   15.38    1.77
 -18  -2  -2   15.03    0.98
  18   2  -2   15.11    1.61
 -19   2  -2   77.52    3.87
 -19   2   2   77.02    3.60
 -19   2  -2   80.00    3.70
  19   2   2   75.41    3.12
 -19  -2  -2   77.25    3.45
  19  -2   2   78.71    2.62
  19   2   2   88.10    4.05
  19   2  -2   76.28    3.42
 -19  -2   2   80.02    3.58
 -19   2   2   79.50    3.89
 -19  -2  -2   78.98    2.35
 -20   2   2    2.24    0.94
 -20   2  -2    2.17    0.74
 -20   2  -2    2.32    0.78
  20   2   2    3.95    1.19
  20  -2   2    3.74    0.67
 -20   2   2    3.18    0.98
  20   2  -2    4.07    0.97
 -20  -2  -2    2.36    0.72
 -20  -2   2    3.44    1.02
  20   2   2    4.64    0.96
 -20  -2  -2    2.43    0.44
 -21   2   2    2.42    0.69
 -21   2  -2    1.88    0.85
 -21   2   2    1.88    0.77
  21   2   2    1.20    0.55
 -21  -2   2    2.13    0.80
  21  -2   2    2.39    0.54
 -21   2  -2    1.55    0.61
  21   2   2    1.25    0.80
 -21  -2  -2    0.47    0.55
 -21  -2  -2    2.04    0.41
  21   2  -2    1.91    0.68
 -22  -2  -2   -0.39    0.49
  22   2   2    1.98    0.79
 -22   2   2    0.49    0.68
  22   2   2    0.44    0.83
  22   2  -2    1.80    0.90
 -22  -2   2    2.70    1.07
 -22   2   2    1.51    0.98
 -22   2  -2   -0.24    0.51
 -22   2  -2    1.19    0.80
  22  -2   2    0.21    0.35
  23  -2   2   53.58    2.51
  23   2  -2   55.50    3.26
  23   2   2   56.71    3.06
  23   2   2   56.30    3.55
 -23  -2   2   54.21    3.36
 -23   2   2   48.04    3.39
 -23   2  -2   57.68    3.34
 -23  -2  -2   49.59    3.12
 -23   2  -2   52.49    3.53
 -23   2   2   55.50    3.32
 -24   2  -2   21.59    2.39
 -24   2   2   25.52    2.35
  24   2   2   21.64    1.97
  24  -2   2   19.76    1.59
  24   2   2   26.14    2.55
 -24  -2   2   22.54    2.27
 -24   2   2   22.59    2.49
 -24  -2  -2   23.11    2.20
  24   2  -2   24.92    2.30
 -24   2  -2   20.36    2.11
  24   2  -2   25.00    2.65
  25   2   2   11.20    1.54
 -25   2  -2    8.46    1.42
 -25  -2  -2    8.91    1.42
  25   2  -2   11.59    1.71
  25   2  -2   12.13    1.93
  25  -2   2    8.50    1.10
  25   2   2   11.05    1.78
 -25   2   2    7.40    1.41
 -25   2  -2    8.32    1.55
 -25  -2   2    8.46    1.49
 -25   2   2   10.79    1.83
 -26   2  -2    3.68    1.09
 -26   2  -2    6.33    1.17
  26   2  -2    8.15    1.62
 -26  -2   2    6.38    1.36
 -26  -2  -2    5.76    1.20
 -26   2   2    8.92    1.53
  26   2   2    6.26    1.35
  26  -2   2    8.41    1.13
  26   2  -2    6.65    1.31
 -26   2   2    6.26    1.43
  26   2   2    6.19    1.18
 -27   2  -2    1.01    0.80
 -27  -2  -2    0.87    0.54
 -27   2  -2    0.52    0.65
 -27   2   2    1.44    0.87
  27  -2   2    1.40    0.56
  27   2  -2    4.06    1.37
  27   2   2    1.91    0.84
  27   2   2    0.91    0.56
  27   2  -2    0.54    0.57
 -27  -2   2    1.47    0.85
 -27   2   2    0.63    0.67
  28   2   2    4.45    1.04
  28  -2   2    3.52    0.79
  28   2  -2    2.50    1.03
  28   2   2    1.96    0.76
  28   2  -2    1.48    0.79
 -28   2  -2    3.45    0.95
 -28  -2  -2    1.98    0.69
 -28  -2   2    2.17    1.05
 -28   2   2    2.60    1.08
 -28   2  -2    1.54    0.89
  29   2   2    6.75    1.35
 -29   2  -2    7.07    1.38
  29   2  -2    6.89    1.34
  29   2  -2    7.64    1.71
  29   2   2    6.22    1.53
 -29  -2  -2    4.15    1.15
 -29   2   2    5.61    1.46
 -29   2  -2    5.08    1.34
 -29  -2   2    4.67    1.16
  30   2  -2    0.63    0.59
 -30  -2  -2    1.08    0.83
  30  -2  -2    1.10    0.94
 -30   2  -2    0.32    0.65
  30   2  -2    1.42    0.96
 -30   2  -2    1.50    0.98
  30   2   2    0.98    0.70
 -30  -2   2    1.15    0.90
  30   2   2    2.49    1.10
 -30   2   2    0.65    0.98
  31   2   2   22.33    2.68
  31   2  -2   22.25    2.49
  31   2   2   22.84    2.41
 -31   2   2   20.84    2.72
 -31   2  -2   21.82    2.39
  31  -2  -2   17.69    2.35
 -31   2  -2   19.43    2.61
 -31  -2  -2   21.80    2.57
  31   2  -2   25.45    2.96
  31  -2  -2   24.12    2.36
  32   2   2    2.38    1.07
  32   2  -2    3.33    1.27
  32   2   2    3.18    1.05
 -32   2  -2    3.07    1.27
  32  -2  -2    4.13    1.33
  32   2  -2    2.53    1.07
  32   2   2    2.35    1.04
 -32   2   2    5.14    1.60
  32  -2  -2    3.45    1.06
 -32   2  -2    2.03    1.03
 -32  -2  -2    2.53    1.04
  33   2  -2    6.18    1.67
 -33  -2  -2    6.52    1.54
  33   2   2    3.94    1.17
 -33   2   2    4.63    1.43
  33  -2  -2    5.10    1.45
 -33   2  -2    5.11    1.44
  33   2  -2    5.30    1.37
  33   2   2    4.38    1.18
 -33   2  -2    4.63    1.28
  33   2   2    5.12    1.48
 -34   2  -2    2.16    1.02
 -34  -2  -2    2.27    1.00
  34   2  -2    1.69    0.96
  34   2   2    4.61    1.21
  34   2   2    1.53    0.84
  34   2  -2    4.72    1.55
 -34   2  -2    1.56    0.94
  34   2   2    1.05    0.69
 -34   2   2    2.02    1.18
  34  -2  -2    3.35    1.14
 -35   2  -2    1.81    0.84
  35   2  -2    1.18    0.98
 -35   2   2    2.87    1.30
  35   2  -2    3.86    1.38
  35   2   2    2.86    1.10
  35  -2  -2    3.62    1.19
  35   2   2    5.14    1.35
 -35  -2  -2    3.75    1.19
 -35   2  -2    2.57    1.28
 -36   2  -2    2.47    1.19
  36   2   2    1.57    0.98
 -36  -2  -2    3.00    1.18
  36  -2  -2    2.59    1.23
  36   2  -2    2.49    1.16
 -36   2  -2    1.63    1.24
 -36   2   2    2.26    1.18
  36   2  -2    2.82    1.19
  37   2  -2    3.19    1.29
  37   2   2    5.24    1.47
 -37   2  -2    2.72    1.27
  37   2  -2    5.16    1.76
  37  -2  -2    5.63    1.76
 -37   2   2    4.95    1.87
 -37  -2  -2    7.73    1.89
  38   2  -2   12.08    2.41
  38   2  -2   13.39    2.29
 -38  -2  -2   16.19    2.56
  38   2   2   14.82    2.27
  39   2  -2    7.83    1.85
  39   2  -2    7.98    2.07
  39   2   2    8.42    1.87
 -39  -2  -2    5.24    1.62
   0   2   3    0.21    0.17
   0  -2  -3    0.24    0.16
   0  -2  -3    0.38    0.12
   0   2  -3    0.21    0.25
  -1   2   3   41.88    1.34
   1   2   3   43.64    1.11
   1   2  -3   41.30    1.77
  -1   2  -3   42.83    1.85
   1  -2  -3   46.97    1.46
   1  -2  -3   44.31    1.11
  -1  -2  -3   45.06    1.20
  -1  -2  -3   42.99    1.74
   1  -2  -3   42.96    1.69
  -2  -2  -3   56.70    1.19
   2  -2  -3   56.82    1.75
  -2   2  -3   56.39    2.06
  -2   2  -3   55.66    2.13
  -2   2   3   57.04    1.69
  -2  -2  -3   54.48    2.09
  -2  -2  -3   57.83    2.04
   2  -2  -3   58.32    1.43
   2  -2  -3   59.63    1.98
  -2   2  -3   58.84    2.14
  -2   2  -3   59.04    1.91
   2   2  -3   60.40    2.13
  -3  -2  -3  121.86    1.45
  -3   2  -3  124.26    3.15
  -3   2  -3  122.66    3.19
  -3   2  -3  127.38    2.75
  -3  -2  -3  130.18    3.19
  -3   2  -3  125.83    2.02
  -3   2   3  126.58    2.63
  -3  -2  -3  126.07    3.10
   3  -2  -3  131.72    2.81
   3   2  -3  118.26    3.04
  -4   2   3  153.35    3.05
   4  -2  -3  163.53    3.28
  -4   2  -3  158.63    3.73
   4  -2  -3  161.87    3.22
  -4  -2  -3  146.43    3.38
   4   2  -3  151.67    3.44
  -4  -2  -3  153.49    3.59
  -4   2  -3  149.82    2.22
  -4   2  -3  148.82    3.55
  -4   2  -3  162.35    3.06
  -5   2  -3   86.90    2.21
  -5   2  -3   88.33    2.85
   5   2  -3   84.02    2.64
  -5  -2  -3   94.68    2.88
  -5   2  -3   83.89    2.77
  -5  -2  -3   82.85    2.56
  -5   2  -3   87.22    1.75
  -5   2   3   89.26    2.50
   5  -2  -3   89.62    2.52
   6   2  -3  341.04    5.37
  -6   2  -3  360.39    4.33
   6  -2   3  358.54    3.63
  -6  -2  -3  341.00    5.58
  -6   2  -3  345.77    5.76
  -6   2  -3  346.81    3.66
  -6   2   3  338.93    5.00
  -6   2  -3  346.61    5.84
  -6  -2  -3  348.30    5.23
  -7   2  -3   33.32    1.20
  -7   2  -3   32.04    1.25
  -7  -2  -3   33.69    1.66
  -7   2  -3   33.31    1.84
   7   2  -3   34.09    1.80
  -7   2  -3   32.41    1.75
  -7  -2  -3   33.36    1.83
  -7   2  -3   31.48    0.77
   7  -2   3   34.20    1.19
  -7   2  -3   35.32    1.91
  -8   2   3  169.22    3.86
  -8   2  -3  179.06    1.90
  -8  -2  -3  185.17    4.39
  -8   2  -3  174.45    4.26
  -8   2  -3  182.27    2.90
  -8  -2  -3  178.76    3.46
  -8   2  -3  181.74    2.93
   8   2  -3  162.86    3.87
  -8  -2  -3  167.00    3.66
   8  -2   3  176.44    2.90
  -8   2  -3  178.09    4.14
  -8   2  -3  185.31    4.53
  -9   2   3   93.76    3.03
   9   2  -3   98.04    3.07
  -9   2  -3   96.64    2.30
  -9   2  -3  107.06    3.52
  -9   2  -3  101.58    3.32
  -9   2  -3   99.81    3.20
  -9  -2  -3   93.40    2.76
  -9  -2  -3  102.42    3.38
   9  -2   3  102.23    2.34
   9   2   3   90.02    3.17
  -9  -2  -3   95.74    2.67
  -9   2  -3   99.51    2.03
 -10   2   3    3.26    0.84
 -10   2  -3    1.51    0.57
 -10  -2  -3    1.97    0.43
  10   2   3    1.66    0.19
 -10  -2  -3    1.91    0.45
 -10   2  -3    1.70    0.27
  10   2   3    1.77    0.54
  10  -2   3    1.90    0.35
 -10  -2  -3    1.70    0.55
  10   2  -3    2.15    0.54
 -10   2  -3    0.54    0.35
 -10   2  -3    1.16    0.47
 -11   2   3   72.34    2.82
 -11  -2  -3   73.92    2.57
 -11   2  -3   70.92    2.96
 -11   2  -3   72.45    3.07
  11   2   3   67.07    1.37
  11   2  -3   70.74    2.75
 -11  -2  -3   67.28    2.38
 -11  -2  -3   65.55    2.88
  11  -2   3   74.88    2.23
 -11   2   3   73.73    2.95
  11   2   3   72.64    3.00
  12   2  -3    3.52    0.71
  12   2   3    3.20    0.89
  12   2   3    2.77    0.32
 -12   2   3    2.86    0.84
 -12   2   3    3.08    0.83
 -12   2  -3    3.07    0.64
 -12   2  -3    3.43    0.79
 -12   2  -3    1.87    0.45
 -12  -2  -3    2.25    0.56
 -12  -2  -3    2.46    0.48
 -12  -2  -3    2.29    0.50
 -13  -2  -3   98.98    3.21
 -13   2  -3   91.66    3.55
 -13  -2  -3   91.91    2.81
  13   2  -3   88.88    3.23
  13   2   3   92.72    1.96
 -13  -2  -3   93.40    3.63
 -13   2   3   95.74    3.58
 -13   2   3   94.42    3.45
  13   2   3   91.29    3.45
 -13   2  -3   91.28    3.63
 -13   2  -3   95.33    3.55
 -14   2  -3   21.00    1.81
 -14  -2  -3   23.43    1.64
 -14   2   3   23.64    1.87
 -14  -2  -3   21.15    1.35
 -14   2  -3   22.71    1.85
  14   2   3   21.74    1.04
  14   2  -3   22.78    1.71
 -14   2  -3   22.47    1.72
 -14   2   3   22.39    1.88
  14   2   3   22.78    1.78
 -15  -2  -3   44.08    2.37
  15   2  -3   43.66    2.39
 -15  -2  -3   43.61    1.95
 -15   2  -3   41.90    2.57
 -15   2  -3   42.29    2.46
 -15   2   3   43.80    2.50
  15   2   3   43.13    1.55
 -15   2   3   43.91    2.63
  15   2   3   37.73    2.34
 -15   2  -3   40.34    2.51
 -16   2  -3   11.07    1.41
 -16  -2  -3   15.78    1.49
 -16   2   3   12.54    1.54
  16   2   3   12.39    0.90
 -16   2   3   13.25    1.55
 -16  -2  -3   12.52    1.06
  16   2  -3   13.90    1.46
  16   2   3   13.73    1.47
 -16   2  -3   13.81    1.57
 -16   2  -3   13.40    1.44
 -17   2  -3   28.62    2.36
 -17   2   3   29.40    2.46
  17   2   3   27.96    2.42
 -17  -2  -3   27.17    1.56
  17   2  -3   34.43    2.48
 -17  -2  -3   27.43    2.11
 -17   2  -3   26.49    2.09
  17   2   3   29.55    2.28
 -17   2  -3   25.19    2.19
 -17   2   3   26.16    2.22
  18   2  -3  230.60    5.94
 -18   2  -3  221.48    5.95
 -18   2   3  228.83    6.06
 -18  -2  -3  223.18    4.44
 -18   2  -3  225.82    6.64
 -18  -2  -3  231.42    5.94
 -18   2   3  228.60    6.46
  18   2   3  229.10    5.99
  18   2   3  241.80    6.60
 -18   2  -3  222.33    6.30
 -19  -2  -3    6.39    1.25
  19   2   3   11.95    2.07
  19   2  -3    9.23    1.86
 -19   2  -3    5.44    1.31
 -19   2   3   11.41    1.91
 -19   2  -3    4.86    1.46
 -19   2   3   13.15    2.11
  19   2   3    8.36    1.60
 -19  -2  -3    3.48    0.61
 -19  -2  -3    4.79    0.74
 -19   2  -3    3.84    1.09
  20  -2   3  136.59    2.19
 -20  -2  -3  137.51    4.84
 -20   2  -3  144.31    5.03
 -20   2  -3  145.24    5.55
 -20   2   3  143.81    5.10
 -20   2   3  144.66    5.39
  20   2  -3  152.89    5.08
  20   2   3  150.47    5.06
  20   2   3  151.72    5.48
 -20  -2  -3  162.58    3.81
  21   2   3   12.04    1.84
  21   2   3    8.85    1.30
 -21   2  -3    9.70    1.67
 -21   2  -3    8.01    1.43
 -21   2   3   13.67    1.81
 -21  -2  -3   11.92    1.60
 -21   2   3   13.24    1.93
  21  -2   3    8.12    0.58
  21   2  -3   11.05    1.76
 -21  -2  -3   10.55    1.03
 -22   2  -3    9.47    1.61
 -22   2  -3    6.50    1.27
  22  -2   3    6.59    0.56
 -22  -2  -3    6.72    1.32
  22   2  -3    9.97    1.66
  22   2   3    9.66    1.66
 -22   2   3    7.63    1.51
  22   2   3    7.62    1.28
 -22   2   3    9.95    1.76
 -22  -2  -3    7.83    0.91
  23   2  -3   97.84    4.38
 -23   2   3   97.80    4.40
 -23   2  -3   92.68    4.72
 -23  -2  -3   98.44    3.15
 -23   2  -3   90.44    4.21
 -23   2   3   95.26    4.78
  23   2   3   96.02    4.27
  23   2   3   93.22    4.59
 -23  -2  -3   91.37    4.29
  23   2   3   88.09    3.78
  24   2  -3   31.69    2.66
  24   2   3   32.45    2.43
  24   2   3   34.07    2.63
  24   2   3   35.00    2.96
 -24   2  -3   31.32    2.56
 -24   2   3   29.91    2.86
 -24  -2  -3   29.89    1.78
 -24  -2  -3   29.44    2.56
 -24   2  -3   31.38    2.91
  25   2   3   17.75    1.84
  25  -2  -3   15.09    2.00
 -25   2  -3   16.38    1.88
 -25   2  -3   15.74    2.09
  25   2  -3   17.86    2.12
  25   2   3   18.77    2.26
  25   2   3   15.77    1.86
 -25  -2  -3   15.55    1.95
 -25   2   3   13.66    2.01
  26  -2  -3   32.60    2.87
  26   2   3   32.31    2.47
 -26   2  -3   29.78    2.63
  26   2  -3   34.03    2.85
 -26   2   3   35.07    3.18
  26   2   3   35.18    2.77
  26   2   3   33.38    2.97
 -26  -2  -3   32.85    2.77
 -26   2  -3   37.57    3.29
  27   2  -3   36.00    2.96
 -27   2  -3   38.77    2.97
  27   2   3   34.87    2.66
  27  -2  -3   35.07    3.04
 -27   2   3   36.48    3.26
  27   2   3   39.56    2.97
 -27  -2  -3   36.54    3.03
 -27   2  -3   37.21    3.33
  28   2   3    0.59    0.71
  28   2   3    2.93    1.02
  28   2  -3    1.81    0.94
  28  -2  -3    1.19    0.84
  28   2  -3    1.77    1.05
 -28   2   3    1.62    1.16
 -28  -2  -3    1.30    0.71
 -28   2  -3    0.76    0.50
 -28   2  -3    2.35    1.02
 -29   2  -3   -0.02    0.54
 -29   2  -3    1.57    0.81
  29   2   3    1.15    0.83
  29   2  -3    0.01    0.57
  29   2  -3   -0.47    0.61
  29   2   3    1.28    0.75
 -29  -2  -3    1.03    0.80
 -29   2   3    0.72    0.72
  29  -2  -3    0.79    0.77
  30  -2  -3   10.28    1.87
  30   2   3    9.79    1.61
 -30   2  -3    9.11    1.83
  30   2   3    9.39    1.55
  30   2  -3   10.00    1.87
 -30   2  -3    8.86    1.49
 -30   2   3    9.97    1.90
  30   2  -3    9.08    1.68
 -30  -2  -3   11.05    1.80
 -31   2  -3    1.25    0.65
 -31  -2  -3    1.05    0.71
  31   2   3    1.91    0.84
  31  -2  -3    0.59    0.75
  31   2   3    2.24    0.92
 -31   2  -3    2.27    1.22
  31   2  -3    2.94    1.22
 -31   2   3    2.54    1.25
  31   2  -3    1.83    0.90
  32  -2  -3    2.86    1.06
 -32  -2  -3    3.44    1.27
 -32   2  -3    3.54    1.06
  32   2  -3    2.64    1.00
 -32   2   3    4.24    1.38
  32   2   3    3.94    1.16
  32   2  -3    5.04    1.51
  32   2   3    4.40    1.04
 -32   2  -3    3.19    1.17
 -33   2  -3    2.36    1.14
  33   2  -3    3.94    1.37
  33   2  -3    3.02    0.96
  33   2   3    3.26    1.15
 -33   2  -3    2.85    1.04
 -33   2   3    1.59    1.14
 -33  -2  -3    2.39    1.01
  33   2   3    3.10    1.05
  33  -2  -3    1.75    0.93
 -34   2  -3    3.42    1.18
  34   2   3    5.08    1.38
  34   2   3    4.04    1.23
  34   2  -3    4.94    1.64
 -34   2  -3    2.68    1.25
  34  -2  -3    3.32    1.36
 -34  -2  -3    3.88    1.31
  34   2  -3    2.47    1.11
 -35   2  -3   22.35    3.16
 -35   2  -3   22.32    2.55
  35   2   3   21.60    2.52
  35   2  -3   26.85    3.35
  35  -2  -3   21.03    2.81
 -35  -2  -3   20.29    2.73
  35   2  -3   24.99    2.88
 -36   2  -3   13.60    2.11
  36  -2  -3   15.75    2.57
  36   2   3   13.71    2.09
  36   2  -3   17.58    2.70
 -36   2  -3   16.58    2.75
 -36  -2  -3   17.54    2.63
  36   2  -3   14.12    2.40
 -37   2  -3    2.57    1.53
  37  -2  -3    1.33    1.20
  37   2  -3    2.81    1.40
 -37  -2  -3    0.49    0.97
  37   2   3    0.98    0.90
 -37   2  -3    1.96    1.04
  37   2  -3    3.60    1.59
  38   2  -3   13.34    2.48
  38   2  -3   15.84    2.47
 -38  -2  -3    9.97    2.04
 -39  -2  -3    6.08    1.71
  39   2  -3    7.46    1.96
   0  -2  -4    0.13    0.10
   0  -2  -4    0.48    0.23
   0   2  -4   -0.26    0.36
   0  -2  -4   -0.05    0.35
   1  -2  -4   43.71    1.23
  -1  -2  -4   45.31    1.32
  -1   2  -4   44.57    2.01
   1  -2  -4   46.90    1.57
  -1  -2  -4   45.93    1.98
   1  -2  -4   45.84    1.96
  -1  -2  -4   43.59    1.00
   1   2  -4   44.75    2.03
  -2  -2  -4  204.91    2.53
   2  -2  -4  200.98    4.05
   2  -2  -4  195.98    2.81
   2   2  -4  199.83    4.22
  -2  -2  -4  193.67    4.12
  -2   2  -4  196.88    4.26
  -2  -2  -4  194.35    1.86
   2  -2  -4  202.61    3.46
   3  -2  -4   62.56    2.06
  -3   2  -4   64.82    2.48
  -3  -2  -4   59.15    1.20
  -3   2  -4   61.53    2.41
   3   2  -4   61.64    2.36
  -3  -2  -4   62.92    2.38
  -3   2  -4   57.43    1.70
   3  -2  -4   63.61    2.30
   3  -2  -4   58.85    1.70
  -4  -2  -4    3.26    0.24
  -4  -2  -4    2.36    0.54
  -4   2  -4    2.87    0.57
   4  -2  -4    2.82    0.44
  -4   2  -4    3.33    0.51
   4   2  -4    2.66    0.55
  -4  -2  -4    3.40    0.62
  -4   2  -4    2.96    0.41
  -5   2  -4   38.35    1.43
  -5  -2  -4   36.61    1.97
  -5  -2  -4   35.45    1.76
  -5   2  -4   38.37    1.54
  -5   2  -4   37.44    1.97
   5  -2  -4   38.54    1.56
   5   2   4   35.51    0.81
   5   2  -4   41.45    2.00
  -6   2  -4   38.13    2.01
   6   2  -4   39.33    2.01
   6  -2  -4   36.62    1.62
  -6  -2  -4   38.60    2.08
  -6   2   4   37.28    1.76
  -6   2  -4   37.39    1.48
  -6   2  -4   41.41    1.50
  -6   2  -4   35.87    1.98
  -6  -2  -4   34.25    1.74
   6   2   4   36.05    0.93
   7  -2   4  192.36    3.25
  -7   2  -4  184.51    4.49
  -7   2  -4  187.64    3.23
  -7   2  -4  181.59    4.59
  -7  -2  -4  197.46    4.68
  -7  -2  -4  173.79    3.88
   7   2   4  174.48    2.28
  -7   2  -4  195.35    3.36
  -7   2   4  185.52    3.94
   7   2  -4  188.30    4.42
   7  -2  -4  188.70    3.85
  -8   2   4   12.13    1.30
  -8   2  -4   10.19    0.78
   8   2  -4    9.86    1.17
  -8   2  -4   10.36    0.74
   8  -2  -4   10.51    1.01
  -8   2  -4   10.93    1.13
   8   2   4    8.83    1.00
  -8  -2  -4   11.15    1.24
  -8  -2  -4    9.95    0.97
   8  -2   4   10.41    0.80
  -8   2  -4   12.84    1.31
  -9  -2  -4   77.56    2.61
  -9   2  -4   94.80    3.31
  -9   2   4   81.31    2.90
   9   2   4   82.05    3.08
  -9   2  -4   84.73    2.01
  -9   2  -4   84.10    3.13
  -9   2  -4   85.60    2.38
   9  -2  -4   83.54    2.79
   9   2  -4   82.93    3.05
  -9   2  -4   85.58    1.80
   9  -2   4   88.24    2.41
  -9  -2  -4   86.09    3.27
  -9   2  -4   91.18    3.39
  10  -2   4   89.26    2.52
 -10   2  -4   89.51    1.90
 -10   2  -4   85.20    3.29
 -10   2  -4   93.79    3.36
 -10  -2  -4   91.00    3.44
  10  -2  -4   87.92    3.04
 -10  -2  -4   84.65    2.80
  10   2  -4   87.53    3.18
 -10   2  -4   90.85    1.98
 -10   2  -4   87.21    2.50
 -10   2   4   90.26    3.15
 -10  -2  -4   85.15    2.75
  10   2   4   89.28    3.32
 -10   2  -4   97.34    3.56
 -11   2   4  100.62    3.42
 -11  -2  -4   93.02    2.88
 -11   2  -4  101.35    3.74
  11  -2  -4   98.67    3.30
 -11   2  -4   97.57    1.90
 -11   2  -4  104.48    2.14
 -11   2  -4   98.73    3.57
  11   2  -4   96.45    3.40
 -11   2  -4  109.16    3.74
 -11  -2  -4  102.54    3.68
 -11  -2  -4   98.67    3.13
 -11   2  -4   95.00    2.76
  11   2   4  102.02    3.58
  12  -2  -4   45.98    2.35
 -12  -2  -4   41.48    1.94
 -12   2  -4   44.00    2.42
 -12  -2  -4   42.34    2.14
  12   2  -4   42.90    2.33
 -12   2  -4   40.51    1.86
 -12  -2  -4   45.47    2.53
 -12   2   4   45.28    2.44
 -12   2  -4   40.48    1.11
  12   2   4   40.50    2.34
 -12   2  -4   45.85    2.59
 -12   2  -4   41.96    2.40
 -13   2  -4    8.82    1.16
 -13  -2  -4    9.22    0.93
  13  -2  -4   11.02    1.31
  13   2   4    8.44    0.55
 -13   2  -4    9.13    1.15
 -13  -2  -4    9.35    1.25
 -13   2  -4    8.43    1.15
  13   2  -4   10.90    1.22
  13   2   4   10.47    1.28
 -13   2   4   12.51    1.40
 -13  -2  -4   10.36    1.09
 -14  -2  -4   55.74    2.24
  14   2  -4   57.26    2.87
 -14  -2  -4   61.50    2.73
 -14   2  -4   59.00    3.03
 -14   2   4   56.86    2.83
  14   2   4   53.39    1.50
  14  -2  -4   57.59    2.80
 -14   2  -4   56.53    2.82
  14   2   4   62.88    2.99
 -14   2  -4   58.76    3.03
 -14  -2  -4   61.01    3.14
  15   2  -4   83.24    3.43
 -15  -2  -4   83.64    3.29
  15   2   4   80.54    1.99
  15  -2  -4   82.82    3.45
 -15   2   4   81.47    3.47
 -15   2  -4   82.40    3.48
 -15  -2  -4   84.45    3.74
 -15  -2  -4   83.99    2.75
  15   2   4   87.01    3.54
 -15   2  -4   83.30    3.72
 -15   2  -4   80.39    3.66
 -16  -2  -4   16.03    1.21
 -16   2   4   18.24    1.74
  16   2  -4   16.26    1.60
  16   2   4   15.40    0.93
  16   2   4   16.63    1.64
 -16   2  -4   15.38    1.59
 -16   2  -4   14.77    1.62
 -16   2  -4   15.51    1.71
  16  -2  -4   17.45    1.67
 -16  -2  -4   15.91    1.49
 -17   2  -4    5.63    1.06
 -17   2  -4    3.98    0.96
  17  -2  -4    5.81    1.13
 -17  -2  -4    3.94    0.62
  17   2   4    5.59    1.02
  17   2  -4    6.22    1.15
 -17  -2  -4    4.38    0.88
  17   2   4    5.06    0.58
 -17   2  -4    4.99    0.97
  18   2  -4   31.34    2.35
 -18  -2  -4   28.62    1.61
 -18  -2  -4   28.27    2.20
 -18   2  -4   28.22    2.36
  18  -2  -4   28.30    2.24
 -18   2  -4   27.99    2.25
  18   2   4   31.49    2.29
  18   2  -4   24.07    0.97
 -18   2  -4   27.87    2.33
  19  -2  -4   60.41    3.31
 -19   2  -4   56.04    3.16
  19   2  -4   53.85    3.18
 -19  -2  -4   55.74    2.25
 -19  -2  -4   59.47    3.31
 -19   2  -4   64.10    3.76
  19   2   4   63.14    3.28
 -19   2  -4   56.57    3.39
 -20   2  -4   54.06    3.62
 -20   2  -4   50.27    3.03
  20   2  -4   53.02    3.10
 -20  -2  -4   49.26    2.10
 -20  -2  -4   56.42    2.49
  20  -2  -4   49.57    3.07
 -20  -2  -4   50.31    3.06
  20   2   4   52.93    3.05
 -20   2  -4   44.70    3.04
  21  -2  -4   27.01    2.32
 -21   2  -4   27.76    2.33
 -21   2  -4   28.78    2.72
 -21  -2  -4   26.16    2.29
  21   2   4   25.28    2.16
 -21   2  -4   22.54    2.22
  21   2  -4   26.48    2.24
 -21  -2  -4   29.31    1.82
  22   2  -4    4.82    1.19
 -22  -2  -4    3.82    1.04
  22  -2  -4    6.63    1.36
 -22   2  -4    3.83    1.09
 -22   2  -4    5.85    1.45
 -22  -2  -4    5.23    0.83
  22   2   4    4.99    1.13
 -22   2  -4    3.16    0.91
 -23   2  -4   44.70    3.41
  23  -2  -4   44.08    3.09
  23   2  -4   43.62    3.08
 -23  -2  -4   41.84    2.94
 -23   2  -4   42.76    3.02
  23   2   4   42.05    2.87
 -23  -2  -4   47.27    2.38
 -24   2  -4   24.79    2.27
 -24   2  -4   27.59    2.72
  24  -2  -4   26.59    2.55
  24   2  -4   26.33    2.43
  24   2   4   24.21    2.23
 -24  -2  -4   27.97    2.52
 -24  -2  -4   27.17    1.83
  25  -2  -4    2.60    1.17
 -25   2  -4    1.31    0.87
  25   2   4    1.41    0.72
  25   2  -4    1.91    0.87
 -25  -2  -4    1.14    0.70
 -25  -2  -4    1.51    0.52
 -25   2  -4    0.72    0.80
 -26   2  -4    5.06    1.16
  26  -2  -4    4.02    1.15
 -26   2  -4    3.30    1.16
  26   2  -4    2.88    0.87
  26   2   4    4.79    0.97
  26   2   4    5.15    1.08
 -26  -2  -4    5.10    1.14
  27   2   4    1.10    0.75
 -27  -2  -4   -0.43    0.74
 -27   2  -4   -0.38    0.74
  27  -2  -4   -0.30    0.68
  27   2   4   -0.18    0.52
  27   2  -4    1.19    0.93
 -27   2  -4   -0.36    0.56
 -28   2  -4    4.95    1.51
  28   2   4    7.44    1.41
  28  -2  -4    5.68    1.42
 -28  -2  -4    6.04    1.31
  28   2   4    5.93    1.16
  28   2  -4    5.82    1.37
 -28   2  -4    6.63    1.32
 -29  -2  -4   -0.29    0.68
  29  -2  -4    0.87    0.71
  29   2  -4    0.43    0.69
 -29   2  -4    1.82    0.85
  29   2   4    0.65    0.52
  29   2   4    1.89    0.77
 -29   2  -4    0.21    0.82
 -30   2  -4    3.21    0.89
  30  -2  -4    5.55    1.51
  30   2   4    3.18    0.97
 -30   2  -4    2.85    1.17
  30   2   4    2.80    0.91
  30   2  -4    3.02    1.03
 -30  -2  -4    3.02    0.94
 -31   2  -4    4.11    1.35
  31  -2  -4    2.90    1.07
  31   2  -4    2.60    1.11
  31   2  -4    2.41    1.02
  31   2   4    2.73    0.89
 -31  -2  -4    2.10    0.92
  31   2   4    2.59    0.96
 -31   2  -4    5.12    1.22
 -32   2  -4   11.96    2.23
  32   2   4   12.82    1.91
  32   2   4   14.44    1.95
  32   2  -4   16.94    2.56
  32   2  -4   15.93    2.24
 -32  -2  -4   15.22    2.17
  32  -2  -4   15.50    2.33
 -32   2  -4   14.10    2.01
 -33   2  -4    2.77    1.34
  33  -2  -4    2.92    1.35
 -33   2  -4    4.39    1.28
  33   2  -4    5.71    1.54
  33   2  -4    3.63    1.41
  33   2   4    3.33    1.10
 -33  -2  -4    4.95    1.49
 -34   2  -4   10.73    1.81
  34  -2  -4   13.49    2.15
  34   2   4   13.63    1.93
 -34  -2  -4   10.28    1.98
 -34   2  -4   11.43    2.21
  34   2  -4   11.91    2.06
  34   2  -4   11.26    2.28
 -35  -2  -4    1.30    0.88
  35   2   4    2.13    1.01
  35   2  -4    0.91    0.87
 -35   2  -4    1.06    1.07
  35   2  -4    2.16    1.21
 -35   2  -4    3.18    1.23
  35  -2  -4    4.88    1.76
  36   2  -4    6.54    1.72
  36  -2  -4    7.10    1.82
  36   2  -4    6.46    1.77
 -36   2  -4    7.20    1.61
 -36   2  -4    5.15    1.63
 -36  -2  -4    8.07    1.76
  37   2  -4    3.79    1.43
 -37  -2  -4    5.27    1.58
  37   2  -4    5.59    1.59
 -37   2  -4    4.59    1.25
  37  -2  -4    3.36    1.29
 -37   2  -4    2.93    1.36
 -38   2  -4    8.70    1.71
  38   2  -4    9.11    2.00
  38   2  -4    8.34    1.98
 -38  -2  -4    8.19    1.91
 -39   2  -4    0.18    0.61
   0  -2  -5   -0.34    0.40
   0  -2  -5    0.21    0.17
   0   2  -5    0.08    0.34
   0   2   5   -0.09    0.15
   1  -2  -5   70.36    1.74
   1   2   5   69.09    1.59
  -1  -2  -5   69.95    1.56
  -1   2  -5   65.09    2.65
   1   2  -5   70.43    2.75
   1  -2  -5   70.46    2.02
  -1  -2  -5   75.89    2.82
  -1  -2  -5   71.16    1.77
   1  -2  -5   75.79    2.78
   2   2  -5   81.17    2.91
   2  -2  -5   82.08    2.89
   2   2   5   78.85    1.58
  -2  -2  -5   81.99    1.78
  -2   2  -5   80.04    2.91
   2  -2  -5   82.00    2.02
  -2  -2  -5   78.97    2.91
  -2  -2  -5   83.44    1.61
   3  -2  -5    8.89    0.72
   3   2  -5    7.85    0.95
  -3   2  -5    9.29    1.08
   3  -2  -5    8.76    1.02
   3   2   5    9.15    0.52
  -3  -2  -5    9.13    0.52
  -3  -2  -5    7.48    0.91
  -3   2  -5    8.87    0.78
  -3  -2  -5    9.60    0.57
  -4  -2  -5   68.21    1.36
  -4   2  -5   67.84    2.74
  -4   2  -5   65.32    2.11
   4   2  -5   66.69    2.70
   4   2   5   66.00    1.35
   4  -2  -5   68.31    2.08
  -4  -2  -5   69.59    2.80
  -5  -2  -5  356.90    2.76
   5   2   5  369.41    3.30
  -5  -2  -5  396.53    6.76
   5  -2  -5  379.83    5.13
   5   2  -5  379.86    6.49
  -5   2  -5  400.12    6.70
  -5   2  -5  377.45    5.07
  -6  -2  -5   36.54    2.10
  -6   2  -5   32.76    1.48
   6   2   5   33.41    1.97
  -6  -2  -5   32.78    1.83
   6   2   5   31.40    1.01
  -6  -2  -5   27.95    0.71
  -6  -2  -5   31.21    0.69
   6  -2  -5   31.69    1.58
  -6   2  -5   37.21    2.07
  -6   2  -5   32.60    1.53
   6   2  -5   31.80    1.96
   7   2   5  102.08    1.95
   7   2  -5  100.03    3.46
   7  -2  -5  102.29    2.92
  -7  -2  -5  101.47    3.12
  -7   2  -5  106.21    3.55
  -7   2  -5   98.49    2.51
  -7   2  -5  106.04    2.81
  -7  -2  -5   97.86    3.54
   7   2   5  101.47    3.48
   8   2   5  360.18    6.64
   8   2  -5  365.51    6.63
  -8   2  -5  361.84    3.40
   8  -2  -5  364.72    5.77
  -8   2  -5  364.03    4.64
   8   2   5  355.96    3.87
  -8  -2  -5  371.12    5.91
  -8   2  -5  365.12    5.34
   9   2   5   81.44    1.98
   9   2   5   76.28    3.10
  -9  -2  -5   76.83    2.73
  -9   2  -5   88.35    3.34
   9  -2  -5   83.02    2.88
  -9   2  -5   83.01    2.15
  -9  -2  -5   82.42    3.34
  -9   2  -5   83.02    2.62
  -9   2  -5   76.51    1.42
   9   2  -5   82.81    3.23
  10  -2  -5   11.35    1.20
  10   2   5   10.96    1.22
 -10   2  -5   11.21    1.23
  10   2  -5   10.61    1.29
 -10   2  -5   11.72    1.25
 -10   2  -5   10.32    0.95
 -10  -2  -5    9.37    1.02
 -10  -2  -5   10.70    1.27
 -10   2  -5    9.44    0.43
 -10   2  -5   10.76    0.78
 -10   2  -5    9.93    0.72
 -10   2  -5   13.87    1.46
  11   2  -5   41.56    2.43
  11   2   5   42.23    2.39
 -11   2  -5   43.41    1.41
 -11   2  -5   41.80    1.95
 -11  -2  -5   42.65    2.19
 -11   2  -5   43.86    2.54
 -11   2  -5   44.55    1.59
 -11  -2  -5   41.68    2.00
 -11  -2  -5   43.60    2.59
  11  -2  -5   43.80    2.28
 -11   2  -5   44.69    2.48
 -11   2  -5   42.83    2.52
  12   2  -5    8.56    1.20
 -12   2  -5    7.77    1.20
  12  -2  -5   12.13    1.44
 -12  -2  -5    8.10    0.91
 -12   2  -5    8.30    0.72
 -12  -2  -5    8.19    1.03
 -12   2  -5    8.56    1.10
  12   2   5    7.01    1.10
 -12  -2  -5    8.26    1.20
 -12   2  -5    8.15    0.57
 -12   2  -5    7.46    0.87
 -12   2  -5    8.85    1.36
  13   2  -5  181.63    5.15
  13  -2  -5  188.24    4.99
 -13   2  -5  182.76    4.31
 -13   2  -5  186.32    3.45
 -13   2  -5  180.19    5.02
 -13  -2  -5  173.17    4.07
 -13   2  -5  182.31    5.34
 -13  -2  -5  186.13    4.84
  13   2   5  181.21    5.05
 -13  -2  -5  179.95    5.43
 -13   2  -5  170.99    2.29
 -13   2  -5  186.20    5.46
 -14  -2  -5   25.64    2.10
  14  -2  -5   34.68    2.30
 -14  -2  -5   30.31    1.70
  14   2  -5   28.79    2.19
 -14  -2  -5   29.53    2.04
 -14   2  -5   28.76    2.22
 -14   2  -5   31.49    2.14
 -14   2  -5   31.98    1.87
 -14   2  -5   31.25    2.38
  14   2   5   32.19    2.23
 -15  -2  -5   11.94    1.09
 -15   2  -5   13.14    1.45
 -15   2  -5   13.06    1.54
 -15  -2  -5   13.09    1.37
 -15  -2  -5   13.31    1.54
  15  -2  -5   15.36    1.66
 -15   2  -5   14.50    1.69
  15   2   5   14.24    1.55
  15   2  -5   14.39    1.59
  16  -2  -5   45.77    2.87
 -16  -2  -5   36.43    2.33
 -16   2  -5   36.66    2.72
 -16   2  -5   40.89    2.77
 -16   2  -5   32.04    2.32
 -16  -2  -5   37.20    1.89
 -16  -2  -5   40.10    2.81
  16   2  -5   42.08    2.65
  16   2   5   41.77    2.62
  17   2   5  309.04    4.11
  17   2  -5  345.74    7.68
 -17   2  -5  342.63    7.45
 -17  -2  -5  337.37    5.61
 -17  -2  -5  334.08    7.19
 -17  -2  -5  342.85    8.20
  17  -2  -5  337.70    7.51
 -17   2  -5  340.69    8.03
  17   2   5  349.30    7.44
 -17   2  -5  332.90    7.96
  18   2  -5   86.75    4.08
  18  -2  -5   73.89    3.73
 -18   2  -5   63.18    3.39
 -18   2  -5   70.85    3.81
 -18  -2  -5   65.59    3.35
 -18  -2  -5   62.08    2.41
  18   2   5   76.71    3.62
 -18   2  -5   64.81    3.63
 -19   2  -5   82.02    3.85
 -19   2  -5   78.10    4.14
 -19  -2  -5   71.83    2.57
  19   2   5   83.28    3.81
 -19  -2  -5   69.42    3.53
  19   2  -5   85.69    4.04
  19  -2  -5   77.11    3.84
 -19   2  -5   81.26    4.09
 -20   2  -5   32.83    2.66
  20  -2  -5   33.16    2.67
 -20  -2  -5   32.37    1.71
 -20  -2  -5   30.68    2.50
  20   2  -5   33.98    2.64
 -20   2  -5   28.15    2.67
  20   2   5   35.79    2.54
 -20   2  -5   32.17    2.53
 -21   2  -5   13.38    1.89
  21  -2  -5   13.89    1.97
 -21  -2  -5   12.96    1.76
  21   2  -5   12.86    1.85
 -21  -2  -5    9.74    0.94
  21   2   5   13.97    1.74
 -21   2  -5    9.74    1.48
 -21   2  -5   11.96    1.74
 -22  -2  -5   76.45    3.19
  22   2  -5   74.60    3.97
  22  -2  -5   79.54    4.12
 -22   2  -5   80.28    4.35
 -22  -2  -5   78.69    2.60
 -22  -2  -5   79.58    4.11
 -22   2  -5   77.63    3.91
 -22   2  -5   82.92    4.62
  22   2   5   74.87    3.74
  23   2  -5    3.06    1.42
  23   2   5    1.42    0.90
 -23  -2  -5    0.26    0.57
 -23   2  -5    0.52    0.89
  23  -2  -5    2.11    1.20
 -23   2  -5    1.05    0.68
 -23   2  -5    0.53    0.72
 -23  -2  -5   -0.10    0.37
  24   2  -5   35.61    2.95
  24  -2  -5   30.81    2.77
 -24   2  -5   38.78    3.34
 -24   2  -5   33.52    2.68
  24   2   5   37.26    2.76
 -24   2  -5   36.45    3.08
 -24  -2  -5   38.22    2.32
 -24  -2  -5   34.68    2.89
  25   2   5   38.52    2.83
 -25  -2  -5   35.36    2.99
 -25   2  -5   36.37    2.86
  25   2  -5   38.98    3.09
  25  -2  -5   37.72    3.12
 -25   2  -5   36.03    3.32
 -25   2  -5   37.32    3.10
 -25  -2  -5   36.16    2.30
  26   2  -5   16.24    2.07
 -26   2  -5   13.98    1.86
  26  -2  -5   15.26    2.12
 -26  -2  -5   13.24    1.87
 -26   2  -5   13.53    2.13
  26   2   5   16.81    1.96
  27   2  -5   13.12    1.87
 -27   2  -5   12.14    1.76
 -27  -2  -5   12.01    1.88
 -27   2  -5   12.40    2.03
  27  -2  -5   11.90    1.89
  27   2   5   11.50    1.71
  28  -2  -5    3.65    1.19
 -28  -2  -5    3.48    1.14
 -28   2  -5    3.25    1.11
  28   2   5    2.97    0.93
 -28   2  -5    1.18    0.69
  28   2  -5    1.89    0.89
  29   2   5   11.64    1.70
  29   2  -5    9.67    1.77
 -29  -2  -5    8.65    1.58
 -29   2  -5   10.47    1.88
  29   2   5   10.58    1.54
  29  -2  -5   11.01    1.93
 -29   2  -5   11.61    1.81
  30   2  -5    3.83    1.24
 -30   2  -5    3.57    1.23
  30   2   5    5.26    1.27
 -30  -2  -5    4.57    1.28
  30   2   5    4.10    1.16
  30  -2  -5    4.60    1.37
 -30   2  -5    3.02    1.01
 -31  -2  -5    6.46    1.54
  31   2  -5    6.44    1.56
 -31   2  -5    8.34    1.62
  31   2   5    7.40    1.47
  31   2   5    8.98    1.59
 -31   2  -5    5.70    1.67
  31  -2  -5    6.36    1.62
 -32   2  -5    8.02    1.83
  32  -2  -5    5.40    1.34
  32   2   5    7.38    1.48
 -32  -2  -5    6.84    1.63
 -32   2  -5    4.84    1.30
  32   2  -5    5.92    1.50
 -33   2  -5    3.00    1.03
  33   2  -5    2.20    1.13
 -33   2  -5    3.53    1.30
 -33  -2  -5    2.53    1.05
  33  -2  -5    2.02    1.16
  33   2  -5    1.83    1.18
  33   2   5    2.48    0.92
  34   2  -5    5.47    1.71
 -34  -2  -5    3.14    1.19
 -34   2  -5    3.21    1.30
  34  -2  -5    6.67    1.59
  34   2  -5    4.63    1.32
 -34   2  -5    4.84    1.28
 -35   2  -5    0.94    1.05
 -35   2  -5    0.97    0.57
  35  -2  -5    1.01    1.08
  35   2  -5    0.64    0.78
 -35  -2  -5    0.47    0.70
  35   2  -5    0.87    1.05
  36   2  -5    2.49    1.15
  36  -2  -5    3.56    1.42
 -36  -2  -5    3.78    1.22
 -36   2  -5    5.79    1.83
 -36   2  -5    1.80    0.92
  36   2  -5    3.93    1.30
 -37  -2  -5   -1.38    1.17
  37   2  -5    2.30    1.31
  37   2  -5    0.34    0.67
 -37   2  -5    1.37    0.82
 -38  -2  -5    3.06    1.15
 -38   2  -5    1.45    0.88
   0  -2  -6  194.86    3.46
   0   2  -6  198.10    4.89
   0  -2  -6  192.55    4.81
   0   2   6  199.18    3.23
   0  -2  -6  192.24    3.14
  -1  -2  -6  112.60    2.32
  -1  -2  -6  111.54    2.49
  -1   2  -6  120.03    3.82
   1  -2  -6  120.71    3.82
   1   2   6  111.94    2.32
  -1  -2  -6  121.26    3.84
   1  -2  -6  110.71    2.50
  -1   2   6  115.25    2.61
   1   2  -6  114.69    3.71
  -2  -2  -6   91.81    2.12
   2   2  -6   94.66    3.38
  -2  -2  -6   95.85    2.07
  -2   2   6   95.06    2.44
   2   2   6   94.37    2.04
  -2   2  -6   95.42    3.39
   2  -2  -6  100.34    3.45
  -2  -2  -6   92.83    3.36
   2  -2  -6   97.46    2.42
   3   2   6  199.39    2.92
   3   2  -6  190.93    4.85
  -3   2  -6  187.82    3.99
   3  -2  -6  197.56    3.63
  -3  -2  -6  201.44    2.92
  -3  -2  -6  199.31    2.93
  -3  -2  -6  192.50    4.91
   3  -2  -6  205.60    4.99
  -3   2  -6  203.36    5.01
   4  -2  -6  281.18    4.51
   4   2   6  279.81    3.39
  -4  -2  -6  286.50    6.01
  -4   2  -6  287.53    4.94
  -4   2  -6  291.57    5.97
   5   2   6   51.56    2.57
  -5   2  -6   54.48    2.61
   5  -2  -6   51.88    2.02
  -5  -2  -6   55.08    2.68
  -5   2  -6   50.15    2.09
   5   2   6   51.57    1.47
   5   2  -6   54.35    2.63
   6   2  -6  184.54    4.89
   6   2   6  185.84    4.86
   6   2   6  192.45    2.90
  -6   2  -6  197.99    4.95
   6  -2  -6  191.74    4.01
  -6  -2  -6  185.86    5.05
  -6   2  -6  198.57    4.16
  -7  -2  -6  114.53    4.00
   7   2   6  117.48    2.32
   7   2   6  120.11    3.95
   7  -2  -6  116.24    3.28
  -7  -2  -6  109.52    1.74
  -7   2  -6  110.46    3.80
   7   2  -6  109.40    3.84
  -7   2  -6  110.09    3.14
  -8  -2  -6  154.98    4.78
   8  -2  -6  148.51    3.85
   8   2  -6  149.32    4.55
   8   2   6  154.47    2.80
  -8  -2  -6  142.59    3.89
  -8   2  -6  148.35    4.44
  -8   2  -6  147.21    3.71
   8   2   6  144.29    4.38
  -8  -2  -6  149.09    1.90
  -8   2  -6  155.13    2.73
   9   2   6  313.17    6.48
   9  -2  -6  311.76    5.79
  -9  -2  -6  293.06    5.54
  -9   2  -6  295.66    4.41
   9   2  -6  304.78    6.56
  -9   2  -6  298.98    6.41
  -9  -2  -6  292.57    6.64
  -9   2  -6  302.90    5.45
  -9   2  -6  294.99    3.58
   9   2   6  306.56    4.13
  -9  -2  -6  282.10    2.47
  10   2  -6    9.73    1.30
 -10   2  -6    8.57    0.96
 -10   2  -6    8.32    0.74
 -10  -2  -6    7.63    0.97
 -10  -2  -6    7.29    0.39
  10  -2  -6    8.85    1.04
  10   2   6    7.65    0.68
 -10   2  -6    8.37    1.16
 -10  -2  -6    8.60    1.29
  10   2   6    7.50    1.09
 -10   2  -6    8.15    0.56
 -11  -2  -6   16.50    1.36
 -11  -2  -6   17.78    2.14
  11   2   6   14.85    1.02
  11   2   6   17.10    1.97
 -11   2  -6   16.82    1.35
  11  -2  -6   16.24    1.44
 -11   2  -6   16.15    1.58
  11   2  -6   15.39    1.63
 -11   2  -6   15.23    0.74
 -11  -2  -6   14.41    0.57
 -11   2  -6   16.48    0.97
 -12  -2  -6  281.56    5.41
 -12   2  -6  292.42    3.84
 -12   2  -6  279.36    6.86
 -12   2  -6  284.73    6.50
  12  -2  -6  293.51    6.10
 -12  -2  -6  274.37    2.57
 -12   2  -6  276.46    6.77
 -12   2  -6  287.85    5.60
 -12  -2  -6  291.62    6.92
  12   2   6  301.98    6.59
  12   2  -6  303.18    6.84
 -12   2  -6  279.92    4.54
  13   2   6   19.94    1.83
 -13   2  -6   17.11    0.87
 -13  -2  -6   17.01    0.68
 -13   2  -6   18.35    1.69
 -13   2  -6   16.30    1.38
 -13   2  -6   18.88    1.84
  13   2  -6   19.32    1.87
 -13  -2  -6   16.30    1.56
 -13  -2  -6   17.28    1.77
  13  -2  -6   21.79    1.89
 -13  -2  -6   18.34    1.42
 -13   2  -6   21.40    1.99
 -14   2  -6    4.98    0.90
 -14  -2  -6    6.59    0.90
 -14   2  -6    5.96    0.45
  14  -2  -6    7.44    1.29
 -14   2  -6    6.11    0.83
  14   2  -6    5.90    1.13
 -14  -2  -6    5.73    1.10
  14   2   6    7.52    1.23
 -14  -2  -6    5.26    0.97
 -14   2  -6    5.23    1.05
 -14   2  -6    7.03    1.25
 -14  -2  -6    5.63    0.43
  15   2  -6   95.62    4.13
  15  -2  -6   97.47    3.94
 -15   2  -6  106.05    4.47
 -15  -2  -6   98.59    3.19
 -15  -2  -6   99.57    1.91
 -15   2  -6  100.71    4.34
 -15  -2  -6   95.28    3.85
 -15   2  -6   99.95    3.98
 -15   2  -6  102.12    3.60
 -15  -2  -6  100.97    4.40
  16   2  -6  111.59    4.61
 -16  -2  -6  111.62    2.16
 -16  -2  -6  112.72    4.68
 -16   2  -6  111.24    4.67
  16  -2  -6  119.21    4.44
 -16  -2  -6  113.38    3.38
 -16   2  -6  107.63    4.65
 -16   2  -6  106.99    3.83
  16   2   6  118.14    4.44
 -16   2  -6  101.56    4.14
 -16  -2  -6  105.02    4.08
 -17   2  -6  166.77    5.41
  17  -2  -6  182.46    5.63
 -17  -2  -6  167.12    4.10
 -17  -2  -6  172.58    5.38
 -17   2  -6  178.06    5.99
  17   2  -6  184.90    6.01
 -17  -2  -6  169.72    5.87
 -17  -2  -6  170.86    2.83
  17   2   6  179.80    5.53
 -17   2  -6  178.73    6.10
 -18  -2  -6  269.20    5.17
  18   2  -6  275.49    7.31
  18  -2  -6  274.96    7.09
  18   2   6  291.08    7.01
 -18   2  -6  269.71    7.55
 -18   2  -6  268.35    6.87
 -18  -2  -6  260.55    6.75
 -18  -2  -6  294.08    7.89
 -18   2  -6  283.35    7.73
  19  -2  -6   26.25    2.69
 -19   2  -6   15.20    1.94
 -19  -2  -6   15.57    1.28
 -19   2  -6   15.89    2.16
  19   2  -6   17.34    2.61
 -19  -2  -6   14.89    1.85
 -19   2  -6   17.03    2.28
 -19  -2  -6   18.89    2.26
  19   2   6   24.88    2.55
  20   2  -6  371.60    8.76
 -20   2  -6  365.30    8.24
 -20  -2  -6  363.51    8.42
 -20  -2  -6  372.48    5.90
 -20   2  -6  364.24    9.25
  20   2   6  392.02    8.33
  20  -2  -6  363.89    8.58
 -20   2  -6  363.83    9.05
 -21   2  -6   87.41    4.62
  21  -2  -6   98.70    4.66
 -21   2  -6   89.14    4.23
 -21   2  -6   91.84    4.79
 -21  -2  -6   91.99    4.45
 -21  -2  -6   92.17    2.93
  21   2   6   93.79    4.19
  22   2  -6   31.40    2.79
 -22  -2  -6   29.19    2.55
  22  -2  -6   34.96    2.87
 -22   2  -6   28.95    2.86
 -22   2  -6   30.67    2.50
 -22   2  -6   32.24    2.83
  22   2   6   37.29    2.73
  23   2  -6   13.97    1.96
  23   2   6   14.49    1.81
 -23   2  -6   12.15    1.67
  23  -2  -6   12.54    1.81
 -23   2  -6   11.21    1.81
 -23   2  -6   14.04    1.97
 -23  -2  -6   11.70    1.73
 -24   2  -6   28.25    2.91
  24  -2  -6   24.64    2.47
  24   2  -6   23.26    2.49
 -24   2  -6   23.69    2.29
 -24   2  -6   22.40    2.47
  24   2   6   21.19    2.14
 -24  -2  -6   21.40    2.37
 -24  -2  -6   23.05    1.93
  25   2  -6    4.50    1.32
 -25   2  -6    5.33    1.38
 -25   2  -6    3.67    1.29
 -25   2  -6    4.50    1.14
 -25  -2  -6    3.69    1.00
  25   2   6    4.92    1.08
 -25  -2  -6    5.01    0.98
  25  -2  -6    3.85    1.19
 -26  -2  -6    5.77    1.25
  26   2  -6    5.54    1.36
  26  -2  -6    5.06    1.27
 -26   2  -6    4.75    1.43
 -26   2  -6    5.27    1.32
  26   2   6    5.52    1.20
 -26   2  -6    5.25    1.24
 -26  -2  -6    5.79    1.03
  27   2   6    0.04    0.52
 -27  -2  -6    0.24    0.67
  27  -2  -6   -0.49    0.59
 -27   2  -6   -0.50    0.69
 -27   2  -6    0.22    0.57
  27   2  -6   -0.80    0.75
 -27   2  -6    0.62    0.71
 -28   2  -6    2.46    1.17
  28   2  -6    3.80    1.35
 -28   2  -6    5.32    1.25
  28   2   6    2.00    0.77
  28  -2  -6    2.64    1.23
 -28  -2  -6    2.40    0.96
  29   2   6   41.44    3.16
 -29   2  -6   45.55    4.02
 -29  -2  -6   39.78    3.45
  29   2  -6   44.78    3.67
  29  -2  -6   41.53    3.55
 -29   2  -6   42.46    3.30
 -30  -2  -6   17.02    2.36
  30   2   6   15.78    2.01
  30  -2  -6   17.73    2.42
 -30   2  -6   17.32    2.20
  30   2  -6   18.13    2.47
 -30   2  -6   21.37    2.90
  31  -2  -6    1.94    1.22
 -31   2  -6    1.84    1.30
  31   2  -6    1.77    1.28
 -31   2  -6    1.06    0.90
  31   2   6    1.56    0.87
 -31  -2  -6    0.49    0.69
  32   2  -6   26.62    3.02
  32  -2  -6   24.06    2.96
 -32   2  -6   25.02    2.65
 -32   2  -6   26.90    3.26
 -32  -2  -6   23.77    2.87
 -33   2  -6   11.12    1.85
  33  -2  -6   15.16    2.39
 -33   2  -6   11.10    2.20
  33   2  -6   14.04    2.22
 -33  -2  -6   11.62    2.11
 -34  -2  -6    0.83    0.75
 -34   2  -6    0.18    0.56
  34   2  -6    1.38    0.71
  34  -2  -6    2.22    1.16
 -34   2  -6    0.17    0.77
 -35   2  -6    0.96    0.71
  35   2  -6    0.23    0.75
 -35   2  -6   -0.15    0.93
  35  -2  -6   -0.18    0.79
 -35  -2  -6    0.63    0.77
  35   2  -6   -0.74    1.08
 -36  -2  -6    4.90    1.42
 -36   2  -6    6.90    1.48
  36  -2  -6    5.11    1.64
  36   2  -6    6.25    1.72
  36   2  -6    5.41    1.61
 -37  -2  -6    0.25    0.78
   0   2   7    0.08    0.21
   0   2  -7   -0.72    0.64
   0  -2  -7   -0.13    0.42
   0  -2  -7    0.01    0.21
   1   2   7  145.49    2.97
  -1   2  -7  140.58    4.36
   1  -2  -7  147.16    3.22
  -1  -2  -7  131.33    4.34
   1  -2  -7  139.68    4.41
   1   2  -7  130.47    4.29
  -1  -2  -7  142.48    2.95
   2   2   7  109.61    2.51
  -2  -2  -7  111.23    2.55
  -2   2  -7  110.34    3.87
   2   2  -7  105.90    3.82
  -2  -2  -7  105.07    3.88
   2  -2  -7  104.92    3.86
  -2   2  -7  106.83    3.34
   2  -2  -7  108.47    2.82
   3  -2  -7   28.08    1.49
  -3   2  -7   24.66    1.86
   3   2  -7   25.67    1.91
  -3  -2  -7   24.94    1.20
  -3  -2  -7   25.29    1.93
  -3   2  -7   24.48    1.62
   3  -2  -7   25.64    1.99
   3   2   7   24.99    1.17
   4  -2  -7  199.66    4.07
  -4  -2  -7  194.45    5.33
  -4   2  -7  197.84    4.55
   4   2  -7  198.49    5.28
  -4   2  -7  196.70    5.20
   4   2   7  199.07    3.29
   5   2   7   59.14    1.78
  -5   2  -7   60.82    2.53
   5  -2  -7   60.49    2.33
  -5  -2  -7   60.61    3.00
  -5   2  -7   55.66    2.78
   5   2  -7   60.05    2.92
   6   2   7   55.33    1.77
   6  -2  -7   60.16    2.40
  -6   2  -7   53.88    2.74
  -6  -2  -7   52.70    2.85
  -6   2  -7   58.88    2.49
   6   2  -7   55.08    2.86
   7   2   7   63.23    1.91
  -7   2  -7   59.81    2.89
  -7  -2  -7   62.92    3.21
  -7  -2  -7   63.76    1.62
   7   2  -7   63.37    3.09
  -7   2  -7   61.59    2.57
   7  -2  -7   64.58    2.54
   8   2   7    2.65    0.72
   8   2  -7    2.06    0.80
   8   2   7    1.69    0.31
  -8  -2  -7    2.22    0.30
   8  -2  -7    3.26    0.66
  -8   2  -7    2.16    0.42
  -8   2  -7    1.53    0.59
  -8  -2  -7    1.85    0.74
  -8   2  -7    2.00    0.48
   9   2   7   45.09    1.71
  -9   2  -7   45.02    2.27
  -9  -2  -7   45.24    1.28
   9   2  -7   46.61    2.73
  -9   2  -7   45.37    2.62
   9   2   7   44.73    2.56
  -9  -2  -7   44.72    2.34
   9  -2  -7   49.17    2.39
  -9  -2  -7   48.77    2.89
  -9   2  -7   46.42    1.68
  10   2  -7    4.27    1.01
 -10  -2  -7    8.45    1.24
  10  -2  -7    2.03    0.59
 -10   2  -7    1.09    0.53
 -10  -2  -7    5.24    0.55
 -10   2  -7    2.82    0.41
 -10  -2  -7    9.04    1.86
  10   2   7    2.82    1.20
 -10   2  -7    2.65    0.62
  11   2  -7   83.45    3.72
  11  -2  -7   83.62    3.30
 -11  -2  -7   91.74    1.73
 -11   2  -7   90.92    3.74
 -11  -2  -7   91.19    4.06
  11   2   7   88.09    3.66
 -11   2  -7   90.92    3.33
 -11  -2  -7   89.78    3.21
 -11   2  -7   87.87    2.13
 -12   2  -7   11.92    0.88
 -12  -2  -7   10.63    0.58
 -12  -2  -7   13.91    1.67
  12  -2  -7   13.97    1.49
 -12   2  -7   11.95    1.43
 -12   2  -7   12.09    1.31
  12   2   7   11.66    1.53
  12   2  -7   10.95    1.58
 -12  -2  -7   10.26    1.14
 -12   2  -7   11.35    0.75
 -13  -2  -7  176.80    4.46
 -13  -2  -7  179.22    2.47
  13  -2  -7  168.56    4.92
 -13   2  -7  172.71    3.14
 -13   2  -7  166.55    5.19
 -13   2  -7  173.71    5.66
 -13   2  -7  171.93    4.72
 -13  -2  -7  174.41    5.71
  13   2  -7  174.56    5.53
 -14   2  -7    8.60    1.33
 -14  -2  -7   12.87    0.69
 -14   2  -7    6.05    0.89
  14   2  -7    7.29    1.15
  14  -2  -7   10.57    1.37
 -14  -2  -7   14.49    1.35
  14   2   7   12.85    1.46
 -14   2  -7    8.61    0.64
 -14   2  -7    8.82    1.07
 -14  -2  -7    9.67    1.46
 -14  -2  -7   10.18    1.25
 -14   2  -7    6.78    1.06
  15   2   7   13.13    1.64
 -15  -2  -7    7.62    0.59
  15  -2  -7    4.16    1.08
 -15  -2  -7    9.34    1.55
 -15  -2  -7   11.76    1.29
  15   2  -7    2.65    0.66
 -15   2  -7    2.23    0.54
 -15   2  -7    4.45    0.85
 -15   2  -7    2.55    0.58
 -15  -2  -7    8.21    1.19
 -15   2  -7    2.63    0.78
 -16   2  -7  128.29    4.76
 -16   2  -7  133.56    4.41
  16  -2  -7  134.69    4.77
 -16  -2  -7  136.28    3.85
  16   2  -7  128.23    4.95
 -16  -2  -7  132.55    2.34
 -16  -2  -7  146.51    5.60
 -16  -2  -7  131.61    4.78
 -16   2  -7  124.86    5.10
 -16   2  -7  135.29    5.29
 -17   2  -7   11.70    1.64
 -17  -2  -7   12.56    1.49
  17  -2  -7   17.09    1.90
 -17  -2  -7   12.29    1.16
  17   2   7   15.22    1.84
 -17  -2  -7   15.48    1.95
 -17  -2  -7   12.55    0.76
 -17   2  -7   12.42    1.53
 -17   2  -7   15.32    1.62
  17   2  -7   12.14    1.77
 -17   2  -7    8.69    1.43
 -18   2  -7   79.14    3.82
  18   2  -7   77.83    4.04
 -18   2  -7   72.11    4.07
 -18  -2  -7   77.83    2.89
 -18  -2  -7   78.16    1.97
 -18  -2  -7   74.48    3.78
  18  -2  -7   78.41    3.84
 -18   2  -7   78.25    3.58
  18   2   7   80.06    3.79
 -18  -2  -7   87.55    4.44
 -18   2  -7   78.14    4.18
  19   2  -7   79.51    4.20
 -19  -2  -7   76.75    2.03
 -19  -2  -7   76.77    2.82
  19  -2  -7   70.03    3.75
 -19   2  -7   70.93    4.12
 -19  -2  -7   81.09    4.02
 -19  -2  -7   76.61    4.25
 -19   2  -7   74.95    3.76
 -19   2  -7   76.21    4.24
  19   2   7   78.28    3.82
 -20   2  -7    6.34    1.47
 -20   2  -7    5.96    1.41
 -20  -2  -7    4.87    1.29
  20   2  -7   10.33    1.98
 -20  -2  -7    5.34    1.17
 -20  -2  -7    6.69    0.88
  20   2   7    7.66    1.43
  20  -2  -7    5.44    1.27
 -20   2  -7    5.43    1.15
  21   2  -7   44.39    3.29
  21  -2  -7   47.97    3.26
 -21  -2  -7   43.68    3.10
 -21   2  -7   45.69    3.47
 -21   2  -7   42.88    2.99
 -21  -2  -7   43.70    3.35
 -21   2  -7   48.60    3.54
  21   2   7   46.57    3.01
  22  -2  -7   35.96    2.89
 -22   2  -7   29.91    2.91
 -22  -2  -7   35.16    2.85
 -22   2  -7   31.99    2.60
  22   2   7   39.17    2.79
  22   2  -7   37.72    3.09
 -22   2  -7   33.97    2.97
  23   2  -7    6.30    1.55
 -23   2  -7    3.27    1.10
 -23   2  -7    3.58    1.00
 -23   2  -7    5.01    1.27
 -23  -2  -7    4.15    1.14
  23   2   7    4.97    1.13
  23  -2  -7    2.76    0.98
  24  -2  -7   -1.02    0.81
  24   2  -7    2.64    1.18
 -24   2  -7    1.49    0.74
 -24   2  -7    2.95    1.03
 -24  -2  -7    0.56    0.56
  24   2   7    1.84    0.72
 -24   2  -7    1.08    0.82
 -25  -2  -7   17.99    1.82
  25   2  -7   16.70    2.21
  25  -2  -7   17.80    2.16
 -25   2  -7   16.24    2.01
 -25  -2  -7   17.84    2.22
 -25   2  -7   18.36    2.47
 -25   2  -7   18.15    2.33
  25   2   7   17.75    1.97
 -26   2  -7    1.33    0.90
  26  -2  -7    0.85    0.87
 -26   2  -7    0.64    0.50
  26   2  -7    1.70    1.06
 -26  -2  -7    0.06    0.58
  26   2   7    0.97    0.74
 -26   2  -7    2.73    1.35
 -26  -2  -7    0.71    0.54
  27   2  -7    6.44    1.55
 -27  -2  -7    6.97    1.51
 -27   2  -7    8.15    1.69
  27  -2  -7    7.63    1.59
  27   2   7    6.92    1.32
 -27   2  -7    6.10    1.57
 -27   2  -7    5.81    1.28
 -28  -2  -7    0.36    0.62
  28   2  -7    4.04    1.41
 -28   2  -7    1.95    0.85
 -28   2  -7    2.63    1.14
  28   2   7    1.44    0.67
  28  -2  -7    2.64    1.11
 -28   2  -7    1.78    1.05
 -29  -2  -7   -0.21    0.69
  29   2  -7    1.36    0.91
  29  -2  -7    2.29    1.29
 -29   2  -7   -0.21    0.55
  29   2   7   -0.14    0.49
 -29   2  -7    1.56    1.11
 -29   2  -7   -0.03    0.88
  30   2  -7    2.43    0.87
 -30   2  -7    3.36    1.32
 -30   2  -7    5.68    1.35
 -30  -2  -7    4.92    1.34
  30  -2  -7    3.78    1.30
 -31   2  -7   -0.52    0.62
  31  -2  -7    0.57    0.79
 -31  -2  -7   -0.47    0.65
 -31   2  -7   -0.36    0.89
  31   2  -7    0.61    0.75
  32   2  -7    1.81    0.92
 -32  -2  -7    0.67    0.69
 -32   2  -7    0.09    0.87
 -32   2  -7    2.06    0.92
  32  -2  -7    2.56    1.20
 -33   2  -7    6.80    1.88
  33  -2  -7    7.46    1.74
 -33   2  -7    5.43    1.32
  33   2  -7    6.35    1.55
 -33  -2  -7    5.28    1.44
  34  -2  -7    6.69    1.62
  34   2  -7    5.17    1.55
 -34  -2  -7    9.69    1.91
 -34   2  -7    6.24    1.46
 -34   2  -7   10.40    2.27
 -35  -2  -7    3.22    1.20
 -35   2  -7    4.11    1.55
  35  -2  -7    3.58    1.34
  35   2  -7    2.46    1.19
 -35   2  -7    3.72    1.17
 -36  -2  -7    1.63    1.04
   0  -2  -8    0.90    0.26
   0  -2  -8    0.41    0.51
   0   2  -8    0.97    0.62
   1  -2  -8   22.43    1.96
   1   2  -8   20.90    1.83
   1  -2  -8   21.29    1.33
  -1  -2  -8   21.51    1.88
  -1   2  -8   20.54    1.82
  -1  -2  -8   22.79    1.33
   2   2  -8   44.16    2.69
  -2  -2  -8   39.44    1.73
  -2  -2  -8   44.48    2.69
   2  -2  -8   41.74    1.93
   2  -2  -8   40.44    2.59
  -2   2  -8   42.85    2.30
  -2   2  -8   39.60    2.49
   3  -2  -8   13.70    1.17
   3   2  -8   12.95    1.46
  -3   2  -8   12.64    1.47
  -3  -2  -8   14.55    1.04
  -3  -2  -8   14.91    1.62
  -3   2  -8   13.38    1.33
   3  -2  -8   14.38    1.58
   4   2  -8   -0.30    0.51
   4  -2  -8    0.14    0.28
  -4   2  -8    0.92    0.61
  -4  -2  -8   -0.09    0.52
  -4   2  -8    0.01    0.36
   4  -2  -8    0.13    0.54
  -4  -2  -8    0.14    0.18
   5   2  -8    9.74    1.32
  -5  -2  -8    8.12    1.23
  -5   2  -8    7.97    0.97
   5  -2  -8    8.75    0.96
   6   2  -8    1.28    0.68
   6  -2  -8    2.34    0.61
  -6   2  -8    2.57    0.68
  -6   2  -8    1.56    0.56
  -6  -2  -8    1.38    0.50
   7   2  -8   84.08    3.73
   7  -2  -8   82.28    3.05
  -7  -2  -8   78.49    3.74
  -7   2  -8   80.84    3.57
  -7   2  -8   79.66    3.17
  -8  -2  -8    7.72    0.63
   8   2  -8    6.76    1.19
  -8   2  -8    6.46    1.11
  -8  -2  -8    8.14    1.22
  -8   2  -8    6.39    0.97
   8  -2  -8    6.82    0.91
  -9   2  -8    8.73    1.08
   9  -2  -8    9.29    1.11
   9   2  -8   11.21    1.54
  -9  -2  -8   10.04    0.71
  -9   2  -8    8.07    1.18
  -9  -2  -8    9.75    1.45
 -10   2  -8   31.01    2.28
 -10  -2  -8   33.04    2.55
 -10  -2  -8   32.98    1.25
  10   2  -8   33.43    2.50
 -10  -2  -8   27.38    1.90
 -10   2  -8   30.40    1.49
  10  -2  -8   32.20    2.07
 -10   2  -8   31.61    2.08
  11   2  -8   91.99    4.11
 -11  -2  -8   97.35    4.40
  11   2   8   98.55    4.01
  11  -2  -8   87.52    3.50
 -11   2  -8   96.51    3.69
 -11   2  -8   85.00    3.81
 -11  -2  -8   91.93    2.03
 -11  -2  -8   95.76    3.52
 -11   2  -8   87.56    2.44
  12   2   8   34.94    2.42
  12  -2  -8   31.54    2.16
 -12   2  -8   34.71    2.25
 -12  -2  -8   33.72    1.20
 -12   2  -8   36.87    2.53
 -12  -2  -8   32.19    2.56
 -12  -2  -8   32.25    2.02
  12   2  -8   33.04    2.55
 -12   2  -8   31.67    1.43
 -13  -2  -8   12.11    1.24
  13  -2  -8   11.93    1.37
 -13   2  -8   13.02    1.40
 -13   2  -8   10.32    1.28
  13   2  -8   10.62    1.38
 -13  -2  -8   11.03    0.68
 -13  -2  -8   10.90    1.57
  13   2   8   10.33    1.35
  14   2   8   15.08    1.64
  14   2  -8   11.34    1.47
 -14  -2  -8   10.96    0.70
 -14   2  -8    7.88    1.02
 -14  -2  -8   15.74    1.50
 -14   2  -8    9.45    1.18
 -14  -2  -8   11.90    1.55
 -14   2  -8    5.46    0.71
  14  -2  -8    7.89    1.17
  15   2  -8   -0.08    0.59
  15  -2  -8   -0.62    0.64
 -15  -2  -8    0.09    0.13
 -15  -2  -8    0.26    0.31
 -15   2  -8   -0.30    0.85
 -15  -2  -8   -1.45    1.14
  15   2   8   -0.78    0.58
 -15   2  -8   -0.25    0.54
 -15  -2  -8   -0.22    1.18
 -15   2  -8   -3.19    1.53
  16   2   8   68.88    3.49
  16  -2  -8   64.93    3.39
 -16  -2  -8   65.09    3.48
 -16   2  -8   63.39    3.38
 -16   2  -8   62.49    3.70
 -16   2  -8   68.48    3.32
 -16  -2  -8   62.69    3.74
 -16  -2  -8   64.39    1.72
 -16  -2  -8   63.06    2.77
 -16   2  -8   65.45    3.79
  16   2  -8   67.04    3.74
 -17   2  -8    4.58    1.06
 -17  -2  -8    4.22    0.78
 -17   2  -8    3.16    0.66
 -17   2  -8    4.37    0.95
 -17   2  -8    4.32    0.91
 -17  -2  -8    7.25    1.49
  17   2  -8    6.66    1.57
 -17  -2  -8    4.74    0.96
  17   2   8    6.24    1.11
  17  -2  -8    5.91    1.15
 -18   2  -8    0.65    0.82
  18  -2  -8    1.77    0.79
 -18   2  -8    0.98    0.48
 -18   2  -8    1.33    0.57
 -18  -2  -8    2.46    0.55
 -18   2  -8    1.83    0.58
 -18  -2  -8    1.33    0.75
 -18  -2  -8    0.27    0.63
  18   2   8    2.37    0.68
 -19   2  -8   27.68    2.35
  19   2  -8   32.90    2.81
  19  -2  -8   30.25    2.49
 -19   2  -8   29.60    2.65
 -19  -2  -8   28.61    1.82
 -19   2  -8   31.87    2.43
 -19  -2  -8   29.60    2.76
 -19   2  -8   26.42    2.55
 -19  -2  -8   29.31    2.50
  19   2   8   29.06    2.35
  20   2  -8   13.48    1.89
  20  -2  -8   10.50    1.56
 -20   2  -8   11.32    1.77
 -20   2  -8   11.19    1.51
 -20  -2  -8   13.39    1.90
 -20   2  -8   11.00    1.71
 -20  -2  -8    9.43    1.47
  20   2   8   11.93    1.56
 -21  -2  -8    3.95    1.00
  21   2  -8    4.12    1.07
 -21   2  -8    3.18    1.14
 -21   2  -8    1.55    0.62
 -21   2  -8    1.47    0.90
 -21  -2  -8    3.30    0.93
  21   2   8    3.45    0.81
  21  -2  -8    2.87    0.79
 -22   2  -8    9.95    1.59
  22   2  -8   12.74    1.95
 -22  -2  -8   10.05    1.62
 -22   2  -8   12.12    1.96
 -22  -2  -8   13.47    1.97
 -22   2  -8   11.98    1.89
  22  -2  -8    9.16    1.56
  22   2   8    7.52    1.35
  23  -2  -8   37.34    3.06
 -23   2  -8   38.04    2.91
 -23  -2  -8   30.84    2.80
 -23   2  -8   35.61    3.25
  23   2   8   39.15    2.87
  23   2  -8   41.15    3.34
 -23   2  -8   39.93    3.38
  24   2   8    0.92    0.72
  24  -2  -8    0.69    0.75
  24   2  -8    2.87    1.21
 -24  -2  -8   -0.31    0.79
 -24   2  -8   -0.72    0.71
 -24   2  -8    1.48    1.05
 -24   2  -8    1.73    0.83
  25  -2  -8   -1.20    0.87
 -25  -2  -8   -0.93    0.71
 -25   2  -8    1.75    1.11
  25   2  -8   -0.31    0.83
 -25   2  -8   -0.05    0.49
 -25   2  -8    0.93    0.88
  25   2   8    0.49    0.48
  26   2   8   15.80    1.90
 -26   2  -8   13.91    1.86
  26   2  -8   13.74    2.00
 -26   2  -8   13.55    2.17
  26  -2  -8   12.82    2.00
 -26   2  -8   15.70    2.28
 -26  -2  -8   14.69    2.13
 -26  -2  -8   17.23    1.94
 -27   2  -8    2.57    0.90
 -27   2  -8    4.35    1.28
 -27  -2  -8    4.51    1.33
 -27   2  -8    2.65    1.09
  27  -2  -8    4.08    1.32
  27   2   8    2.38    0.93
  27   2  -8    5.54    1.58
  28  -2  -8   28.80    2.99
 -28   2  -8   31.40    3.54
 -28   2  -8   28.55    2.75
 -28  -2  -8   28.21    3.00
  28   2   8   30.97    2.67
 -28   2  -8   30.07    3.18
  28   2  -8   29.59    3.08
  29  -2  -8    0.17    0.76
 -29   2  -8    0.59    0.55
  29   2  -8    0.89    1.01
 -29  -2  -8    0.96    0.79
 -29   2  -8    1.14    1.01
 -29   2  -8    2.83    1.19
 -30  -2  -8    3.70    1.15
  30   2  -8    3.55    1.27
 -30   2  -8    3.22    1.30
 -30   2  -8    3.28    1.00
 -30   2  -8    2.66    1.17
  30  -2  -8    1.58    0.79
 -31   2  -8    8.82    1.86
  31   2  -8    7.48    1.68
  31  -2  -8    6.72    1.48
 -31  -2  -8    7.31    1.63
 -31   2  -8    9.55    1.96
 -31   2  -8    9.17    1.63
  32  -2  -8    2.20    1.08
  32   2  -8    0.68    0.83
 -32   2  -8    2.11    0.83
 -32  -2  -8    1.76    0.82
 -32   2  -8    3.20    1.41
  33   2  -8    3.04    1.31
 -33   2  -8    1.55    0.82
 -33  -2  -8    1.83    0.94
 -33   2  -8    1.96    1.29
  33  -2  -8    1.73    1.11
  34  -2  -8    2.08    1.14
 -34  -2  -8    2.64    1.08
  34   2  -8    4.57    1.40
 -34   2  -8    3.66    1.56
 -35  -2  -8    2.22    1.01
   0  -2  -9    0.12    0.36
   0  -2  -9   -0.09    0.57
   0   2  -9    0.15    0.56
   1   2  -9   37.78    2.61
   1  -2  -9   36.37    1.90
  -1  -2  -9   36.58    1.84
  -1  -2  -9   39.06    2.73
   1  -2  -9   38.54    2.66
  -1   2  -9   38.90    2.39
  -1   2  -9   34.52    2.44
   2  -2  -9   36.54    1.94
  -2  -2  -9   37.17    2.65
  -2  -2  -9   36.12    1.80
  -2   2  -9   35.54    2.47
   2   2  -9   33.56    2.43
  -2   2  -9   37.51    2.33
   2  -2  -9   37.53    2.70
  -3  -2  -9   78.99    3.81
   3  -2  -9   87.11    3.06
  -3   2  -9   87.70    3.85
  -3   2  -9   85.45    3.53
   3  -2  -9   85.15    3.95
   3   2  -9   82.99    3.80
  -3  -2  -9   91.27    2.81
   4  -2  -9   72.80    2.81
   4   2  -9   70.82    3.54
  -4  -2  -9   69.62    3.63
  -4   2  -9   71.18    3.47
  -4   2  -9   72.70    3.22
   4  -2  -9   67.71    3.55
  -4  -2  -9   71.51    2.43
   5  -2  -9   76.05    2.97
  -5   2  -9   71.32    3.20
   5   2  -9   70.77    3.54
  -5  -2  -9   76.76    3.80
   5  -2  -9   73.93    3.69
   6   2  -9    3.58    0.89
  -6   2  -9    2.47    0.64
   6  -2  -9    3.04    0.62
  -6   2  -9    3.59    0.90
  -6  -2  -9    2.36    0.77
  -7   2  -9   37.38    2.51
   7  -2  -9   37.35    2.20
  -7  -2  -9   35.90    2.64
   7   2  -9   34.48    2.52
  -7   2  -9   38.13    2.38
  -8  -2  -9   41.79    1.66
   8  -2  -9   38.41    2.27
   8   2  -9   39.81    2.77
  -8   2  -9   42.29    2.69
  -8  -2  -9   40.22    2.80
  -8   2  -9   39.01    2.40
   9  -2  -9   41.38    2.41
  -9  -2  -9   43.54    1.68
  -9   2  -9   41.80    2.69
  -9  -2  -9   40.44    2.92
  -9   2  -9   37.25    2.36
   9   2  -9   40.46    2.83
 -10   2  -9    4.64    0.98
 -10  -2  -9    3.70    0.49
 -10  -2  -9    5.55    1.24
 -10   2  -9    4.12    0.91
  10   2  -9    3.21    0.92
  10  -2  -9    4.81    0.94
  11   2  -9    1.76    0.67
 -11  -2  -9    2.00    0.65
 -11  -2  -9    3.07    0.43
 -11  -2  -9    2.75    1.02
  11  -2  -9    2.49    0.68
 -11   2  -9    2.22    0.65
 -11   2  -9    2.12    0.69
  12  -2  -9    7.65    1.11
 -12   2  -9    7.32    1.25
  12   2  -9    8.10    1.42
 -12  -2  -9    7.81    0.66
 -12  -2  -9    8.49    1.14
 -12   2  -9    8.76    1.30
 -12  -2  -9    8.68    1.42
  13  -2  -9   27.91    2.17
  13   2  -9   25.25    2.33
 -13  -2  -9   25.30    2.38
 -13  -2  -9   28.09    2.00
 -13   2  -9   28.34    2.32
 -13  -2  -9   28.02    1.23
 -13   2  -9   28.31    2.16
  14   2  -9   34.75    2.86
 -14  -2  -9   31.96    2.85
  14  -2  -9   31.64    2.37
 -14   2  -9   31.38    2.44
 -14  -2  -9   32.35    2.16
 -14   2  -9   35.18    2.43
 -14  -2  -9   33.41    1.32
  15  -2  -9   53.26    3.13
 -15  -2  -9   52.03    3.48
  15   2  -9   53.91    3.55
 -15   2  -9   52.54    3.20
 -15  -2  -9   52.24    2.64
 -15   2  -9   49.23    3.38
 -15   2  -9   53.19    3.04
  16  -2  -9   45.16    2.96
 -16   2  -9   45.60    3.01
 -16  -2  -9   42.81    2.95
 -16  -2  -9   42.41    2.39
  16   2   9   43.91    2.91
 -16   2  -9   44.73    3.31
 -16   2  -9   42.34    2.77
 -16  -2  -9   39.06    3.02
  16   2  -9   44.04    3.23
  17   2   9   50.03    3.13
  17   2  -9   48.96    3.43
  17  -2  -9   48.62    3.10
 -17   2  -9   47.49    3.10
 -17  -2  -9   49.06    2.50
 -17   2  -9   47.06    3.47
 -17  -2  -9   48.80    3.19
 -17   2  -9   46.00    2.91
 -17  -2  -9   45.52    3.38
 -17   2  -9   47.35    3.48
  18   2  -9    5.51    1.41
  18  -2  -9    3.59    1.02
  18   2   9    4.64    1.13
 -18  -2  -9    4.32    0.76
 -18   2  -9    4.16    1.09
 -18   2  -9    4.79    1.04
 -18  -2  -9    3.50    1.07
 -18  -2  -9    2.68    0.84
 -18   2  -9    3.95    0.93
 -18   2  -9    4.44    1.16
  19  -2  -9    4.48    1.05
 -19   2  -9    4.92    1.03
 -19   2  -9    5.94    1.33
 -19   2  -9    4.78    0.95
  19   2   9    6.85    1.23
  19   2  -9    5.15    1.23
 -19  -2  -9    2.94    0.95
 -19   2  -9    3.36    1.00
 -19  -2  -9    6.13    1.31
 -19  -2  -9    5.19    0.81
  20   2   9    0.61    0.62
 -20   2  -9    0.49    0.58
 -20  -2  -9    0.15    0.71
  20   2  -9    0.05    0.59
 -20   2  -9   -1.25    0.94
 -20   2  -9    0.34    0.63
 -20   2  -9   -0.75    0.68
 -20  -2  -9   -0.09    0.68
  20  -2  -9    0.24    0.50
  21   2  -9    0.89    0.65
  21  -2  -9    1.87    1.02
 -21  -2  -9    0.76    0.68
  21   2   9    1.73    0.59
 -21   2  -9    0.51    0.59
 -21   2  -9    0.68    0.81
 -21   2  -9    0.78    0.51
 -21  -2  -9    0.41    0.61
 -21   2  -9    0.31    0.78
  22   2  -9    9.73    1.74
 -22   2  -9   11.58    1.96
 -22   2  -9    8.88    1.48
  22  -2  -9    9.45    1.58
 -22  -2  -9    9.07    1.57
 -22  -2  -9    8.73    1.66
 -22   2  -9    8.54    1.66
  22   2   9    8.82    1.37
 -23   2  -9    3.22    1.27
 -23   2  -9    1.45    0.94
  23  -2  -9    3.57    1.15
 -23   2  -9    1.71    0.85
  23   2   9    2.79    1.01
 -23  -2  -9    1.78    0.71
 -23  -2  -9    1.45    0.89
  23   2  -9    2.87    1.31
 -24   2  -9   32.92    3.29
  24  -2  -9   33.76    3.00
 -24   2  -9   33.86    2.85
 -24  -2  -9   34.66    3.08
  24   2  -9   36.22    3.31
  24   2   9   33.10    2.69
 -24   2  -9   34.82    3.31
 -25   2  -9    2.87    1.28
 -25   2  -9    3.73    1.16
  25  -2  -9    3.78    1.25
 -25   2  -9    3.49    1.38
 -25  -2  -9    1.37    0.89
  25   2  -9    2.81    1.29
  25   2   9    1.75    0.78
  26   2  -9   11.53    1.99
  26  -2  -9    9.43    1.78
 -26   2  -9   11.87    1.75
 -26   2  -9   12.86    2.15
 -26  -2  -9   10.31    1.88
 -26   2  -9   12.64    2.23
  26   2   9   13.87    1.77
  27   2   9   10.92    1.62
  27   2  -9   10.74    1.96
 -27   2  -9   12.01    1.80
 -27  -2  -9    9.77    1.78
 -27  -2  -9    9.30    1.54
 -27   2  -9   11.52    2.09
  27  -2  -9   10.22    1.83
 -27   2  -9   12.17    2.16
 -28   2  -9    6.46    1.33
 -28   2  -9    5.00    1.27
 -28  -2  -9    6.21    1.48
 -28   2  -9    5.07    1.47
  28   2  -9    3.56    1.22
  28  -2  -9    3.93    1.16
  29  -2  -9    0.90    0.79
 -29   2  -9    1.43    0.98
  29   2  -9    2.70    1.35
 -29   2  -9    1.20    0.75
 -29   2  -9    1.93    0.85
 -29  -2  -9    1.30    0.81
  30  -2  -9    6.54    1.55
 -30   2  -9    6.74    1.34
 -30   2  -9    5.73    1.78
 -30  -2  -9    5.27    1.55
 -30   2  -9    5.08    1.42
  30   2  -9    6.38    1.68
 -31   2  -9   12.93    1.95
 -31  -2  -9    9.79    2.00
 -31   2  -9   10.79    2.22
  31  -2  -9   11.98    2.15
  31   2  -9   14.00    2.30
 -31   2  -9   10.07    1.96
 -32  -2  -9    1.01    0.84
 -32   2  -9    2.49    1.42
  32  -2  -9    0.13    0.79
 -32   2  -9    1.46    1.00
  32   2  -9   -0.23    0.92
 -33   2  -9   -1.18    0.78
  33  -2  -9   -1.59    1.17
  33   2  -9   -1.21    1.05
 -33  -2  -9    0.56    1.03
 -34  -2  -9   -0.32    0.71
   0   2 -10  198.49    6.13
   0   2 -10  203.57    5.90
   0  -2 -10  207.19    6.61
   0  -2 -10  206.77    4.76
  -1  -2 -10   73.39    3.92
  -1   2 -10   75.26    3.78
   1   2 -10   73.06    3.72
   1  -2 -10   74.23    2.90
  -1   2 -10   73.12    3.56
   1  -2 -10   76.03    3.98
  -1  -2 -10   74.43    2.83
  -2   2 -10   11.10    1.47
   2  -2 -10   11.77    1.62
  -2  -2 -10   12.44    1.15
  -2   2 -10   11.85    1.53
  -2  -2 -10   10.34    1.61
   2   2 -10   14.50    1.75
   2  -2 -10   12.49    1.23
  -3   2 -10   52.68    2.94
   3   2 -10   57.10    3.35
  -3  -2 -10   52.97    2.33
   3  -2 -10   52.80    2.51
  -3  -2 -10   53.33    3.31
   3  -2 -10   52.02    3.38
  -3   2 -10   53.67    3.19
   4   2 -10   23.31    2.33
   4  -2 -10   23.59    1.76
  -4  -2 -10   22.38    1.47
  -4  -2 -10   20.52    2.07
  -4   2 -10   21.83    1.94
   4  -2 -10   23.49    2.26
  -4   2 -10   22.40    2.00
   5  -2 -10   12.80    1.27
  -5  -2 -10   14.03    1.82
   5   2 -10   13.85    1.71
  -5   2 -10   13.23    1.45
   5  -2 -10   14.29    1.70
   6   2 -10    8.18    1.34
  -6   2 -10    7.23    1.08
  -6   2 -10    7.60    1.25
  -6  -2 -10    9.55    1.58
   6  -2 -10    5.69    1.10
   6  -2 -10    8.70    1.07
  -7   2 -10   30.01    2.22
   7  -2 -10   32.44    2.17
  -7  -2 -10   30.48    2.63
   7   2 -10   29.89    2.51
  -7   2 -10   33.74    2.57
  -8  -2 -10    2.30    0.49
   8  -2 -10    2.56    0.75
   8   2 -10    1.16    0.71
  -8   2 -10    2.61    0.77
  -8  -2 -10    2.77    1.01
  -8   2 -10    2.63    0.85
   9  -2 -10   31.11    2.20
  -9  -2 -10   31.53    1.56
  -9   2 -10   31.46    2.44
  -9  -2 -10   32.69    2.77
  -9   2 -10   29.53    2.24
   9   2 -10   31.08    2.56
  10   2 -10    8.64    1.45
  10  -2 -10    9.12    1.27
 -10   2 -10   10.29    1.38
 -10   2 -10    9.08    1.42
 -10  -2 -10    9.23    1.55
 -10  -2 -10    9.55    0.85
 -11  -2 -10   51.72    1.93
  11  -2 -10   47.21    2.78
 -11  -2 -10   53.20    3.53
  11   2 -10   50.44    3.33
 -11   2 -10   51.57    3.19
 -11   2 -10   48.30    2.93
  12  -2 -10    8.67    1.30
 -12  -2 -10    7.19    1.13
 -12  -2 -10    7.75    0.74
 -12   2 -10    7.11    1.24
 -12   2 -10    7.20    1.32
 -12  -2 -10    8.73    1.58
  12   2 -10    7.72    1.36
  13   2 -10    9.29    1.51
  13  -2 -10   10.57    1.46
 -13  -2 -10    9.18    1.23
 -13   2 -10   10.19    1.51
 -13  -2 -10    9.58    1.61
 -13   2 -10    9.78    1.35
 -14   2 -10   29.01    2.44
 -14   2 -10   27.21    2.29
 -14  -2 -10   29.79    2.12
 -14  -2 -10   29.45    2.76
  14  -2 -10   26.24    2.25
  14   2 -10   29.23    2.70
 -15   2 -10   15.16    1.81
  15  -2 -10   15.95    1.80
 -15  -2 -10   15.68    1.55
 -15   2 -10   14.30    1.69
 -15  -2 -10   17.57    2.25
  15   2 -10   15.30    1.97
  16  -2 -10    4.35    1.16
 -16  -2 -10    3.56    0.79
 -16   2 -10    2.56    0.70
 -16   2 -10    4.62    1.11
  16   2 -10    3.85    1.11
 -16  -2 -10    3.05    1.04
 -16   2 -10    3.17    1.08
 -16  -2 -10    4.08    1.14
 -17   2 -10   11.76    1.67
  17   2 -10   16.09    2.12
  17  -2 -10   15.14    1.84
 -17  -2 -10   12.34    1.35
 -17  -2 -10   13.91    1.88
 -17  -2 -10   12.57    1.89
 -17   2 -10   14.29    2.01
 -17   2 -10   15.36    1.86
  18   2 -10   11.11    1.84
 -18  -2 -10    9.54    1.71
 -18  -2 -10    8.28    1.08
 -18   2 -10    8.02    1.37
  18  -2 -10    9.28    1.50
 -18   2 -10    9.70    1.47
 -18   2 -10   11.79    1.93
 -18  -2 -10    9.28    1.61
 -18   2 -10   11.13    1.87
 -19   2 -10   15.92    2.21
  19  -2 -10   12.62    1.84
 -19   2 -10   14.38    1.84
 -19  -2 -10   13.42    1.91
  19   2 -10   15.09    2.17
 -19   2 -10   13.77    1.72
 -19  -2 -10   12.91    1.99
 -19   2 -10   12.45    1.94
  20  -2 -10    3.40    1.04
 -20   2 -10    3.00    0.94
 -20  -2 -10    2.33    0.88
 -20   2 -10    3.21    1.20
 -20   2 -10    2.60    0.87
  20   2 -10    4.13    1.45
 -20  -2 -10    1.68    0.87
 -20   2 -10    2.03    0.89
  21   2 -10   23.06    2.63
  21  -2 -10   21.65    2.32
 -21   2 -10   22.88    2.38
 -21  -2 -10   21.01    2.42
 -21   2 -10   23.72    2.76
 -21   2 -10   23.52    2.34
 -21  -2 -10   21.68    2.54
 -21   2 -10   22.75    2.70
 -22   2 -10    2.06    0.97
  22   2 -10    2.26    1.21
 -22   2 -10    0.12    0.55
 -22  -2 -10   -0.12    0.87
 -22   2 -10    1.76    0.72
 -22  -2 -10    0.12    0.63
 -22   2 -10    1.16    0.72
  22  -2 -10    3.34    1.18
 -23   2 -10    3.33    1.09
 -23  -2 -10    2.27    1.09
 -23  -2 -10    1.13    0.75
 -23   2 -10    0.85    0.69
 -23   2 -10    3.28    1.27
  23  -2 -10    2.59    0.97
  23   2 -10    2.52    1.00
 -24   2 -10    0.91    0.83
  24   2 -10   -0.66    0.67
  24  -2 -10    0.70    0.79
 -24   2 -10    0.00    0.53
 -24  -2 -10   -0.40    0.84
 -24   2 -10   -0.41    0.82
 -24  -2 -10   -1.09    1.08
 -25   2 -10    1.78    1.08
 -25   2 -10    0.49    0.75
 -25   2 -10    1.37    0.80
 -25  -2 -10    0.50    0.65
  25   2 -10    2.03    1.07
  25  -2 -10    0.04    0.68
  26   2 -10    6.56    1.66
  26  -2 -10    4.23    1.32
 -26  -2 -10    4.46    1.33
 -26   2 -10    6.56    1.69
 -26   2 -10    5.88    1.30
 -26   2 -10    6.20    1.63
  27   2 -10    4.84    1.50
 -27   2 -10    6.01    1.32
 -27  -2 -10    4.10    1.21
 -27   2 -10    4.10    1.31
 -27   2 -10    4.60    1.37
  27  -2 -10    3.27    1.18
  28   2 -10    3.08    1.27
 -28   2 -10    4.76    1.27
 -28  -2 -10    3.38    1.13
 -28   2 -10    2.82    1.22
  28  -2 -10    4.09    1.48
 -28   2 -10    3.21    1.16
 -29   2 -10    8.56    1.61
 -29   2 -10    7.43    1.83
  29  -2 -10    8.68    1.84
 -29   2 -10   10.43    2.10
 -29  -2 -10    7.24    1.69
  29   2 -10   12.64    2.32
 -30   2 -10   13.78    2.35
  30   2 -10   14.71    2.41
  30  -2 -10   15.39    2.41
 -30   2 -10   17.07    2.75
 -30  -2 -10   14.95    2.46
  31   2 -10    3.34    1.33
 -31  -2 -10    0.40    0.69
 -31   2 -10    2.10    1.18
  31  -2 -10    1.74    1.13
 -31   2 -10    0.90    1.03
  32  -2 -10    1.21    1.10
 -32  -2 -10    0.75    0.87
  32   2 -10    1.19    1.31
 -32   2 -10   -1.51    1.17
 -33  -2 -10    3.13    1.29
 -33   2 -10    2.81    1.25
 -34   2 -10    1.54    1.00
   0   2 -11    0.51    0.68
   0  -2 -11    0.03    0.68
   0  -2 -11    0.47    0.40
   0   2 -11    0.43    0.55
  -1   2 -11   26.05    2.36
  -1  -2 -11   26.10    1.78
   1   2 -11   25.24    2.27
  -1   2 -11   25.83    2.29
   1  -2 -11   26.45    1.88
  -1  -2 -11   28.58    2.64
   1  -2 -11   26.83    2.51
   1   2 -11   29.49    2.47
   2   2 -11    8.51    1.40
  -2  -2 -11    8.57    1.06
  -2   2 -11    6.97    1.24
  -2   2 -11    7.89    1.27
   2  -2 -11    7.78    1.04
  -2  -2 -11   11.23    1.69
   2  -2 -11    7.60    1.47
  -3  -2 -11   11.13    1.19
  -3   2 -11   10.29    1.50
   3  -2 -11   11.50    1.30
  -3  -2 -11   12.03    1.73
  -3   2 -11   12.12    1.60
   3  -2 -11    9.97    1.55
   3   2 -11   11.26    1.59
   4  -2 -11  139.73    5.66
  -4  -2 -11  134.69    3.91
   4  -2 -11  123.66    4.15
  -4  -2 -11  122.07    5.42
  -4   2 -11  124.05    5.06
  -4   2 -11  133.64    4.99
   4   2 -11  128.30    5.31
   5  -2 -11   71.73    4.12
   5   2 -11   73.14    4.02
  -5  -2 -11   73.67    4.18
   5  -2 -11   64.53    3.09
  -5   2 -11   65.46    3.49
  -6   2 -11   35.37    2.73
   6  -2 -11   41.84    3.18
   6  -2 -11   41.23    2.52
   6   2 -11   36.21    2.82
  -6  -2 -11   42.10    3.19
  -6   2 -11   36.61    2.62
   7  -2 -11   21.19    1.86
  -7   2 -11   22.43    2.06
  -7   2 -11   23.34    2.19
  -7  -2 -11   25.36    2.51
   7  -2 -11   18.35    2.07
   7   2 -11   20.22    2.12
  -8   2 -11   53.17    3.30
   8  -2 -11   59.70    3.10
   8   2 -11   58.03    3.65
  -8  -2 -11   59.08    2.37
  -8  -2 -11   53.26    3.66
  -8   2 -11   61.98    3.46
   9  -2 -11   10.27    1.32
   9   2 -11   10.85    1.68
  -9  -2 -11   11.28    1.04
  -9   2 -11    8.77    1.45
  -9  -2 -11    9.96    1.59
  -9   2 -11   11.26    1.55
  10   2 -11    9.83    1.57
  10  -2 -11   12.70    1.51
 -10  -2 -11   13.08    1.09
 -10  -2 -11   11.43    1.72
 -10   2 -11   13.08    1.62
 -10   2 -11   10.13    1.46
 -11  -2 -11    4.08    1.09
  11   2 -11    4.77    1.18
 -11   2 -11    3.85    1.00
 -11   2 -11    5.63    1.14
  11  -2 -11    4.37    0.98
 -12  -2 -11   30.16    2.86
 -12   2 -11   30.45    2.59
  12  -2 -11   33.52    2.55
 -12   2 -11   35.17    2.72
  12   2 -11   32.15    2.81
 -13  -2 -11   52.97    2.99
  13  -2 -11   49.66    3.10
 -13  -2 -11   54.62    3.85
 -13   2 -11   51.05    3.30
 -13   2 -11   52.41    3.32
  13   2 -11   52.51    3.69
 -14   2 -11    3.35    1.05
 -14  -2 -11    2.17    1.18
 -14   2 -11   -0.35    0.68
  14   2 -11    2.03    1.25
  14  -2 -11    0.38    0.56
 -14  -2 -11    1.82    0.71
  15   2 -11   26.00    2.64
 -15  -2 -11   27.92    2.81
 -15  -2 -11   26.58    2.10
 -15   2 -11   24.87    2.40
 -15   2 -11   25.77    2.35
  15  -2 -11   23.82    2.28
  16  -2 -11    4.41    1.17
 -16   2 -11    3.65    0.92
  16   2 -11    5.74    1.53
 -16   2 -11    2.93    0.83
 -16  -2 -11    5.50    1.41
 -16   2 -11    5.54    1.46
 -16  -2 -11    3.61    0.83
  17  -2 -11   39.18    3.06
  17   2 -11   43.31    3.47
 -17   2 -11   38.81    2.99
 -17   2 -11   37.75    2.92
 -17   2 -11   37.22    3.39
 -17  -2 -11   36.75    3.05
 -17  -2 -11   37.34    3.30
 -17  -2 -11   36.17    2.37
  18   2 -11   29.90    3.01
 -18  -2 -11   26.96    2.66
 -18   2 -11   27.51    2.51
 -18   2 -11   24.81    2.39
 -18  -2 -11   23.89    2.66
 -18   2 -11   27.56    2.96
  18  -2 -11   25.37    2.54
  19   2 -11    8.07    1.95
  19  -2 -11    6.33    1.38
 -19   2 -11    6.43    1.62
 -19   2 -11    3.13    1.01
 -19   2 -11    5.12    1.37
 -19   2 -11    5.67    1.22
 -19  -2 -11    7.69    1.67
 -19  -2 -11    5.25    1.33
 -20   2 -11   26.31    2.96
  20   2 -11   27.23    2.85
 -20   2 -11   28.52    3.04
 -20   2 -11   22.94    2.36
 -20  -2 -11   20.55    2.41
 -20  -2 -11   23.53    2.72
 -20   2 -11   26.55    2.52
  20  -2 -11   22.41    2.48
  21  -2 -11    3.22    1.21
 -21   2 -11    2.46    1.00
  21   2 -11    0.55    0.63
 -21   2 -11    0.69    0.57
 -21   2 -11    2.03    1.05
 -21  -2 -11    0.93    0.69
 -21   2 -11    1.59    0.88
 -21  -2 -11    1.27    0.85
 -22  -2 -11    3.78    1.27
  22  -2 -11    2.81    1.05
 -22   2 -11    3.78    1.08
 -22   2 -11    3.07    1.19
 -22   2 -11    3.71    0.98
 -22  -2 -11    3.78    1.20
 -22   2 -11    2.20    1.08
  22   2 -11    1.58    0.89
 -23   2 -11    1.40    0.67
 -23   2 -11    2.13    1.17
 -23   2 -11    1.57    0.94
 -23  -2 -11    4.40    1.28
 -23   2 -11    1.54    0.94
  23  -2 -11    2.87    1.14
 -23  -2 -11    3.44    1.19
  23   2 -11    3.81    1.37
 -24  -2 -11    2.59    1.01
 -24   2 -11    1.22    0.71
 -24   2 -11    2.57    1.33
  24  -2 -11    2.30    1.15
  24   2 -11    3.17    1.54
 -24   2 -11    2.42    1.22
 -24  -2 -11    2.72    1.24
  25  -2 -11   36.64    3.41
  25   2 -11   35.35    3.55
 -25   2 -11   34.67    3.06
 -25   2 -11   33.25    3.52
 -25  -2 -11   33.63    3.49
 -25   2 -11   36.89    3.72
 -25  -2 -11   34.63    3.38
 -26   2 -11    3.09    1.46
  26   2 -11    6.18    1.76
 -26  -2 -11    4.55    1.38
 -26   2 -11    4.38    1.58
 -26   2 -11    4.27    1.17
  26  -2 -11    4.13    1.40
 -27   2 -11    0.85    0.72
 -27   2 -11   -0.16    0.90
  27   2 -11    1.77    1.30
 -27  -2 -11   -0.45    0.69
  27  -2 -11    0.13    0.66
 -27   2 -11    0.70    0.91
  28   2 -11   37.11    3.72
 -28   2 -11   35.47    3.85
 -28   2 -11   39.55    3.96
 -28  -2 -11   33.37    3.50
  28  -2 -11   35.22    3.45
  29   2 -11   10.64    2.13
  29  -2 -11   10.61    2.02
 -29   2 -11   11.98    2.22
 -29   2 -11   14.73    2.68
 -29  -2 -11   12.45    2.30
  30   2 -11    3.38    1.42
  30  -2 -11    3.48    1.24
 -30   2 -11    1.40    1.09
 -30   2 -11    2.21    0.98
 -30  -2 -11    3.67    1.54
  31  -2 -11    3.01    1.25
 -31  -2 -11    2.69    1.40
 -31   2 -11    1.15    0.97
 -32  -2 -11   -0.08    0.61
 -32   2 -11    1.46    0.91
   0  -2 -12   38.54    2.35
   0  -2 -12   36.63    3.13
   0   2 -12   40.75    2.97
   0   2 -12   32.92    2.74
   1   2 -12    7.85    1.56
  -1  -2 -12    7.85    1.13
   1   2 -12    8.36    1.49
  -1   2 -12    8.78    1.45
   1  -2 -12    8.25    1.18
  -1  -2 -12    9.28    1.71
   1  -2 -12    8.68    1.58
  -1   2 -12    8.26    1.38
  -2  -2 -12   35.61    2.21
   2   2 -12   34.10    2.86
   2   2 -12   34.22    2.75
  -2   2 -12   33.11    2.78
   2  -2 -12   36.41    3.12
  -2   2 -12   34.36    2.73
   2  -2 -12   33.63    2.25
  -2  -2 -12   39.43    3.23
   3  -2 -12   36.90    2.39
  -3   2 -12   40.49    3.05
  -3  -2 -12   38.17    2.26
  -3  -2 -12   41.63    3.31
  -3   2 -12   39.58    2.88
   3  -2 -12   39.21    3.25
   3   2 -12   37.98    2.99
   4   2 -12   16.93    2.10
  -4   2 -12   18.28    2.07
  -4  -2 -12   20.80    2.33
   4  -2 -12   19.32    1.75
   4  -2 -12   17.49    2.25
  -4   2 -12   19.15    2.08
   5  -2 -12   18.28    1.73
   5  -2 -12   17.84    2.21
  -5  -2 -12   21.18    2.37
  -5   2 -12   20.47    2.07
   5   2 -12   15.96    1.99
   6  -2 -12    6.34    1.14
   6   2 -12    4.77    1.13
  -6  -2 -12    7.36    1.53
  -6   2 -12    6.18    1.21
  -6   2 -12    4.54    1.03
   6  -2 -12    5.43    1.06
   7  -2 -12   23.93    2.09
   7   2 -12   24.59    2.49
  -7  -2 -12   25.35    2.64
  -7   2 -12   23.41    2.22
  -7   2 -12   25.77    2.34
   7  -2 -12   24.90    2.55
  -8   2 -12   37.70    2.88
   8  -2 -12   36.95    3.25
   8   2 -12   37.82    3.08
  -8  -2 -12   37.11    2.01
   8  -2 -12   35.68    2.56
  -8  -2 -12   38.45    3.17
  -8   2 -12   40.51    2.95
   9  -2 -12   46.61    2.92
   9   2 -12   44.09    3.33
  -9   2 -12   48.07    3.25
  -9  -2 -12   45.73    3.55
  -9   2 -12   47.00    3.17
  10  -2 -12    5.99    1.16
  10   2 -12    5.25    1.35
 -10   2 -12    4.97    1.02
 -10  -2 -12    4.02    1.23
 -10   2 -12    6.85    1.28
  11   2 -12    6.54    1.42
 -11   2 -12    6.70    1.34
 -11  -2 -12    7.14    1.46
 -11   2 -12    6.23    1.21
  11  -2 -12    7.58    1.28
  12  -2 -12    9.95    1.43
 -12   2 -12   14.46    1.82
 -12   2 -12   11.91    1.71
 -12  -2 -12   12.48    1.99
  12   2 -12   12.00    1.83
  13   2 -12    1.49    0.90
  13  -2 -12    1.55    0.68
 -13  -2 -12    1.30    0.57
 -13   2 -12    1.11    0.59
 -13   2 -12    2.46    0.93
 -13  -2 -12    2.74    1.03
 -14   2 -12   15.59    1.91
  14   2 -12   17.83    2.30
  14  -2 -12   18.09    2.02
 -14  -2 -12   16.44    1.75
 -14   2 -12   15.92    1.94
 -14  -2 -12   16.45    2.24
  15   2 -12    4.54    1.32
  15  -2 -12    5.70    1.25
 -15   2 -12    2.97    0.76
 -15  -2 -12    4.41    0.92
 -15  -2 -12    4.95    1.35
 -15   2 -12    5.41    1.23
  16   2 -12    2.78    1.09
 -16   2 -12    2.61    0.85
 -16  -2 -12    1.24    0.72
  16  -2 -12    2.60    0.90
 -16  -2 -12    1.40    0.57
 -16   2 -12    1.55    0.76
  17  -2 -12   16.02    2.04
 -17   2 -12   13.58    1.84
 -17   2 -12   17.75    2.50
 -17   2 -12   15.39    1.95
 -17  -2 -12   14.67    2.17
  17   2 -12   17.43    2.32
  18   2 -12    3.02    1.32
  18  -2 -12    2.67    0.91
 -18   2 -12    0.88    0.63
 -18   2 -12    3.30    1.03
 -18  -2 -12    2.99    1.22
 -18   2 -12    5.13    1.46
 -18  -2 -12    3.94    1.21
  19  -2 -12   12.01    1.86
  19   2 -12   11.01    1.94
 -19   2 -12   11.76    1.96
 -19  -2 -12   12.30    2.09
 -19   2 -12   11.09    1.73
 -19   2 -12   10.64    1.93
 -19  -2 -12   10.79    1.83
 -19   2 -12    9.78    1.60
 -20   2 -12    3.91    1.34
  20  -2 -12    3.15    1.29
 -20   2 -12    2.68    0.94
  20   2 -12    5.54    1.95
 -20  -2 -12    3.44    1.40
 -20   2 -12    3.78    1.48
 -20  -2 -12    1.53    0.95
 -20   2 -12    2.87    0.93
  21   2 -12   47.17    3.95
  21  -2 -12   51.09    3.82
 -21   2 -12   49.06    4.16
 -21   2 -12   50.06    3.62
 -21   2 -12   48.28    3.58
 -21  -2 -12   48.02    3.81
 -21  -2 -12   42.58    3.88
 -21   2 -12   46.16    4.04
 -22   2 -12   30.13    2.92
 -22   2 -12   26.66    2.69
 -22  -2 -12   26.84    2.94
 -22   2 -12   28.25    3.23
  22   2 -12   24.55    2.96
  22  -2 -12   29.94    3.04
 -22  -2 -12   26.40    3.10
 -22   2 -12   31.46    3.41
  23  -2 -12    5.04    1.41
 -23   2 -12    5.06    1.37
  23   2 -12    7.94    2.16
 -23   2 -12    3.83    1.70
 -23   2 -12    3.79    1.19
 -23  -2 -12    3.04    1.29
 -23  -2 -12    2.52    1.08
 -23   2 -12    3.82    1.50
 -24   2 -12   31.26    2.91
 -24   2 -12   32.48    3.53
 -24  -2 -12   27.10    3.04
  24   2 -12   34.68    3.56
  24  -2 -12   32.84    3.26
 -24   2 -12   35.00    3.19
 -24  -2 -12   29.89    3.35
 -24   2 -12   36.91    3.76
  25  -2 -12   -0.21    0.87
  25   2 -12    3.66    1.68
 -25   2 -12    1.02    0.80
 -25   2 -12    2.13    1.32
 -25   2 -12   -0.18    1.13
 -25  -2 -12    0.16    0.66
 -25  -2 -12    0.75    0.89
  26  -2 -12    4.90    1.38
  26   2 -12    5.12    1.46
 -26  -2 -12    4.90    1.51
 -26  -2 -12    4.38    1.20
 -26   2 -12    8.04    1.99
 -26   2 -12    7.66    1.82
  27   2 -12    2.21    1.19
  27  -2 -12    2.61    1.06
 -27   2 -12    3.38    1.51
 -27  -2 -12    0.40    0.94
 -27   2 -12    2.50    1.10
 -28   2 -12    1.22    1.15
 -28   2 -12    3.25    1.53
  28  -2 -12    1.41    0.95
 -28  -2 -12    1.28    0.75
  28   2 -12    2.29    1.44
  29  -2 -12   24.92    3.02
 -29  -2 -12   22.27    2.94
 -29   2 -12   23.05    3.16
 -30  -2 -12    5.23    1.61
 -30   2 -12    6.62    1.87
   0   2 -13    0.67    0.79
   0  -2 -13   -0.01    0.50
   0  -2 -13    0.48    0.95
   0   2 -13    0.25    0.57
   1   2 -13   13.05    1.84
  -1   2 -13   15.05    2.01
   1  -2 -13   15.13    1.61
  -1  -2 -13   13.99    1.51
  -1   2 -13   14.91    2.01
   1   2 -13   15.56    1.97
  -1  -2 -13   15.71    2.19
   1  -2 -13   14.80    2.11
  -2  -2 -13    4.79    0.91
  -2   2 -13    4.95    1.16
   2   2 -13    4.26    1.18
   2  -2 -13    5.02    0.98
  -2   2 -13    4.22    1.15
  -2  -2 -13    5.46    1.34
   2  -2 -13    4.85    1.33
   2   2 -13    4.49    1.17
  -3   2 -13   35.51    2.97
   3  -2 -13   37.58    3.31
  -3  -2 -13   33.81    3.10
  -3   2 -13   36.40    2.94
   3   2 -13   35.72    3.02
  -3  -2 -13   35.99    2.32
   3   2 -13   34.77    2.95
   3  -2 -13   36.07    2.49
   4   2 -13    4.86    1.31
   4  -2 -13    4.45    0.91
  -4   2 -13    4.24    1.17
  -4  -2 -13    3.27    1.27
  -4   2 -13    3.41    0.98
   4  -2 -13    4.80    1.21
   5   2 -13   16.24    2.14
   5  -2 -13   15.95    1.71
  -5   2 -13   16.52    1.91
  -5  -2 -13   15.08    2.09
   5  -2 -13   18.12    2.37
   6  -2 -13    1.27    0.62
   6   2 -13    1.62    0.82
  -6   2 -13    2.08    0.83
  -6  -2 -13    1.10    1.00
  -6   2 -13    0.83    0.71
   6  -2 -13    2.01    1.08
   7  -2 -13   14.31    1.70
   7   2 -13   14.95    2.06
   7  -2 -13   13.84    2.09
  -7   2 -13   14.68    1.93
  -7   2 -13   18.07    2.15
  -7  -2 -13   15.17    2.22
  -8   2 -13    1.64    0.81
   8  -2 -13    1.37    0.77
   8   2 -13    0.22    0.78
  -8  -2 -13    0.56    0.82
  -8   2 -13   -0.26    0.57
   8  -2 -13    0.90    1.13
   9   2 -13   27.81    2.79
  -9   2 -13   33.51    2.82
  -9  -2 -13   28.54    2.97
  -9   2 -13   31.80    2.72
   9  -2 -13   32.51    2.62
   9  -2 -13   30.54    3.03
  10   2 -13    1.08    0.89
 -10   2 -13    2.27    0.95
 -10  -2 -13    1.68    1.05
 -10   2 -13    2.15    0.95
  10  -2 -13    2.15    1.15
  10  -2 -13    1.58    0.87
  11  -2 -13   12.99    1.73
  11   2 -13   11.77    1.87
 -11   2 -13   13.24    1.81
 -11  -2 -13   11.07    1.90
 -11   2 -13   13.35    1.84
  12   2 -13    2.90    1.21
  12  -2 -13    3.22    0.94
 -12  -2 -13    3.55    1.24
 -12   2 -13    2.96    0.93
 -12   2 -13    3.16    0.95
 -13  -2 -13    8.21    1.36
 -13  -2 -13    7.68    1.69
  13   2 -13    7.23    1.59
  13  -2 -13    7.56    1.37
 -13   2 -13    8.37    1.48
 -13   2 -13    6.66    1.30
  14  -2 -13    0.59    0.67
 -14  -2 -13    1.38    0.75
 -14   2 -13    0.17    0.70
 -14   2 -13    0.88    0.53
 -14  -2 -13    0.93    0.77
  15  -2 -13   14.52    1.90
 -15   2 -13   16.88    2.08
 -15  -2 -13   14.25    2.22
 -15   2 -13   14.39    1.94
  15   2 -13   16.23    2.35
  16  -2 -13    0.71    0.62
  16   2 -13    1.27    0.78
 -16   2 -13    4.10    1.11
 -16  -2 -13    3.21    1.21
 -16   2 -13    2.50    0.87
  17  -2 -13    5.08    1.15
 -17   2 -13    7.55    1.44
 -17  -2 -13    6.98    1.58
 -17   2 -13    5.15    1.17
 -17   2 -13    6.12    1.51
  17   2 -13    7.01    1.64
  18   2 -13    3.84    1.30
 -18  -2 -13    3.67    1.31
  18  -2 -13    4.65    1.22
 -18   2 -13    4.67    1.06
 -18   2 -13    3.22    0.96
 -18   2 -13    4.64    1.42
 -18  -2 -13    5.90    1.47
  19   2 -13    5.92    1.47
  19  -2 -13    4.62    1.23
 -19   2 -13    2.00    0.64
 -19   2 -13    2.50    0.92
 -19  -2 -13    4.15    1.37
 -19   2 -13    2.19    0.96
 -19  -2 -13    1.87    0.91
 -20  -2 -13    7.55    1.71
  20   2 -13   10.93    2.13
 -20  -2 -13    6.97    1.60
 -20   2 -13    9.79    2.06
  20  -2 -13    8.77    1.64
 -20   2 -13   11.33    1.78
 -20   2 -13    8.77    1.61
 -20   2 -13    8.97    1.78
  21   2 -13    7.73    2.02
 -21   2 -13    6.16    1.34
 -21   2 -13    6.85    1.45
 -21  -2 -13    7.13    1.76
 -21   2 -13    5.84    1.72
 -21   2 -13    7.60    1.84
 -21  -2 -13    6.64    1.55
  21  -2 -13    7.06    1.59
 -22   2 -13   11.24    1.84
 -22   2 -13   13.89    2.51
 -22   2 -13   12.04    1.97
 -22  -2 -13   10.45    2.16
 -22   2 -13    7.82    1.91
 -22  -2 -13   12.02    2.15
  22  -2 -13   13.63    2.24
  22   2 -13   11.47    2.15
  23   2 -13   22.37    3.05
  23  -2 -13   17.03    2.41
 -23   2 -13   19.03    2.32
 -23   2 -13   18.95    2.47
 -23  -2 -13   14.92    2.47
 -23  -2 -13   17.57    2.52
 -23   2 -13   18.84    2.77
 -23   2 -13   19.66    2.86
 -24   2 -13   13.04    2.40
  24  -2 -13   12.96    2.22
 -24   2 -13    9.91    2.07
  24   2 -13   13.47    2.43
 -24  -2 -13   12.67    2.30
 -24  -2 -13    9.58    1.88
 -25   2 -13    8.39    1.88
  25  -2 -13    8.94    1.82
 -25  -2 -13   11.10    2.19
 -25  -2 -13    9.12    1.90
 -25   2 -13   10.34    2.09
  25   2 -13   12.20    2.28
  26  -2 -13    1.15    0.92
 -26  -2 -13    1.54    0.90
 -26   2 -13   -0.05    0.87
 -26  -2 -13    0.27    0.98
  26   2 -13    2.06    1.23
 -26   2 -13    2.89    1.32
  27  -2 -13    5.95    1.61
 -27   2 -13    7.38    1.89
 -27  -2 -13    1.77    1.00
 -27  -2 -13    2.73    1.06
  28  -2 -13    0.68    0.70
 -28   2 -13    0.24    0.84
 -28  -2 -13   -0.65    1.02
   0  -2 -14    3.47    0.85
   0  -2 -14    5.46    1.59
   0   2 -14    4.77    1.28
   0   2 -14    4.75    1.28
   1  -2 -14   27.16    2.23
  -1  -2 -14   32.54    3.29
   1  -2 -14   28.01    2.97
  -1   2 -14   28.97    2.80
  -1  -2 -14   27.61    2.19
   1   2 -14   27.02    2.75
  -1   2 -14   27.59    2.74
   1   2 -14   29.81    2.89
   2   2 -14   11.82    1.87
  -2  -2 -14   11.01    1.41
  -2  -2 -14   10.10    1.95
   2  -2 -14   10.75    1.91
  -2   2 -14   12.83    1.89
   2   2 -14   12.92    1.99
   2  -2 -14   11.46    1.48
  -2   2 -14   11.29    1.81
   3   2 -14    3.62    1.17
   3  -2 -14    2.39    0.77
  -3  -2 -14    1.59    0.62
  -3   2 -14    0.27    0.57
  -3  -2 -14    0.98    0.80
  -3   2 -14    0.79    0.75
   3  -2 -14    2.17    1.07
   3   2 -14    1.47    0.94
   4   2 -14    3.56    1.09
   4  -2 -14    3.84    0.97
  -4  -2 -14    4.68    1.46
  -4   2 -14    4.18    1.14
   4  -2 -14    1.54    0.93
   4   2 -14    2.65    0.91
   5  -2 -14   19.44    1.97
   5   2 -14   19.97    2.41
  -5  -2 -14   19.53    2.50
  -5   2 -14   16.35    2.16
   5  -2 -14   21.39    2.62
   6  -2 -14    0.28    0.44
  -6   2 -14    1.17    0.75
  -6  -2 -14   -0.62    0.82
  -6   2 -14    2.10    0.89
   6  -2 -14   -1.24    1.08
   6   2 -14    1.72    0.94
  -7   2 -14   29.91    2.77
   7   2 -14   28.59    2.88
   7  -2 -14   28.59    2.43
  -7   2 -14   28.87    2.74
  -7  -2 -14   29.94    3.15
   7  -2 -14   30.95    3.20
   8  -2 -14    9.53    1.50
  -8   2 -14   10.33    1.70
  -8  -2 -14    9.10    1.71
   8   2 -14   13.44    2.10
  -8   2 -14    7.02    1.38
   8  -2 -14   11.65    2.08
   9   2 -14    5.07    1.36
   9  -2 -14    6.29    1.25
  -9   2 -14    7.97    1.55
  -9  -2 -14    7.19    1.88
  -9   2 -14    8.04    1.55
   9  -2 -14    5.35    1.91
  10   2 -14   32.66    3.16
 -10   2 -14   36.55    3.13
 -10  -2 -14   39.41    3.69
 -10   2 -14   36.70    3.14
  10  -2 -14   39.25    3.65
  10  -2 -14   36.61    2.91
  11   2 -14   38.80    3.45
 -11  -2 -14   38.14    3.67
 -11   2 -14   35.49    3.15
  11  -2 -14   35.19    2.88
 -11   2 -14   39.36    3.27
  11  -2 -14   39.04    3.79
 -12  -2 -14   -0.15    0.68
 -12   2 -14    1.58    0.77
 -12   2 -14    0.75    0.64
  12   2 -14   -0.74    0.68
  12  -2 -14    0.61    0.67
  13   2 -14    8.04    1.67
 -13   2 -14    7.30    1.45
 -13  -2 -14    7.40    1.37
  13  -2 -14    6.45    1.41
 -13  -2 -14    6.83    1.56
 -13   2 -14    5.97    1.43
  14   2 -14   -0.58    0.68
  14  -2 -14    1.14    0.71
 -14   2 -14    0.47    0.67
 -14   2 -14    0.42    0.63
 -14  -2 -14    0.31    0.82
  15  -2 -14    2.63    0.95
  15   2 -14    1.66    0.87
 -15   2 -14    2.03    0.81
 -15  -2 -14    3.27    1.29
 -15   2 -14    1.90    0.91
  16  -2 -14    0.63    0.80
  16   2 -14   -1.44    0.97
 -16   2 -14   -0.52    0.80
 -16   2 -14   -0.92    0.96
 -16  -2 -14    1.28    1.07
 -17   2 -14   -0.55    0.78
 -17   2 -14   -0.55    1.11
 -17  -2 -14    0.52    0.87
  17  -2 -14    1.08    0.82
 -17   2 -14    0.71    0.67
  18   2 -14    4.74    1.43
 -18   2 -14    3.01    0.87
 -18  -2 -14    3.70    1.19
 -18   2 -14    4.12    1.18
 -18   2 -14    4.48    1.28
 -18  -2 -14    1.99    0.82
  18  -2 -14    3.41    1.09
  19   2 -14    8.72    1.81
  19  -2 -14    8.76    1.64
 -19   2 -14    9.08    1.62
 -19   2 -14   11.12    1.90
 -19  -2 -14    8.09    1.84
 -19   2 -14    6.47    1.46
 -19  -2 -14    8.38    1.68
 -20   2 -14    9.67    2.19
 -20   2 -14    7.33    1.51
 -20   2 -14    8.06    1.56
 -20  -2 -14    7.52    1.83
  20  -2 -14    8.20    1.73
 -20   2 -14    9.97    2.09
 -20  -2 -14    7.97    1.86
  20   2 -14    9.63    1.99
  21   2 -14    5.50    1.93
  21  -2 -14    3.89    1.22
 -21   2 -14    5.90    1.78
 -21  -2 -14    3.18    1.41
 -21   2 -14    2.78    1.49
 -21  -2 -14    3.15    1.16
 -21   2 -14    2.32    0.98
 -22   2 -14    2.90    1.56
  22   2 -14    4.55    1.50
 -22   2 -14    2.96    1.27
 -22  -2 -14    2.49    1.20
 -22  -2 -14    4.12    1.37
  22  -2 -14    3.34    1.43
 -23  -2 -14   18.17    2.74
  23  -2 -14   20.85    2.69
 -23   2 -14   26.06    3.35
  23   2 -14   21.68    2.97
 -23   2 -14   17.89    2.75
 -23  -2 -14   19.63    2.69
 -24   2 -14    5.64    1.69
  24   2 -14    6.34    1.77
  24  -2 -14    4.37    1.36
 -24  -2 -14    6.60    1.72
 -24  -2 -14    6.33    1.61
 -24   2 -14    3.76    1.32
  25  -2 -14    1.03    0.93
 -25   2 -14    1.80    1.24
 -25  -2 -14   -0.57    0.96
 -25  -2 -14   -0.09    0.65
  26  -2 -14    0.13    0.91
 -26  -2 -14   -0.43    0.61
   0  -2 -15   -0.22    0.44
   0   2 -15   -0.18    0.66
   0  -2 -15    0.15    0.77
   0   2 -15    0.29    0.69
  -1  -2 -15   13.42    2.20
   1   2 -15   14.65    2.14
  -1   2 -15   10.94    1.85
  -1   2 -15   13.47    2.08
   1  -2 -15   12.91    1.62
   1  -2 -15   14.47    2.25
   1   2 -15   14.66    2.10
  -2   2 -15    7.26    1.54
  -2  -2 -15    8.43    1.94
   2  -2 -15    5.45    1.40
  -2   2 -15    5.43    1.36
   2   2 -15    5.27    1.35
   2   2 -15    6.20    1.44
   2  -2 -15    7.16    1.30
   3   2 -15   35.28    3.29
  -3  -2 -15   34.75    3.49
  -3   2 -15   33.71    3.16
   3   2 -15   33.94    3.26
   3  -2 -15   34.17    3.45
   3  -2 -15   38.46    2.83
   4  -2 -15   17.10    1.95
   4   2 -15   21.83    2.56
  -4  -2 -15   21.32    2.75
   4  -2 -15   20.08    2.72
  -4   2 -15   21.26    2.49
   4   2 -15   20.39    2.60
   5  -2 -15    3.02    0.93
  -5  -2 -15    2.25    1.13
   5   2 -15    1.80    0.92
  -5   2 -15    2.86    1.00
  -5   2 -15    1.46    0.76
   5  -2 -15    1.43    0.91
   5   2 -15    3.67    1.23
   6   2 -15    1.34    0.98
   6  -2 -15    0.88    0.44
   6  -2 -15    0.81    0.75
  -6   2 -15    0.11    0.54
  -6  -2 -15    1.02    0.95
  -6   2 -15   -0.48    0.85
   6   2 -15    0.76    0.77
   7   2 -15    6.29    1.49
   7  -2 -15    7.41    1.32
  -7   2 -15    7.07    1.49
  -7   2 -15    9.70    1.66
  -7  -2 -15    9.56    1.90
   7  -2 -15    8.65    1.87
   8   2 -15   15.02    2.25
   8  -2 -15   15.03    1.88
  -8   2 -15   12.03    1.86
  -8  -2 -15   12.91    2.24
  -8   2 -15   13.05    2.01
   8  -2 -15   15.13    2.34
   9  -2 -15    2.36    0.84
   9   2 -15    2.69    1.31
  -9   2 -15    3.00    1.01
  -9  -2 -15    2.92    1.17
  -9   2 -15    2.72    1.02
   9  -2 -15    0.96    1.06
  10  -2 -15   11.17    1.75
 -10   2 -15   10.07    1.78
 -10  -2 -15    9.67    1.99
 -10   2 -15    9.70    1.70
  10  -2 -15    9.26    2.01
  10   2 -15    8.70    1.88
  11   2 -15    7.19    1.69
 -11  -2 -15    7.46    1.91
  11  -2 -15    6.85    1.34
 -11   2 -15    7.00    1.45
 -11   2 -15    7.35    1.51
  11  -2 -15    7.72    1.81
  12  -2 -15    0.17    0.54
  12   2 -15   -0.47    0.64
 -12   2 -15    1.95    0.98
 -12  -2 -15    1.38    1.27
 -12   2 -15   -0.25    0.61
  12  -2 -15    0.45    0.88
  13   2 -15    5.99    1.44
 -13   2 -15    7.32    1.54
  13  -2 -15    7.28    1.47
 -13  -2 -15    7.86    1.82
 -13   2 -15   10.33    1.82
  13  -2 -15    8.91    1.93
  14   2 -15    1.02    0.95
  14  -2 -15    2.88    1.16
 -14  -2 -15    1.09    0.91
 -14   2 -15    2.55    1.08
 -14   2 -15   -0.41    0.75
  14  -2 -15    1.29    1.18
 -15   2 -15   21.74    2.51
  15  -2 -15   20.07    2.42
 -15   2 -15   20.27    2.51
 -15  -2 -15   22.79    2.96
  15   2 -15   21.30    2.83
  16   2 -15    1.69    1.34
  16  -2 -15    2.93    1.09
 -16   2 -15    1.13    0.76
 -16  -2 -15    2.91    1.23
 -16   2 -15    2.87    1.21
  17   2 -15    8.89    1.89
  17  -2 -15    8.17    1.71
 -17   2 -15    7.76    1.54
 -17   2 -15    6.73    1.56
 -17  -2 -15    8.96    1.85
 -18   2 -15    0.82    1.04
  18   2 -15    2.27    1.56
  18  -2 -15    1.51    1.18
 -18   2 -15   -1.61    0.96
 -18   2 -15   -0.98    0.97
 -18  -2 -15   -0.09    1.14
 -18  -2 -15    1.05    0.93
  19  -2 -15   11.92    1.96
  19   2 -15   12.18    2.25
 -19   2 -15   12.41    2.06
 -19  -2 -15   12.71    2.35
 -19   2 -15    8.97    2.04
 -19  -2 -15    9.41    1.84
  20  -2 -15   22.96    2.80
 -20   2 -15   26.45    3.41
 -20   2 -15   20.86    2.93
 -20  -2 -15   23.23    3.00
 -20  -2 -15   20.99    2.95
  20   2 -15   19.86    2.82
 -21   2 -15    2.07    1.28
  21   2 -15    1.69    1.13
 -21  -2 -15    0.25    0.87
 -21   2 -15    2.06    1.27
 -21  -2 -15    1.93    1.23
  21  -2 -15    2.10    1.04
  22   2 -15   32.84    3.71
 -22  -2 -15   26.45    3.18
  22  -2 -15   27.94    3.13
 -22  -2 -15   28.26    3.46
 -22   2 -15   31.57    3.76
  23  -2 -15   -0.39    0.70
 -23  -2 -15    0.68    0.89
  24  -2 -15    3.83    1.28
 -24  -2 -15    4.27    1.48
   0   2 -16   33.38    3.25
   0  -2 -16   38.02    3.86
   0   2 -16   39.31    3.60
  -1   2 -16   18.08    2.46
   1   2 -16   19.93    2.64
   1   2 -16   16.22    2.35
  -1  -2 -16   21.84    3.00
   1  -2 -16   22.91    2.95
  -1   2 -16   17.44    2.44
   2   2 -16   17.47    2.49
  -2   2 -16   18.02    2.50
  -2   2 -16   18.84    2.50
  -2  -2 -16   16.95    2.64
   2  -2 -16   18.02    2.70
   2   2 -16   19.75    2.56
  -3  -2 -16   25.57    3.19
  -3   2 -16   23.71    2.76
   3  -2 -16   24.59    3.07
   3   2 -16   28.20    3.14
   3   2 -16   29.65    3.09
   4   2 -16    1.40    1.15
   4  -2 -16    0.97    1.06
  -4  -2 -16    1.24    1.02
  -4   2 -16   -0.16    0.79
   4   2 -16   -0.74    0.87
   5  -2 -16   13.99    1.90
  -5   2 -16   13.91    2.15
  -5  -2 -16   15.05    2.44
  -5   2 -16   12.25    2.00
   5  -2 -16   12.51    2.26
   5   2 -16   12.60    2.10
   5   2 -16   12.29    2.08
   6  -2 -16   25.64    2.50
   6  -2 -16   22.09    2.93
  -6   2 -16   23.68    2.67
  -6  -2 -16   26.95    3.26
  -6   2 -16   23.04    2.78
   6   2 -16   24.74    2.92
   6   2 -16   25.97    2.95
   7  -2 -16    3.05    1.07
  -7   2 -16    3.91    1.29
  -7  -2 -16    3.75    1.44
  -7   2 -16    3.08    1.15
   7   2 -16    4.20    1.44
   7  -2 -16    4.44    1.66
   7   2 -16    2.21    1.05
   8  -2 -16   12.19    1.82
   8   2 -16   15.39    2.33
  -8   2 -16   14.08    2.11
  -8  -2 -16   13.11    2.39
  -8   2 -16   12.83    1.96
   8  -2 -16   16.51    2.65
   8   2 -16   13.97    2.27
   9  -2 -16    8.04    1.50
  -9   2 -16   10.60    1.87
   9   2 -16    6.43    1.57
  -9  -2 -16    9.11    1.96
  -9   2 -16   10.04    1.82
   9  -2 -16    8.98    2.13
  10  -2 -16    7.22    2.03
  10  -2 -16    4.82    1.17
 -10   2 -16    7.86    1.61
  10   2 -16    4.46    1.41
 -10  -2 -16    6.11    1.56
 -10   2 -16    5.38    1.35
  11   2 -16    5.57    1.56
  11  -2 -16    7.57    1.49
 -11   2 -16    4.82    1.19
 -11   2 -16    8.08    1.63
 -11  -2 -16    8.09    1.87
  11  -2 -16    8.09    1.89
  12   2 -16    0.36    0.92
  12  -2 -16   -0.30    0.69
 -12   2 -16   -0.27    0.75
 -12  -2 -16   -0.80    1.03
 -12   2 -16   -0.54    0.67
  12  -2 -16    0.87    1.16
  13   2 -16   -1.11    1.00
  13  -2 -16    1.08    0.83
 -13   2 -16    1.33    0.80
 -13  -2 -16    0.66    0.95
 -13   2 -16    1.29    0.75
  13  -2 -16    2.19    1.40
  14  -2 -16    4.49    1.25
 -14  -2 -16    5.47    1.71
 -14   2 -16    3.71    1.33
  14  -2 -16    4.85    1.72
  14   2 -16    2.50    1.29
 -14   2 -16    3.92    1.19
  15   2 -16    2.41    1.16
  15  -2 -16    3.68    1.27
 -15   2 -16    2.59    1.14
 -15   2 -16    1.88    0.96
 -15  -2 -16    3.04    1.46
  15  -2 -16    5.80    1.83
  16   2 -16    1.55    1.13
 -16  -2 -16    3.10    1.53
 -16   2 -16    2.52    1.11
  16  -2 -16    2.59    1.81
  16  -2 -16    1.99    1.10
  17   2 -16   14.34    2.43
 -17   2 -16   19.61    2.59
 -17  -2 -16   17.64    2.70
  17  -2 -16   17.18    2.39
  18   2 -16    0.63    0.84
  18  -2 -16    1.09    0.79
 -18   2 -16   -1.21    1.13
 -18  -2 -16    1.40    1.14
 -18  -2 -16    0.92    1.07
  19   2 -16    4.41    1.63
  19  -2 -16    3.08    1.19
 -19  -2 -16    3.40    1.38
 -19  -2 -16    1.77    1.33
  20  -2 -16    7.39    1.68
 -20  -2 -16    5.72    1.67
  21  -2 -16    6.04    1.64
 -21  -2 -16    4.73    1.56
  22  -2 -16    8.15    1.80
   0   2 -17    0.23    0.71
   0  -2 -17    1.55    1.28
   0   2 -17   -0.14    0.85
  -1  -2 -17   18.38    2.73
   1   2 -17   15.68    2.36
   1   2 -17   19.19    2.70
   1  -2 -17   19.56    2.88
  -1   2 -17   18.28    2.57
  -1   2 -17   16.31    2.39
   2   2 -17    4.59    1.45
   2   2 -17    6.97    1.70
  -2  -2 -17    5.98    1.73
  -2   2 -17    5.07    1.41
   2  -2 -17    8.57    2.12
  -3  -2 -17    3.86    1.68
  -3   2 -17    2.07    1.08
   3  -2 -17    3.50    1.56
   3   2 -17    1.05    0.82
   3   2 -17    0.80    0.71
   4   2 -17   13.88    2.34
  -4   2 -17   10.39    1.88
  -4  -2 -17   15.91    2.64
  -4   2 -17   12.51    2.13
   4   2 -17   13.21    2.33
   4  -2 -17   14.71    2.62
   5   2 -17   10.81    2.00
  -5   2 -17   11.45    2.02
  -5   2 -17   13.20    2.13
  -5  -2 -17   14.05    2.48
   5  -2 -17   13.68    2.54
   5   2 -17   12.87    2.26
   6   2 -17    2.77    1.35
  -6   2 -17    2.75    1.02
  -6   2 -17    1.54    0.79
   6  -2 -17    4.61    1.74
   6   2 -17    4.71    1.60
  -6  -2 -17    2.47    1.28
  -7   2 -17   10.85    1.89
  -7  -2 -17   14.21    2.50
  -7   2 -17   12.29    2.09
   7  -2 -17   14.98    2.81
   7   2 -17   13.27    2.35
   7   2 -17   12.33    2.30
  -8  -2 -17   25.57    3.30
   8  -2 -17   30.73    3.61
  -8   2 -17   29.81    3.16
   8   2 -17   28.81    3.30
  -8   2 -17   23.25    2.70
   8   2 -17   25.63    3.12
  -9   2 -17    1.25    0.76
  -9   2 -17    4.21    1.28
  -9  -2 -17    2.48    1.49
   9  -2 -17    4.90    1.95
   9   2 -17    5.97    1.80
   9   2 -17    5.92    1.74
 -10   2 -17    4.26    1.33
 -10  -2 -17    5.54    1.72
 -10   2 -17    3.95    1.21
  10  -2 -17    5.25    1.87
  10   2 -17    6.18    1.82
  10   2 -17    8.70    1.95
 -11   2 -17    2.76    1.05
 -11  -2 -17    5.24    1.75
 -11   2 -17    2.73    1.07
  11   2 -17    2.80    1.21
  11  -2 -17    4.67    1.73
 -12   2 -17    9.61    1.80
 -12  -2 -17   10.72    2.32
 -12   2 -17    6.72    1.64
  12  -2 -17   10.34    2.22
  12   2 -17    7.13    1.82
 -13   2 -17   28.93    3.05
  13  -2 -17   26.43    2.83
 -13  -2 -17   34.33    3.86
 -13   2 -17   29.81    3.21
  13  -2 -17   26.64    3.45
  13   2 -17   25.58    3.29
  14   2 -17    4.62    1.57
  14  -2 -17    3.15    1.28
 -14  -2 -17    2.16    1.38
 -14   2 -17    3.72    1.44
  14  -2 -17    3.68    1.66
  15  -2 -17    3.71    1.24
  15   2 -17    4.22    1.54
 -15  -2 -17    4.66    1.60
 -15   2 -17    4.33    1.54
  16  -2 -17   20.52    2.61
  17  -2 -17    4.97    1.41
  18  -2 -17    4.91    1.40
  19  -2 -17    4.85    1.43
   0   2 -18   -0.38    0.83
   0  -2 -18    0.83    0.81
   0   2 -18    2.26    1.10
   1   2 -18    1.23    0.91
  -1  -2 -18    0.05    1.02
   1  -2 -18    0.50    0.93
  -1   2 -18    1.75    1.01
   1   2 -18    1.28    0.94
  -2  -2 -18   -1.54    1.27
  -2   2 -18    1.33    0.90
   2  -2 -18    2.55    1.36
   2   2 -18    1.33    0.98
   2   2 -18    0.05    0.80
   3   2 -18    8.41    1.91
  -3   2 -18    7.96    1.70
  -3  -2 -18    9.11    2.12
  -3   2 -18    9.15    1.91
   3  -2 -18    4.91    1.57
   3   2 -18    7.26    1.76
   4   2 -18    0.79    0.87
  -4   2 -18   -1.01    1.15
  -4   2 -18    0.32    0.82
  -4  -2 -18   -1.28    1.06
   4  -2 -18    4.48    1.64
   4   2 -18    5.70    1.66
   5   2 -18    5.60    1.63
  -5   2 -18    4.34    1.25
  -5  -2 -18    5.68    1.67
  -5   2 -18    3.16    0.96
   5  -2 -18    5.63    1.73
   5   2 -18    7.93    1.93
   6   2 -18    2.46    1.28
  -6  -2 -18    1.46    1.17
  -6   2 -18    0.52    0.68
   6  -2 -18    0.82    1.23
   6   2 -18    2.16    1.27
  -6   2 -18    0.25    0.64
   7   2 -18    7.07    1.80
  -7   2 -18    4.64    1.40
  -7  -2 -18    8.05    1.91
  -7   2 -18    7.65    1.66
   7  -2 -18    5.98    1.81
   7   2 -18    6.41    1.75
   8   2 -18    1.86    1.24
  -8   2 -18    1.97    0.95
  -8  -2 -18    0.89    1.40
  -8   2 -18    1.57    0.91
   8   2 -18    0.15    0.68
   9   2 -18   14.79    2.46
  -9   2 -18   16.28    2.34
  -9   2 -18   15.23    2.40
   9   2 -18   18.86    2.83
 -10   2 -18    2.16    1.00
  10   2 -18    3.08    1.50
 -10   2 -18    2.22    1.24
  10   2 -18    1.11    1.04
 -11   2 -18    7.28    1.74
  11   2 -18    8.10    1.97
 -12   2 -18    1.02    0.85
 -13   2 -18    4.01    1.44
   0   2 -19    0.50    0.93
   1   2 -19    1.99    0.97
   1   2 -19    1.62    0.88
  -1   2 -19    1.80    1.02
   2   2 -19   -0.52    0.89
  -2   2 -19   -1.07    0.92
  -2   2 -19   -0.39    0.91
   2   2 -19   -0.92    1.19
  -3   2 -19   10.13    2.03
  -3   2 -19   12.05    2.29
   3   2 -19   10.20    2.14
  -4   2 -19    2.55    1.00
  -4   2 -19    2.94    1.31
   4   2 -19    2.11    1.17
  -5   2 -19    1.86    0.93
  -5   2 -19    3.98    1.41
  -6   2 -19    0.55    0.70
  -6   2 -19   -0.29    0.75
  -7   2 -19    9.84    1.95
  -7   2 -19    9.56    1.97
  -8   2 -19   -0.67    0.91
  -9   2 -19    8.49    1.89
 -10   2 -19    0.19    0.80
   0  -3   0   30.14    1.29
   0  -3   0   30.21    1.67
   0  -3   0   29.74    1.36
   0   3   0   28.49    1.44
   0   3   0   28.85    1.07
   0   3   0   27.87    1.54
   1  -3   0  163.56    3.82
  -1  -3   0  162.98    2.87
  -1  -3   0  163.22    3.33
   1  -3   0  163.79    3.08
  -1  -3   0  163.78    3.87
  -1   3   0  154.67    3.42
   1  -3   0  158.07    2.99
   1   3   0  152.42    3.23
   1  -3   0  162.78    2.26
  -1   3   0  163.79    2.30
  -1   3   0  155.61    1.97
  -1   3   0  157.41    3.54
   1   3   0  165.63    2.80
  -2  -3   0  550.92    7.16
   2   3   0  567.60    5.56
  -2   3   0  516.92    6.39
   2  -3   0  539.19    5.23
  -2  -3   0  544.07    5.15
   2   3   0  524.78    5.24
   2  -3   0  570.08    7.03
   2   3   0  520.38    5.84
   2  -3   0  540.70    3.68
  -2   3   0  527.13    3.66
   2   3   0  522.07    6.37
  -2   3   0  527.55    4.20
  -2   3   0  542.64    6.29
   2  -3   0  541.47    5.85
  -3   3   0   27.15    1.40
  -3   3   0   26.15    1.51
   3  -3   0   26.29    1.53
  -3  -3   0   26.48    1.64
   3  -3   0   26.32    1.03
   3   3   0   24.59    1.24
   3  -3   0   24.89    0.71
   3  -3   0   26.49    1.10
  -3  -3   0   27.39    1.14
   3   3   0   27.87    1.57
   3   3   0   26.87    1.28
  -3   3   0   26.70    1.08
   3   3   0   24.60    1.16
   4   3   0    2.72    0.39
  -4  -3   0    2.48    0.61
  -4   3   0    3.75    0.48
   4  -3   0    2.24    0.43
  -4   3   0    2.60    0.54
   4  -3   0    2.60    0.22
  -4  -3   0    3.03    0.41
   4   3   0    3.41    0.62
   4   3   0    3.03    0.49
  -4   3   0    3.09    0.49
   4  -3   0    3.06    0.39
   4  -3   0    3.99    0.41
   4   3   0    2.89    0.44
  -5  -3   0   58.56    2.44
  -5   3   0   57.93    2.37
   5  -3   0   62.71    2.29
  -5   3   0   59.18    1.91
   5  -3   0   60.79    1.85
   5  -3   0   58.78    1.01
  -5  -3   0   61.59    1.74
   5  -3   0   58.68    1.90
  -5   3   0   59.12    1.88
   5   3   0   56.95    1.80
  -6   3   0   46.71    1.67
  -6  -3   0   47.14    1.56
  -6  -3   0   46.62    2.19
   6  -3   0   48.24    2.00
  -6   3   0   46.25    2.12
   6  -3   0   46.15    1.71
   6   3   0   43.08    1.58
   6  -3   0   45.82    0.96
   6  -3   0   46.14    1.66
  -6   3   0   46.78    1.81
   6   3   0   44.12    1.06
   7   3   0   20.46    1.14
   7  -3   0   19.43    1.29
  -7  -3   0   20.94    1.06
  -7   3   0   19.18    1.45
  -7  -3   0   19.22    1.43
   7   3   0   19.30    0.81
   7  -3   0   19.14    1.06
  -7   3   0   17.81    1.19
  -8  -3   0    1.06    0.28
  -8   3   0    0.91    0.41
   8  -3   0    0.52    0.23
  -8   3   0    0.84    0.49
   8  -3   0    0.57    0.35
   8   3   0    0.28    0.21
   8   3   0    0.50    0.19
  -8  -3   0    0.67    0.47
  -8  -3   0    0.31    0.14
   9   3   0   49.09    1.85
  -9   3   0   51.74    2.49
   9  -3   0   47.71    2.01
   9   3   0   51.93    1.62
  -9  -3   0   49.44    2.36
  -9  -3   0   49.03    1.60
  -9  -3   0   48.70    1.22
  -9   3   0   54.44    2.30
   9  -3   0   48.32    1.64
 -10  -3   0  333.75    6.06
  10   3   0  312.45    4.80
 -10   3   0  322.51    6.35
  10   3   0  326.39    4.40
  10  -3   0  316.62    5.10
  10  -3   0  312.74    4.10
 -10  -3   0  326.28    4.42
 -10  -3   0  302.49    2.64
 -10   3   0  320.07    5.76
  11   3   0  337.65    5.18
 -11   3   0  350.49    6.75
  11   3   0  342.87    4.81
 -11  -3   0  334.76    6.13
  11  -3   0  340.44    4.31
  11  -3   0  349.82    5.35
 -11  -3   0  352.39    4.92
 -11   3   0  344.73    6.32
  12  -3   0   36.34    1.76
 -12   3   0   37.27    2.32
  12   3   0   36.17    1.77
 -12  -3   0   35.08    2.01
 -12  -3   0   31.33    1.57
 -12   3   0   36.76    2.26
  12  -3   0   33.14    1.35
  13   3   0    7.38    0.85
 -13   3   0    7.14    1.14
 -13   3   0    6.20    1.01
 -13  -3   0    6.76    0.93
  13  -3   0    7.31    0.81
  13  -3   0    7.66    0.67
 -13  -3   0    7.46    0.82
 -14   3   0    3.08    0.91
  14   3   0    3.27    0.64
 -14  -3   0    2.44    0.55
  14  -3   0    2.27    0.48
 -14  -3   0    2.73    0.67
 -14   3   0    4.81    0.92
  14  -3   0    3.03    0.44
  15  -3   0   11.38    0.83
  15   3   0   11.61    1.17
 -15  -3   0    9.26    1.09
  15  -3   0   11.59    1.01
 -15  -3   0   10.74    1.08
 -15   3   0   11.20    1.34
 -15   3   0   11.94    1.46
  16  -3   0    0.58    0.26
  16   3   0    0.34    0.38
 -16  -3   0    0.27    0.40
  16   3   0    1.17    0.77
 -16   3   0    1.53    0.75
 -16   3   0    0.63    0.56
  16  -3   0    0.96    0.35
 -17   3   0   18.55    1.89
  17  -3   0   18.73    1.10
  17   3   0   19.02    1.53
  17  -3   0   19.73    1.29
  17   3   0   17.52    1.90
 -17  -3   0   18.50    1.56
 -17   3   0   17.51    1.85
  18  -3   0   32.45    1.66
  18   3   0   35.45    2.19
  18   3   0   39.18    2.90
 -18  -3   0   32.99    2.16
 -18   3   0   32.84    2.61
 -18   3   0   33.88    2.52
 -19   3   0  144.79    5.24
  19   3   0  144.04    4.42
  19  -3   0  139.54    3.36
  19   3   0  142.85    5.54
 -19  -3   0  126.97    4.32
 -19   3   0  137.81    5.19
  20   3   0    2.59    0.91
 -20  -3   0    2.37    0.76
  20  -3   0    2.01    0.56
  20   3   0    5.00    1.40
 -20   3   0    3.65    1.24
 -20   3   0    2.40    1.01
  21   3   0    0.38    0.50
 -21   3   0   -0.51    0.89
  21  -3   0    0.36    0.26
  21   3   0   -0.19    0.64
 -21  -3   0    0.13    0.51
 -21   3   0   -0.05    0.52
  22  -3   0    4.10    0.67
  22   3   0    3.80    0.88
 -22   3   0    4.20    1.06
  22  -3   0    4.37    0.59
 -22   3   0    2.52    0.55
  22   3   0    3.80    1.00
 -22  -3   0    2.74    0.75
 -23   3   0   -0.69    1.14
 -23   3   0    0.70    0.69
  23  -3   0    1.25    0.36
  23   3   0   -0.64    0.87
  23   3   0    0.28    0.44
  23  -3   0    0.91    0.39
 -23  -3   0    0.67    0.45
 -24   3   0   -0.63    0.62
 -24   3   0   -0.71    0.91
  24   3   0    0.17    0.48
  24  -3   0    0.43    0.40
  24   3   0   -0.43    0.89
 -24  -3   0   -0.57    0.51
 -25   3   0    5.68    1.24
  25   3   0    7.28    1.27
 -25   3   0    6.72    1.42
  25   3   0    6.66    1.44
 -25  -3   0    4.84    0.94
  25  -3   0    4.73    0.79
  26   3   0   18.09    1.90
  26   3   0   19.39    2.41
  26  -3   0   17.86    1.53
 -26  -3   0   18.11    2.03
 -26   3   0   17.95    2.29
 -26   3   0   18.66    2.14
  27   3   0    0.17    0.67
 -27   3   0    0.43    0.74
 -27   3   0   -0.53    0.74
  27   3   0   -0.03    0.62
 -27  -3   0    0.62    0.62
  28   3   0    3.96    1.23
 -28   3   0    3.80    1.13
  28   3   0    5.08    1.18
 -28  -3   0    4.01    1.07
 -28   3   0    6.44    1.55
 -29   3   0    3.02    1.08
  29   3   0    2.20    1.00
  29   3   0    3.34    1.03
 -29   3   0    4.35    1.29
 -29  -3   0    2.83    0.85
  30   3   0    0.03    0.71
  30   3   0    0.30    0.58
 -30   3   0   -0.85    0.85
 -30  -3   0    0.03    0.71
 -30   3   0    0.27    0.79
 -31   3   0    0.96    0.83
  31   3   0    0.85    0.70
  31   3   0    1.77    1.19
 -31   3   0    0.29    0.89
 -31  -3   0    1.44    0.84
 -32   3   0   -0.70    0.89
  32   3   0    1.19    0.85
 -32   3   0    0.84    1.05
  32   3   0    0.39    0.71
 -32  -3   0   -0.52    0.58
 -33   3   0    2.52    1.14
  33   3   0    1.22    0.83
  33   3   0    1.35    0.89
 -33  -3   0    2.85    1.14
 -33   3   0    2.33    1.16
 -34   3   0    2.48    1.18
 -34   3   0    3.20    1.28
  34   3   0    0.80    0.83
  34   3   0    2.66    1.03
 -34  -3   0    4.05    1.29
  35   3   0    8.37    1.62
  35   3   0    9.18    1.90
 -35   3   0    6.95    1.55
 -35  -3   0    7.22    1.62
 -35   3   0    6.75    1.75
  36   3   0    1.80    1.07
 -36  -3   0    0.44    0.79
  36   3   0    1.08    0.59
 -36   3   0    0.55    0.71
  37   3   0    3.58    1.21
 -37   3   0   -0.40    1.45
  37   3   0    2.62    1.21
  38   3   0    8.19    1.74
  38   3   0    9.04    2.24
   0   3  -1    0.06    0.12
   0  -3  -1    0.43    0.24
   0  -3   1    0.47    0.23
   0  -3  -1    0.79    0.49
   0   3   1    0.53    0.28
   0   3  -1    0.31    0.28
   0  -3  -1    0.15    0.21
   0   3  -1   -0.02    0.11
   0   3  -1    0.32    0.29
   0  -3  -1    0.14    0.18
   0  -3  -1    0.09    0.21
   0   3   1    0.32    0.23
  -1  -3  -1   93.89    2.27
   1  -3   1   91.89    2.89
  -1   3  -1   87.30    1.70
   1   3  -1   88.73    2.65
   1   3   1   86.92    2.27
  -1  -3  -1   97.37    3.04
   1  -3  -1   92.32    2.96
  -1   3  -1   91.49    1.53
   1  -3  -1   90.71    2.03
  -1   3  -1   89.43    2.77
  -1   3   1   86.20    2.42
   1  -3  -1   95.63    2.51
   1   3  -1   90.36    1.94
  -1  -3  -1   90.88    2.22
   1   3  -1   88.13    2.42
   1  -3  -1   91.89    1.50
   1   3   1   93.28    2.30
  -1  -3   1   87.00    2.86
   1  -3  -1   87.81    2.40
  -1   3  -1   91.78    2.19
  -1   3   1   92.12    2.04
  -1   3  -1   89.32    2.54
  -1   3   1   87.09    2.73
  -1  -3   1   95.32    2.61
   1  -3  -1   94.66    2.12
   1   3  -1   87.67    2.44
  -1  -3  -1   94.52    1.93
  -1  -3   1   92.95    2.42
  -2  -3   1   36.30    1.49
  -2  -3  -1   33.29    1.42
   2  -3  -1   35.40    1.09
  -2   3  -1   34.07    1.17
  -2  -3   1   33.75    1.80
   2   3  -1   34.51    1.30
  -2   3   1   31.09    1.55
  -2  -3  -1   35.35    1.84
   2  -3  -1   34.01    1.81
   2   3   1   35.83    1.42
   2   3  -1   33.37    1.60
   2   3  -1   32.92    1.59
   2  -3  -1   35.18    1.21
   2   3  -1   33.85    1.50
   2   3   1   35.76    1.48
  -2   3  -1   36.16    1.58
  -2  -3  -1   34.68    1.10
  -2  -3   1   37.21    1.58
   2  -3   1   37.20    1.80
  -2   3   1   33.69    1.72
  -2   3  -1   34.80    1.77
  -3   3   1  243.42    4.35
  -3  -3  -1  251.95    2.93
  -3  -3  -1  233.97    4.81
  -3   3   1  231.84    4.28
  -3  -3   1  239.66    4.80
  -3  -3   1  253.08    3.92
   3  -3  -1  239.36    4.69
  -3   3  -1  241.31    4.74
   3   3   1  230.13    3.47
   3   3   1  263.07    4.27
   3   3  -1  243.54    4.47
   3  -3  -1  257.06    3.30
   3   3  -1  249.49    3.78
   3  -3  -1  241.00    3.02
   3  -3   1  246.46    4.53
  -3   3   1  237.97    3.27
  -3   3  -1  249.84    3.97
  -3  -3  -1  252.60    4.10
  -3  -3   1  250.15    3.87
   3   3  -1  241.41    4.00
  -3   3  -1  235.75    3.36
  -4   3  -1   21.65    1.13
   4   3   1   22.62    0.92
  -4  -3  -1   22.00    0.85
   4  -3  -1   23.81    1.10
  -4   3   1   21.31    1.33
   4  -3  -1   23.19    0.92
  -4   3   1   21.50    1.29
   4  -3   1   23.37    1.43
  -4   3  -1   23.39    1.51
   4  -3  -1   22.51    1.44
   4   3  -1   21.62    1.41
   4   3   1   21.18    1.01
   4   3  -1   23.24    1.24
  -4  -3  -1   22.19    1.29
  -4  -3   1   20.37    1.45
  -4   3   1   22.85    1.10
   4   3  -1   21.81    0.74
  -4   3  -1   22.26    1.15
  -4  -3   1   23.04    1.13
  -4  -3   1   23.50    1.19
   4   3  -1   21.66    1.24
  -4  -3  -1   20.47    1.44
  -5  -3  -1   45.10    2.12
   5   3   1   42.70    1.41
  -5   3  -1   41.66    1.66
   5  -3  -1   45.71    1.64
   5  -3   1   42.31    1.86
  -5   3   1   42.62    1.99
  -5   3   1   43.96    1.66
  -5  -3   1   40.68    2.06
  -5   3   1   41.32    1.75
  -5   3  -1   44.29    2.13
   5   3  -1   44.95    2.10
   5   3   1   39.39    1.29
  -5  -3   1   44.85    1.67
  -5  -3  -1   43.46    1.88
   5   3  -1   43.82    1.74
  -5  -3  -1   42.37    1.21
   5  -3  -1   46.14    2.06
   5  -3  -1   44.08    1.29
  -5  -3  -1   38.77    0.83
   5   3  -1   42.82    1.15
  -5  -3   1   44.62    1.48
  -5   3  -1   44.28    1.54
  -6  -3  -1   68.81    2.67
  -6   3  -1   73.18    1.88
  -6   3   1   73.04    2.66
   6  -3  -1   80.20    2.30
  -6   3  -1   73.50    2.37
  -6   3  -1   72.88    2.78
   6   3   1   72.01    1.74
   6   3  -1   76.42    2.85
   6  -3   1   73.75    2.42
   6  -3  -1   71.56    2.57
   6   3  -1   75.65    2.30
  -6  -3   1   77.46    2.81
   6   3   1   72.05    1.81
  -6   3   1   75.04    2.29
  -6  -3  -1   73.75    1.38
   6   3  -1   79.07    1.69
   6  -3  -1   72.97    2.29
  -6  -3   1   74.82    1.77
  -6  -3  -1   77.35    1.70
  -7   3  -1  103.73    2.99
  -7   3  -1  100.35    3.33
  -7  -3  -1  108.91    2.13
  -7   3   1   99.04    3.20
  -7  -3   1   99.08    3.20
  -7  -3  -1   94.80    3.16
   7  -3   1  100.74    2.81
  -7  -3  -1  102.99    1.88
   7   3  -1  102.55    2.79
   7  -3  -1  102.55    3.05
   7   3   1  101.47    2.16
  -7  -3   1   99.48    1.89
  -7   3   1  103.76    2.90
  -7   3  -1  101.41    2.11
   7   3  -1  105.41    2.13
   7  -3  -1  101.46    2.67
   8   3  -1   59.09    2.15
   8  -3   1   54.46    2.06
  -8  -3   1   59.10    2.50
  -8   3  -1   56.14    2.27
  -8  -3  -1   59.21    1.64
  -8   3   1   54.77    2.43
   8   3  -1   61.62    1.77
   8   3   1   57.28    1.69
  -8  -3  -1   53.79    2.41
   8  -3  -1   57.37    2.34
   8  -3  -1   55.73    1.98
   8  -3   1   54.16    1.01
  -8   3   1   56.42    2.28
  -8  -3  -1   59.79    1.61
  -8   3  -1   57.52    2.63
  -9   3  -1   81.20    2.85
   9   3  -1   83.80    2.23
  -9  -3   1   75.50    2.87
  -9   3  -1   78.44    3.15
  -9  -3  -1   75.90    2.89
   9   3  -1   81.16    2.59
   9  -3   1   80.33    2.49
   9  -3  -1   84.96    2.79
   9   3   1   83.37    2.14
   9  -3   1   76.56    1.45
   9  -3  -1   79.12    2.37
  -9  -3  -1   84.30    2.09
  -9   3   1   82.58    2.83
  -9   3   1   80.15    3.05
  10   3   1   59.64    1.91
  10  -3  -1   60.19    2.06
 -10   3   1   59.56    2.67
 -10   3  -1   61.96    2.89
 -10   3  -1   60.79    2.59
  10   3  -1   61.76    2.06
  10  -3  -1   60.00    2.35
  10  -3   1   59.91    1.45
 -10  -3  -1   56.23    2.52
  10  -3   1   57.95    1.46
  10  -3   1   59.24    2.12
 -10   3   1   59.97    2.57
 -10  -3  -1   64.76    1.97
 -10  -3   1   59.97    2.59
  10   3  -1   58.16    2.26
 -11   3  -1   18.59    1.60
  11  -3   1   19.79    0.93
 -11  -3   1   19.14    1.49
  11   3   1   22.40    1.27
  11  -3   1   20.91    1.30
  11   3   1   19.90    1.16
  11   3  -1   19.88    1.37
  11  -3  -1   22.90    1.51
 -11  -3  -1   20.71    1.56
 -11   3  -1   23.60    1.85
 -11   3   1   25.58    1.77
  11  -3   1   18.52    0.82
 -11   3   1   21.24    1.76
 -11  -3  -1   22.94    1.30
 -12   3  -1  146.48    4.32
 -12   3   1  150.22    4.51
 -12  -3   1  137.05    3.97
 -12  -3  -1  145.76    4.09
  12  -3   1  135.19    1.73
  12   3   1  152.69    3.33
 -12   3  -1  148.99    4.61
  12  -3   1  147.50    2.74
  12   3  -1  148.45    3.81
 -12   3   1  150.05    4.28
  12  -3  -1  151.57    3.74
 -12  -3  -1  147.73    3.41
  12  -3   1  139.63    2.23
  12  -3   1  147.46    3.28
  13   3   1   58.05    1.82
  13   3   1   59.34    2.20
 -13   3   1   60.47    3.04
  13  -3   1   58.86    1.30
 -13  -3  -1   61.37    2.68
  13  -3   1   62.42    2.13
 -13   3  -1   59.86    2.87
  13  -3  -1   61.37    2.41
  13   3  -1   62.22    2.53
  13  -3   1   58.95    1.89
 -13   3   1   62.98    2.92
 -13  -3  -1   63.46    2.37
  13  -3   1   56.17    1.42
 -13   3  -1   59.88    3.06
  14   3   1    0.32    0.27
  14  -3   1    1.30    0.44
  14   3   1    1.06    0.44
 -14  -3  -1    0.88    0.57
 -14   3   1    0.58    0.69
 -14  -3  -1    0.59    0.47
 -14   3  -1    0.90    0.68
  14   3  -1    1.15    0.52
  14  -3   1    0.64    0.18
  14  -3   1    1.08    0.49
 -14   3   1    3.44    1.04
 -14   3  -1    0.75    0.88
 -14  -3   1    1.42    0.59
  14  -3  -1    2.20    0.71
  14  -3   1    0.83    0.26
 -15   3  -1  134.26    4.61
 -15  -3  -1  138.91    4.08
  15  -3   1  138.40    2.40
 -15   3   1  145.44    4.79
  15  -3   1  132.36    2.23
  15   3  -1  141.57    4.05
  15  -3  -1  148.81    3.76
 -15   3  -1  141.43    4.68
  15   3   1  152.86    5.15
 -15  -3   1  142.56    3.95
  15   3   1  142.05    3.68
 -15   3   1  144.28    4.71
 -15  -3  -1  143.40    3.92
  15  -3   1  139.82    3.14
 -15  -3  -1  139.05    1.61
  16   3  -1   35.35    2.12
  16   3   1   29.20    1.76
 -16   3  -1   33.35    2.35
  16  -3   1   31.78    1.50
  16  -3   1   34.31    1.30
  16  -3  -1   34.53    1.85
  16   3  -1   40.32    2.82
 -16  -3  -1   30.96    2.00
  16   3   1   35.24    2.65
 -16   3   1   33.55    2.44
 -16  -3   1   33.81    2.03
 -16   3   1   31.13    2.40
 -16  -3  -1   30.58    1.93
 -16   3  -1   33.62    2.40
  16  -3   1   29.78    1.08
  17  -3   1   24.50    1.01
  17   3  -1   28.02    1.96
  17   3   1   27.70    1.80
 -17   3  -1   27.79    2.22
 -17   3  -1   24.50    2.15
  17  -3  -1   28.27    1.68
  17   3  -1   30.05    2.49
  17  -3   1   27.95    1.25
  17  -3   1   27.21    1.36
 -17  -3  -1   26.08    1.82
  17   3   1   30.76    2.51
 -17   3   1   25.31    2.14
 -17  -3   1   29.73    1.98
 -17   3   1   26.22    2.26
 -17  -3  -1   27.68    1.88
  18   3  -1   28.66    2.01
 -18   3   1   29.29    2.29
  18   3   1   27.49    1.83
  18  -3   1   28.43    1.35
  18  -3   1   25.13    1.05
 -18   3  -1   27.60    2.30
  18   3  -1   32.05    2.59
  18  -3   1   26.91    1.30
  18  -3  -1   27.85    1.66
  18   3   1   29.60    2.49
 -18  -3   1   30.11    2.03
 -18   3   1   29.22    2.33
 -18  -3  -1   23.62    1.81
 -18   3  -1   27.01    2.24
 -19   3   1    3.19    0.92
 -19  -3  -1    2.80    0.69
 -19   3  -1    2.35    0.61
  19   3  -1    3.17    0.79
  19   3   1    1.85    0.77
  19   3   1    3.23    0.71
 -19   3  -1    3.10    0.84
  19  -3   1    3.39    0.51
  19   3  -1    3.63    1.02
  19  -3   1    3.38    0.49
  19  -3   1    3.13    0.40
 -19   3   1    2.67    0.84
  19  -3  -1    2.70    0.57
 -19  -3   1    2.57    0.68
 -20   3   1    0.09    0.63
 -20  -3  -1    1.09    0.51
 -20   3   1    0.98    0.70
 -20   3  -1   -0.35    0.90
  20   3  -1   -0.06    0.53
  20  -3   1    0.68    0.31
  20   3  -1    0.78    0.90
  20  -3  -1    0.13    0.28
  20   3   1    0.41    0.66
 -20   3  -1    0.16    0.59
  20  -3   1    0.74    0.31
  20   3   1    0.75    0.52
 -20  -3   1    0.70    0.53
  21   3  -1   17.25    1.71
  21   3   1   17.04    1.60
 -21   3   1   14.14    1.86
  21   3  -1   18.25    2.13
  21  -3   1   17.80    1.22
 -21   3   1   16.57    1.86
  21   3   1   18.64    2.13
 -21   3  -1   19.02    2.03
  21  -3  -1   18.65    1.36
 -21  -3   1   16.57    1.71
 -21  -3  -1   15.06    1.63
  21  -3   1   17.63    1.02
 -21   3  -1   14.30    1.76
 -22   3  -1   10.93    1.61
  22   3   1   13.91    1.51
 -22   3   1   12.66    1.64
  22   3  -1   12.60    1.84
  22  -3  -1   14.37    1.21
  22  -3   1   12.53    1.08
 -22  -3   1   12.02    1.51
  22   3  -1   14.15    1.59
  22   3   1   13.54    1.85
 -22  -3  -1   13.92    1.62
 -22   3   1   11.08    1.59
 -22   3  -1   13.57    1.75
 -23   3  -1    0.39    0.67
  23   3   1    2.86    0.75
 -23   3  -1    2.24    0.78
 -23   3   1    0.68    0.65
  23   3  -1    0.96    0.52
 -23  -3  -1    2.48    0.81
  23   3  -1    2.38    0.95
  23   3   1    1.74    1.00
  23  -3  -1    2.64    0.59
 -23   3   1    1.56    0.76
  23  -3   1    2.67    0.57
 -23  -3   1    1.60    0.78
 -24   3   1    1.75    0.92
 -24   3  -1    3.03    0.97
  24   3   1    3.58    1.00
 -24  -3  -1    3.17    0.98
  24   3  -1    2.24    1.07
  24  -3  -1    2.54    0.61
 -24   3   1    2.53    1.05
  24   3  -1    3.10    1.02
  24  -3   1    2.64    0.59
  24   3   1    4.18    1.34
 -24  -3   1    2.47    0.98
 -24   3  -1    0.43    0.61
 -25   3   1   51.31    3.48
 -25   3  -1   50.27    3.47
  25   3  -1   51.33    3.19
  25   3  -1   57.09    4.05
  25   3   1   54.38    3.14
  25   3   1   54.82    3.86
 -25  -3   1   48.00    3.21
 -25   3   1   49.00    3.74
 -25  -3  -1   53.40    3.36
 -25   3  -1   46.02    3.49
 -26   3  -1   15.74    2.13
 -26   3  -1   18.16    2.13
  26   3  -1   17.80    1.98
  26   3   1   20.71    2.04
 -26   3   1   17.69    2.15
  26   3  -1   19.96    2.49
  26   3   1   21.83    2.55
 -26  -3   1   17.86    2.09
 -26   3   1   19.19    2.36
 -26  -3  -1   17.11    1.99
  27   3   1    5.57    1.18
 -27   3  -1    5.45    1.53
 -27  -3  -1    5.13    1.28
 -27   3   1    5.11    1.45
 -27   3   1    6.79    1.45
 -27   3  -1    4.85    1.30
  27   3  -1    5.86    1.28
  27   3   1    5.47    1.50
  27   3  -1    6.61    1.62
  27  -3  -1    6.67    1.09
 -27  -3   1    4.84    1.16
  28   3   1   17.82    1.95
 -28   3  -1   16.22    2.07
 -28   3  -1   12.62    2.08
 -28   3   1   14.67    2.04
  28   3  -1   15.38    2.28
  28   3   1   16.15    2.25
 -28  -3   1   15.62    2.02
 -28  -3  -1   17.14    2.10
 -28   3   1   14.79    2.22
  28   3  -1   15.79    1.93
 -29   3   1    9.28    1.71
 -29   3  -1    7.67    1.46
  29   3  -1    8.91    1.53
 -29   3   1    8.86    1.80
  29   3  -1    8.89    1.76
 -29  -3   1    8.63    1.56
 -29   3  -1    4.80    1.32
  29   3   1    7.53    1.61
 -29  -3  -1    7.23    1.42
  29   3   1    8.35    1.38
 -30   3  -1    1.18    0.80
  30   3   1    0.96    0.94
  30   3   1    1.42    0.90
 -30   3  -1    0.12    0.74
  30   3  -1    1.70    0.82
 -30   3   1    1.89    1.14
  30   3  -1    1.21    0.79
 -30  -3   1    1.43    0.82
 -30  -3  -1    1.44    0.71
 -30   3   1    0.37    0.80
 -31   3   1   10.15    1.86
  31   3  -1   12.05    2.15
 -31   3  -1   11.54    1.90
  31   3  -1    9.56    1.66
  31   3   1    9.37    1.56
 -31  -3   1   10.71    1.80
 -31  -3  -1    8.47    1.62
 -31   3   1   12.42    2.12
 -31   3  -1    9.27    1.84
  31   3   1    9.93    1.91
 -32   3  -1    2.04    1.00
 -32   3  -1    3.44    1.17
 -32   3   1    0.94    0.57
  32   3  -1    1.96    0.96
  32   3   1    1.07    0.78
  32   3   1    2.15    0.83
 -32  -3  -1    2.43    0.96
 -32   3   1    2.30    1.20
  32   3  -1    1.66    1.11
  33   3  -1    6.00    1.61
 -33   3   1    3.56    1.35
  33   3  -1    4.13    1.13
 -33   3  -1    2.85    1.05
 -33   3  -1    3.98    1.18
  33   3   1    4.15    1.14
 -33   3   1    5.05    1.30
  33   3   1    5.25    1.48
 -33  -3  -1    2.63    1.02
  34   3  -1    0.05    0.74
  34   3   1   -0.41    0.61
 -34   3  -1    0.87    0.98
 -34   3  -1   -0.19    0.71
  34   3  -1   -0.21    0.64
 -34  -3  -1    0.00    0.69
 -34   3   1   -0.22    0.90
  34   3   1    0.63    0.58
  35   3   1    1.55    0.88
 -35   3  -1    1.83    0.94
  35   3   1    1.71    0.96
  35   3  -1    4.21    1.36
  35   3   1    1.73    0.92
 -35  -3  -1    1.62    1.05
 -35   3   1    3.55    1.54
 -35   3  -1    3.27    1.17
  35   3  -1    3.53    1.22
  36   3  -1    3.81    1.34
  36   3   1    0.71    0.74
 -36   3  -1    3.80    1.59
  36   3   1    3.57    1.54
  36  -3  -1    3.76    1.54
  36   3   1    4.41    1.55
 -36  -3  -1    3.10    1.31
 -36   3   1    3.13    1.42
  36   3  -1    4.12    1.37
 -36   3  -1    3.69    1.36
 -37   3  -1   30.61    3.23
  37   3  -1   29.13    3.12
  37  -3  -1   32.80    3.57
  37   3  -1   33.58    3.86
 -37  -3  -1   30.42    3.30
 -37   3   1   31.79    3.79
  37   3   1   32.14    3.47
 -37   3  -1   29.84    3.78
  37   3   1   28.09    3.47
  38   3  -1    6.88    1.66
  38   3   1    7.11    1.85
  38   3  -1    8.49    2.11
 -38  -3  -1    9.10    1.96
  39   3  -1    3.89    1.47
 -39  -3  -1    2.48    1.21
   0   3   2    5.96    0.58
   0  -3   2    6.31    0.82
   0   3  -2    6.32    0.63
   0  -3  -2    7.28    0.50
   0   3  -2    5.45    0.71
   0  -3  -2    6.84    0.64
   0  -3  -2    6.76    0.68
   0  -3  -2    7.16    0.94
   0   3   2    6.97    0.67
   0  -3  -2    7.64    0.48
   0   3  -2    8.98    0.98
   0   3  -2    6.95    0.78
  -1  -3   2   92.21    2.92
   1   3   2   84.00    2.08
  -1  -3  -2   88.67    2.11
   1  -3   2   87.08    2.76
   1   3  -2   84.37    2.63
  -1   3  -2   89.40    2.13
  -1  -3  -2   89.17    1.48
   1   3  -2   88.20    2.43
  -1  -3  -2   79.90    2.87
   1  -3  -2   87.69    2.94
  -1   3   2   81.78    2.27
  -1   3  -2   84.60    2.81
  -1  -3  -2   93.01    2.54
   1   3  -2   83.71    2.69
   1  -3  -2   89.55    2.30
   1   3   2   90.92    2.51
   1  -3  -2   90.83    1.78
   1  -3  -2   88.60    2.35
   1   3  -2   84.26    2.62
  -1   3  -2   86.93    2.81
  -1  -3  -2   85.39    1.55
  -1   3   2   83.46    2.24
  -2   3   2   84.90    2.40
   2   3  -2   89.01    2.59
   2   3   2   87.55    1.99
   2  -3   2   93.21    2.82
  -2   3   2   87.95    2.82
   2  -3  -2   96.30    3.06
  -2   3  -2   91.21    2.96
  -2   3  -2   94.50    2.01
  -2   3  -2   85.55    1.21
  -2  -3  -2   93.81    2.06
   2  -3  -2   93.97    2.32
  -2  -3   2   95.10    2.99
  -2  -3  -2   88.01    2.96
   2  -3  -2   97.75    2.00
  -2   3  -2   92.87    3.02
  -2  -3  -2   91.29    1.43
  -2  -3  -2   91.31    2.57
   2   3  -2   87.51    2.67
  -3   3   2   56.01    2.26
  -3  -3  -2   55.34    1.02
   3   3   2   55.37    1.51
  -3   3   2   57.39    2.06
  -3  -3   2   60.24    2.46
   3  -3   2   57.43    2.21
  -3  -3  -2   56.83    2.40
  -3   3  -2   55.45    1.81
  -3  -3  -2   57.77    2.12
  -3   3  -2   56.95    1.40
   3  -3  -2   62.28    1.86
  -3   3  -2   57.31    2.43
   3  -3  -2   58.04    1.68
  -3   3  -2   58.85    2.49
   3  -3  -2   58.63    2.42
   3   3  -2   58.73    2.19
  -4   3   2  162.30    3.78
  -4  -3  -2  161.64    1.69
  -4   3   2  158.77    3.59
  -4  -3   2  175.18    4.12
   4  -3   2  164.89    3.61
   4   3   2  160.95    2.40
  -4  -3  -2  166.72    4.13
  -4   3  -2  163.13    3.26
  -4   3  -2  160.90    4.14
   4  -3  -2  165.96    4.05
  -4  -3  -2  164.46    1.99
  -4  -3  -2  163.89    3.69
   4   3  -2  165.69    3.68
   4  -3  -2  171.12    3.08
  -4   3  -2  172.82    3.05
  -4   3  -2  163.33    4.20
   4  -3  -2  173.27    3.10
   5  -3   2   38.08    1.75
   5  -3  -2   39.14    1.48
  -5   3  -2   40.69    1.42
  -5   3   2   37.05    1.83
   5   3   2   35.48    0.88
  -5  -3  -2   40.25    1.08
  -5   3  -2   37.86    1.66
   5   3  -2   37.87    1.81
   5  -3  -2   40.97    2.02
  -5  -3  -2   40.53    1.90
  -5  -3  -2   36.68    0.85
   5   3   2   37.16    1.10
  -5   3  -2   40.29    2.14
  -5   3  -2   40.35    2.20
  -5  -3  -2   38.64    2.01
   5  -3  -2   41.85    1.63
  -5  -3   2   38.21    1.98
  -6  -3   2    1.88    0.58
  -6   3  -2    1.68    0.29
   6  -3   2    1.69    0.42
  -6  -3  -2    1.78    0.64
  -6  -3  -2    1.67    0.24
   6  -3  -2    1.98    0.51
  -6   3  -2    1.69    0.61
   6   3   2    1.63    0.24
  -6   3  -2    1.95    0.41
  -6  -3  -2    1.44    0.55
   6   3   2    1.74    0.24
   6   3  -2    2.20    0.38
  -6   3  -2    1.73    0.63
   6   3  -2    2.32    0.53
  -6   3   2    1.34    0.37
   7   3   2    2.36    0.31
   7   3   2    2.40    0.28
  -7   3   2    2.92    0.62
  -7  -3   2    2.69    0.66
  -7  -3  -2    2.96    0.69
  -7  -3  -2    2.57    0.34
   7   3  -2    2.88    0.57
   7  -3  -2    2.28    0.55
  -7   3  -2    3.61    0.70
  -7   3  -2    2.15    0.48
  -7  -3  -2    3.46    0.72
  -7   3  -2    2.34    0.30
  -7   3   2    2.55    0.52
  -7   3  -2    1.71    0.57
   7   3  -2    2.72    0.42
   7  -3   2    3.08    0.51
   8   3  -2    0.67    0.37
  -8   3   2    0.61    0.50
  -8  -3   2    0.80    0.49
   8  -3   2    1.04    0.43
  -8  -3  -2    0.44    0.19
  -8  -3  -2    0.36    0.32
   8   3   2    0.87    0.22
   8   3  -2    0.31    0.17
  -8   3  -2    0.35    0.42
  -8   3  -2    0.54    0.40
   8  -3  -2    0.47    0.36
  -8  -3  -2    0.72    0.44
   8   3   2    0.57    0.15
  -8   3   2    0.68    0.37
   9   3  -2  132.75    3.58
  -9  -3  -2  138.71    2.87
   9   3   2  133.58    2.38
   9  -3   2  133.70    3.07
  -9   3  -2  129.13    4.08
  -9   3   2  132.85    3.87
  -9  -3   2  138.17    3.91
  -9  -3  -2  122.59    3.70
  -9   3  -2  130.51    3.70
  -9  -3  -2  132.06    3.95
   9  -3   2  129.35    1.82
  -9   3   2  129.80    3.62
   9   3  -2  138.17    3.12
 -10  -3  -2  144.70    3.07
  10   3  -2  145.15    3.84
 -10   3   2  139.45    4.13
  10   3   2  140.93    2.65
 -10  -3  -2  130.11    3.81
  10  -3   2  140.16    3.09
 -10   3  -2  136.45    4.28
 -10   3   2  139.25    3.88
  10  -3   2  139.01    2.16
 -10   3  -2  141.83    4.04
  10   3   2  134.40    1.96
  11   3   2   58.65    1.38
 -11  -3  -2   62.35    2.65
 -11   3   2   61.42    2.83
 -11   3  -2   63.67    2.82
 -11   3  -2   66.03    3.09
  11  -3   2   64.19    1.66
  11   3   2   65.96    1.91
  11   3  -2   64.77    2.63
 -11  -3  -2   63.37    2.16
 -11   3   2   63.22    2.74
  11  -3   2   67.10    2.11
  12   3   2   10.48    0.63
  12   3   2    9.90    0.82
 -12   3  -2   11.40    1.28
 -12   3   2    9.90    1.17
 -12  -3  -2   11.48    1.17
  12  -3   2   11.93    0.90
 -12  -3  -2   11.22    0.98
  12  -3   2   11.14    0.75
 -12   3  -2   10.81    1.33
  12   3  -2   12.35    1.20
 -12   3   2   11.30    1.25
  12   3   2   11.80    1.53
  13   3   2   13.33    0.77
  13   3  -2   12.97    1.28
 -13   3  -2   13.18    1.46
 -13  -3  -2   12.85    1.23
  13  -3   2   13.25    0.92
 -13   3   2   12.36    1.32
 -13   3  -2   12.88    1.44
 -13  -3  -2   13.72    1.15
  13  -3   2   12.54    0.87
 -13   3   2   13.66    1.46
  13   3   2   14.60    1.60
  13   3   2   13.59    1.02
 -14  -3  -2   14.24    1.22
  14   3   2   15.03    1.11
 -14   3   2   15.62    1.59
  14   3   2   14.47    0.85
  14   3  -2   14.42    1.37
  14  -3   2   14.68    0.94
 -14  -3  -2   14.01    1.31
  14  -3   2   14.17    0.96
 -14   3   2   14.38    1.49
 -14   3  -2   15.88    1.63
 -14   3  -2   12.45    1.43
 -15   3  -2   17.64    1.74
 -15   3   2   17.49    1.69
  15   3  -2   15.02    1.43
  15  -3   2   17.80    1.01
  15   3   2   15.57    1.19
 -15   3  -2   15.03    1.62
 -15  -3  -2   16.83    1.45
  15   3   2   16.61    0.96
  15   3   2   19.99    1.97
 -15   3   2   15.52    1.59
 -15  -3  -2   16.02    1.36
  16   3   2   11.12    0.82
 -16   3  -2   11.85    1.45
  16  -3   2   12.22    0.82
 -16   3  -2   11.99    1.48
  16   3   2   11.89    1.08
  16   3   2   14.78    1.72
  16   3  -2   12.66    1.37
 -16  -3  -2   11.85    1.24
 -16   3   2   12.93    1.53
 -16  -3  -2   10.87    1.16
 -16   3   2   11.65    1.43
 -17   3   2   16.16    1.69
  17   3  -2   16.66    1.60
  17   3  -2   15.52    1.86
 -17  -3  -2   16.28    1.43
 -17   3  -2   17.21    1.82
  17   3   2   19.18    1.43
 -17   3  -2   15.13    1.68
  17  -3   2   18.41    0.97
  17   3   2   19.07    1.98
 -17   3   2   16.16    1.73
 -17  -3  -2   16.06    1.42
  18   3  -2   19.69    1.76
  18   3   2   18.49    1.46
 -18   3  -2   18.81    1.91
  18  -3   2   20.53    1.00
 -18  -3  -2   16.72    1.43
 -18   3   2   18.90    1.87
  18   3  -2   21.85    2.27
 -18   3  -2   19.15    1.96
  18   3   2   23.13    2.21
 -18   3   2   20.26    1.91
 -18  -3  -2   16.95    1.51
 -18  -3  -2   21.35    0.97
  19  -3   2    3.63    0.42
 -19   3   2    3.45    0.95
  19   3   2    3.73    0.76
 -19   3  -2    3.87    1.02
  19   3  -2    4.02    0.89
  19   3   2    5.02    1.23
 -19  -3  -2    2.69    0.62
 -19   3  -2    3.53    1.08
  19   3  -2    3.68    1.13
 -19  -3  -2    3.80    0.42
 -19   3   2    3.67    0.96
 -19  -3  -2    2.79    0.57
 -20   3   2    3.48    1.03
 -20   3  -2    3.94    1.00
 -20  -3  -2    2.79    0.74
  20   3  -2    3.97    1.09
 -20   3  -2    2.06    0.92
  20  -3   2    3.36    0.38
  20   3   2    5.13    1.38
  20   3   2    4.31    0.84
 -20  -3  -2    3.80    0.43
  20   3  -2    3.63    1.16
 -20   3   2    2.65    0.94
  21   3  -2   77.25    3.65
 -21   3  -2   79.58    4.10
  21   3   2   79.64    3.32
  21   3  -2   86.69    4.59
 -21   3  -2   72.78    4.04
  21   3   2   76.28    4.21
 -21   3   2   74.05    4.09
 -21  -3  -2   71.11    3.43
 -21   3   2   71.66    3.76
 -22   3   2    5.58    1.42
  22   3  -2    5.27    1.22
 -22   3  -2    3.98    1.15
 -22   3  -2    3.28    1.03
  22   3  -2    6.14    1.59
  22   3   2    6.53    1.48
 -22  -3  -2    2.39    0.85
 -22   3   2    4.65    1.36
  22   3   2    4.91    1.00
  23   3  -2   19.71    1.96
  23   3   2   24.06    1.96
  23   3  -2   22.60    2.53
 -23   3   2   26.41    2.50
  23   3   2   25.69    2.59
 -23   3   2   23.72    2.50
 -23  -3  -2   21.75    2.02
 -23   3  -2   24.99    2.38
 -23   3  -2   23.18    2.37
 -24  -3  -2    8.77    1.41
 -24   3  -2    5.74    1.35
  24   3   2    8.97    1.29
  24   3  -2    8.02    1.32
  24   3   2   10.14    1.86
  24   3  -2    8.30    1.64
 -24   3   2   10.42    1.77
 -24   3   2    7.17    1.48
 -24   3  -2    8.06    1.47
  25   3  -2    2.99    1.34
 -25   3   2    3.09    1.21
 -25   3  -2    1.24    0.71
  25   3  -2    2.20    0.98
 -25   3  -2    1.73    0.80
 -25  -3  -2    1.91    0.77
  25   3   2    3.27    1.21
  25   3   2    3.44    0.97
 -25   3   2    1.50    0.79
 -26   3  -2   24.22    2.48
  26   3  -2   21.15    2.19
  26   3   2   22.10    2.07
  26   3  -2   23.98    2.74
  26   3   2   24.46    2.73
 -26   3   2   22.97    2.44
 -26   3   2   23.66    2.64
 -26  -3  -2   23.50    2.30
 -26   3  -2   20.13    2.41
  27   3   2   12.09    2.04
 -27  -3  -2    9.81    1.64
 -27   3   2   14.17    2.02
  27   3   2   12.35    1.63
  27   3  -2   11.52    1.66
 -27   3  -2   10.51    1.71
  27   3  -2   13.01    2.07
 -27   3  -2   10.81    1.87
 -27   3   2   13.00    2.13
 -28   3   2   11.61    1.88
  28   3   2   14.81    1.81
 -28   3  -2   11.77    1.82
  28   3   2   12.23    2.04
  28   3  -2   12.36    1.77
  28   3  -2   13.05    2.09
 -28  -3  -2   14.19    1.97
  28   3   2   11.83    1.82
 -28   3  -2   11.86    2.11
 -28   3   2   11.10    1.97
 -29   3  -2   37.62    3.21
  29   3   2   36.64    2.79
  29   3  -2   42.59    3.82
  29   3  -2   40.22    3.17
  29   3   2   42.72    3.44
 -29   3   2   35.56    3.40
  29   3   2   39.18    3.53
 -29  -3  -2   37.44    3.14
 -29   3  -2   37.92    3.55
 -29   3   2   43.33    3.42
 -30   3  -2    1.17    1.19
 -30   3   2    1.73    1.07
  30   3   2    2.65    1.19
 -30  -3  -2    1.07    0.90
  30   3   2    3.03    0.95
  30   3   2    2.46    1.17
  30   3  -2    1.74    1.06
 -30   3   2    1.46    1.28
  30   3  -2    2.20    1.01
 -30   3  -2    2.26    0.98
 -31   3   2    3.94    1.15
 -31   3  -2    2.29    0.90
  31   3   2    3.41    1.10
 -31   3  -2    3.04    1.11
  31   3  -2    1.51    0.75
  31   3   2    2.44    0.96
  31   3  -2    3.59    1.31
  31   3   2    2.81    1.00
 -31   3   2    3.83    1.28
 -31  -3  -2    2.49    1.02
 -32   3  -2    3.09    1.22
 -32   3  -2    3.30    1.15
  32   3   2    2.69    0.91
  32   3  -2    1.87    0.80
  32   3  -2    3.89    1.33
  32   3   2    3.15    1.35
  32   3   2    3.62    1.16
 -32   3   2    3.09    1.29
 -32  -3  -2    3.06    1.09
 -33   3  -2    9.94    1.78
  33   3  -2    6.57    1.36
  33   3   2    8.07    1.50
  33   3   2    8.50    1.70
  33   3  -2    6.98    1.71
 -33  -3  -2    8.86    1.71
 -33   3   2    7.98    1.87
 -33   3  -2    7.85    1.76
  33  -3  -2    5.54    1.49
  34   3   2    0.95    0.91
  34   3  -2    0.53    0.75
  34   3   2    1.42    0.92
 -34   3  -2    1.44    1.08
 -34   3  -2    0.52    0.77
  34  -3  -2    0.81    0.80
  34   3  -2    0.55    0.81
 -34   3   2    0.02    0.90
 -34  -3  -2    1.15    0.78
  35   3   2    8.22    1.77
 -35   3  -2    7.75    1.71
  35   3  -2    8.14    1.72
  35  -3  -2    5.93    1.49
 -35   3   2    7.06    1.77
  35   3  -2    8.17    1.89
 -35  -3  -2    6.77    1.56
 -35   3  -2    9.95    2.27
 -36   3  -2    5.61    1.56
  36   3   2    4.79    1.49
  36  -3  -2    3.97    1.60
 -36  -3  -2    3.33    1.24
  36   3  -2    5.15    1.68
  36   3  -2    4.44    1.40
 -36   3  -2    6.00    1.93
 -36   3   2    3.68    1.61
  37   3  -2    5.54    1.67
 -37   3  -2    6.16    1.63
  37   3  -2    7.07    1.69
 -37  -3  -2    5.04    1.51
  38   3  -2    6.01    1.62
 -38   3  -2   11.74    2.15
 -38  -3  -2   12.28    2.23
  39   3  -2    3.15    1.23
 -39  -3  -2    3.71    1.36
   0   3   3    0.48    0.31
   0  -3  -3   -0.09    0.40
   0  -3  -3    0.11    0.15
   0  -3   3    0.49    0.40
   0  -3  -3    0.00    0.25
   0   3  -3    0.44    0.32
   0   3  -3   -0.58    0.45
   0   3  -3    0.75    0.45
  -1  -3  -3   40.15    2.10
   1   3   3   45.77    1.46
  -1   3   3   43.97    1.63
  -1   3  -3   43.89    2.07
  -1  -3   3   46.42    2.08
   1  -3   3   45.11    2.01
   1  -3  -3   46.28    1.69
  -1  -3  -3   45.52    1.49
  -1  -3  -3   46.02    1.95
   1  -3  -3   46.84    2.25
  -1   3  -3   43.56    2.14
   1   3  -3   42.47    2.02
   1  -3  -3   44.13    1.85
  -1  -3  -3   41.22    0.88
  -1   3  -3   41.41    1.98
   1   3  -3   43.68    1.91
   2   3   3   13.49    0.77
  -2   3   3   13.62    1.01
   2  -3   3   15.02    1.18
  -2  -3  -3   12.44    1.18
  -2  -3  -3   13.75    0.76
   2  -3  -3   12.02    1.17
  -2   3  -3   11.83    1.11
  -2  -3   3   12.30    1.09
  -2  -3  -3   12.91    1.08
   2  -3  -3   13.91    1.04
   2   3  -3   13.27    1.16
   2  -3  -3   14.21    0.88
  -2   3  -3   13.92    1.25
   2   3  -3   14.24    1.10
  -3   3   3   83.09    2.49
  -3  -3   3   86.73    2.93
  -3   3  -3   78.67    2.96
  -3  -3  -3   80.00    1.64
   3  -3  -3   84.04    2.50
  -3   3  -3   78.09    1.38
   3  -3  -3   88.92    2.32
  -3  -3  -3   84.11    2.80
   3  -3  -3   85.95    3.05
   3  -3   3   81.64    2.61
  -3   3  -3   80.66    2.93
   3   3  -3   78.07    2.41
   3   3   3   81.99    1.67
  -3  -3  -3   82.02    2.99
   3   3  -3   82.08    2.85
   4  -3   3   49.51    2.03
   4  -3  -3   50.91    1.93
   4   3   3   48.62    1.14
  -4  -3  -3   43.99    2.21
  -4   3  -3   46.35    2.34
  -4  -3  -3   51.55    2.23
  -4   3  -3   44.39    0.96
   4  -3  -3   50.43    1.85
  -4   3   3   50.51    2.07
  -4   3  -3   50.31    2.44
   4   3  -3   47.58    1.85
   4  -3  -3   51.83    2.38
   4   3  -3   44.04    2.06
  -5   3   3  245.36    4.63
   5   3   3  224.77    2.09
  -5  -3  -3  226.71    4.94
  -5   3  -3  229.25    2.21
  -5   3  -3  244.60    5.41
  -5  -3  -3  245.81    4.95
  -5   3  -3  231.11    4.40
  -5   3  -3  227.48    2.04
   5  -3   3  250.41    4.44
   5  -3  -3  245.55    4.25
  -5   3  -3  236.36    5.34
   5   3  -3  239.78    3.91
   5   3  -3  244.60    4.91
   6   3  -3  425.48    6.50
   6  -3   3  426.47    5.67
  -6   3   3  421.60    6.29
  -6  -3  -3  379.49    6.48
  -6   3  -3  402.29    6.04
  -6  -3  -3  420.59    6.67
  -6   3  -3  412.20    7.13
  -6   3  -3  437.02    4.14
  -6   3  -3  421.36    7.26
   6   3  -3  415.32    4.87
   7   3  -3  172.79    4.25
  -7  -3  -3  163.43    4.25
  -7   3  -3  181.56    4.80
  -7  -3  -3  161.52    2.95
  -7   3   3  171.06    4.16
  -7  -3  -3  169.55    4.35
   7  -3   3  174.13    3.58
  -7   3  -3  161.74    3.98
  -7   3  -3  162.14    2.25
   7   3  -3  159.41    2.91
  -7   3  -3  173.46    4.78
   8   3   3    2.54    0.26
   8   3  -3    3.02    0.67
   8  -3   3    2.99    0.54
  -8  -3  -3    2.79    0.70
  -8   3  -3    3.20    0.98
  -8  -3  -3    1.89    0.72
  -8  -3  -3    3.07    0.52
  -8   3  -3    2.12    0.23
  -8   3  -3    2.22    0.68
   8   3  -3    2.07    0.37
  -8   3  -3    2.26    0.95
   9   3  -3   15.49    1.36
  -9  -3  -3   14.83    1.03
  -9   3  -3   15.38    1.45
  -9  -3  -3   14.31    1.34
  -9  -3  -3   13.91    1.46
   9  -3   3   14.85    1.02
  -9   3  -3   13.94    1.31
   9  -3   3   13.70    0.68
   9   3  -3   13.49    0.76
  -9   3  -3   15.00    1.56
   9   3   3   14.27    0.67
  -9   3   3   14.60    1.36
  10   3  -3   15.34    1.36
 -10   3   3   12.89    1.29
  10   3   3   14.04    0.75
  10  -3   3   14.12    0.96
 -10  -3  -3   13.78    1.01
 -10   3  -3   13.28    1.27
 -10  -3  -3   12.67    1.24
 -10   3  -3   15.61    1.49
  10  -3   3   13.62    0.75
 -10  -3  -3   12.72    1.30
 -10   3  -3   13.99    1.56
 -10   3  -3   13.26    0.97
  11   3  -3   28.02    1.87
  11   3   3   27.80    1.16
 -11  -3  -3   29.14    1.54
  11  -3   3   28.89    1.34
 -11   3  -3   28.33    1.93
 -11   3  -3   27.69    2.06
 -11   3  -3   27.75    1.35
 -11  -3  -3   27.25    1.96
  11  -3   3   28.39    1.14
 -11  -3  -3   27.97    1.82
  11   3   3   31.08    2.21
 -11   3  -3   30.31    2.23
 -11   3   3   28.44    1.94
  12   3  -3   38.80    2.22
  12   3   3   37.42    1.45
 -12  -3  -3   35.56    1.78
  12   3   3   38.83    2.50
 -12   3  -3   39.32    2.35
  12  -3   3   39.08    1.51
 -12   3  -3   37.11    2.40
 -12  -3  -3   36.85    2.09
 -12   3   3   38.92    2.30
 -12  -3  -3   37.18    2.33
  12  -3   3   37.29    1.41
 -12   3   3   36.11    2.26
 -12   3  -3   38.12    2.59
  13   3  -3  113.67    3.82
 -13  -3  -3  118.17    3.46
  13   3   3  110.55    2.67
 -13  -3  -3  107.43    3.55
  13  -3   3  113.96    2.51
  13  -3   3  112.02    2.61
 -13   3  -3  108.86    4.02
 -13   3   3  112.14    3.95
 -13   3  -3  104.19    4.10
 -13   3   3  112.00    4.04
  13   3   3  122.36    4.48
 -13   3  -3  111.12    4.42
 -14   3   3   43.38    2.59
  14   3  -3   42.55    2.40
  14   3   3   43.47    1.77
 -14   3  -3   41.41    2.57
  14   3   3   40.78    1.15
 -14   3  -3   44.56    2.68
 -14  -3  -3   42.42    2.26
 -14  -3  -3   47.21    2.28
  14  -3   3   41.65    1.69
 -14   3   3   41.39    2.62
  14   3   3   46.28    2.82
 -14   3  -3   44.76    2.88
  14  -3   3   44.73    1.51
 -15  -3  -3    8.63    1.05
 -15   3   3   10.70    1.50
  15   3  -3   11.00    1.36
  15   3   3    9.97    1.45
  15   3   3    8.75    0.59
  15   3   3    8.65    0.90
 -15  -3  -3    7.40    1.00
 -15   3  -3    9.35    1.29
 -15   3  -3    9.01    1.36
  15  -3   3    8.58    0.64
 -15   3   3    9.90    1.48
 -15   3  -3    8.85    1.48
 -16   3   3   86.82    3.79
  16   3  -3   93.70    3.71
  16   3   3   84.51    2.76
 -16  -3  -3   94.59    3.43
 -16   3  -3   89.83    3.95
  16   3   3   83.78    1.95
  16  -3   3   87.89    1.90
 -16  -3  -3   86.63    3.27
 -16   3   3   89.01    3.98
  16   3   3   95.34    4.15
 -16   3  -3   92.74    4.14
 -17   3   3   47.19    2.92
  17   3  -3   51.24    2.85
 -17  -3  -3   46.07    2.53
 -17   3  -3   48.23    3.07
 -17  -3  -3   50.32    2.52
  17   3   3   45.92    1.55
  17   3   3   49.03    2.22
 -17   3   3   54.19    3.20
 -17   3  -3   47.49    3.14
  17   3   3   53.91    3.21
 -18   3  -3   60.82    3.55
  18   3  -3   58.14    3.07
  18   3   3   54.51    2.43
 -18  -3  -3   50.10    2.68
 -18   3  -3   53.94    3.26
 -18   3   3   56.47    3.20
 -18  -3  -3   52.12    2.57
 -18   3   3   59.94    3.44
  18   3   3   55.66    3.32
 -19   3   3   56.58    3.31
  19   3   3   56.92    2.57
 -19  -3  -3   51.87    2.54
 -19   3  -3   59.56    3.58
 -19   3  -3   54.13    3.31
  19   3  -3   59.01    3.21
[truncated: 618,496 more chars]
