# Supplementary material for: Crystal structure of 2-chloro-3-(di­meth­oxy­meth­yl)-6-meth­oxy­quinoline
Source: Acta Crystallogr E Crystallogr Commun. 2015 Apr 30;71(Pt 5):o364–5. doi: 10.1107/S205698901500804X (PMC4420130; doi:10.1107/S205698901500804X)
Supplement: Supplementary file 2 [file e-71-0o364-Isup2.hkl]

#
# h,k,l, Fc-squared, Fo-squared, sigma(Fo-squared), status flag
#
data_I
_shelx_title ' hsy595cg'
_shelx_refln_list_code          4
_shelx_F_calc_maximum      362.49
_exptl_crystal_F_000      1120.00
_reflns_d_resolution_high  0.7107

loop_
 _space_group_symop_operation_xyz
 'x, y, z'
 '-x, -y, z+1/2'
 'x+1/2, -y, z'
 '-x+1/2, y, z+1/2'

_cell_length_a    27.1156
_cell_length_b     7.1401
_cell_length_c    13.0804
_cell_angle_alpha  90.000
_cell_angle_beta   90.000
_cell_angle_gamma  90.000

_shelx_F_squared_multiplier     1.000

loop_
 _refln_index_h
 _refln_index_k
 _refln_index_l
 _refln_F_squared_calc
 _refln_F_squared_meas
 _refln_F_squared_sigma
 _refln_observed_status
   0   0 -18        240.32        207.53        21.24 o
   2   0 -18         10.53          6.75         5.10 o
   4   0 -18         93.97         89.99        12.43 o
   6   0 -18          4.95         -1.35         7.98 o
   0   1 -18          7.12         -0.86         6.52 o
   1   1 -18         36.93         36.59         6.39 o
   2   1 -18         11.43          3.25         4.55 o
   3   1 -18         17.27         11.36         5.00 o
   4   1 -18         75.08         87.02         8.59 o
   5   1 -18         35.93         24.43         6.79 o
   6   1 -18          5.03         -3.95         4.14 o
   0   2 -18          9.36          9.71         7.86 o
   1   2 -18         16.81         11.99         5.32 o
   2   2 -18         12.24          9.00         7.41 o
   2   0 -17        253.57        288.82        26.39 o
   4   0 -17        619.60        614.91        42.84 o
   6   0 -17         11.32         10.64         5.88 o
   8   0 -17        624.13        666.94        38.85 o
  10   0 -17        174.20        178.77        16.93 o
  12   0 -17        246.21        300.77        21.74 o
  14   0 -17         57.43         49.12        10.61 o
   1   1 -17         58.74         64.50         7.73 o
   2   1 -17        650.50        639.90        21.20 o
   3   1 -17        117.09        128.47         9.99 o
   4   1 -17         53.98         62.19         7.28 o
   5   1 -17         48.29         52.27         6.38 o
   6   1 -17        288.07        294.85        13.42 o
   7   1 -17          5.42          8.10         4.08 o
   8   1 -17         11.19         17.19         4.46 o
   9   1 -17         10.61         12.45         3.81 o
  10   1 -17          5.22         -1.33         4.98 o
  11   1 -17        118.18        112.97         9.64 o
  12   1 -17         76.14         68.24         8.14 o
  13   1 -17         21.48         24.99         9.83 o
  14   1 -17        507.30        533.37        22.43 o
   1   2 -17        205.79        221.06        13.09 o
   2   2 -17         66.76         76.39         9.04 o
   3   2 -17         25.60         22.96         7.11 o
   4   2 -17        176.48        164.56        11.52 o
   5   2 -17        133.10        156.26        11.19 o
   6   2 -17         33.47         35.50         5.88 o
   7   2 -17        146.03        158.78        11.49 o
   8   2 -17        300.45        337.24        16.01 o
   9   2 -17         39.54         45.49         9.18 o
  10   2 -17         51.54         69.29         7.95 o
  11   2 -17         45.56         42.35         7.02 o
  12   2 -17         94.88        109.86        10.59 o
   1   3 -17         66.83         67.03         8.55 o
   2   3 -17        152.40        158.13        11.22 o
   3   3 -17        168.10        165.42        11.65 o
   4   3 -17         42.49         45.67         6.71 o
   5   3 -17         84.64         91.56         8.86 o
   6   3 -17         11.11         10.24         4.55 o
   7   3 -17          5.45         -0.17         4.48 o
   8   3 -17          8.51         10.96         5.09 o
   9   3 -17         26.45         27.24         5.80 o
   0   0 -16        782.09        799.44        38.41 o
   2   0 -16        534.02        592.07        30.11 o
   4   0 -16         54.30         50.63         9.43 o
   6   0 -16        233.84        254.99        18.45 o
   8   0 -16        293.32        278.71        16.02 o
  10   0 -16         36.82         48.68         9.24 o
  12   0 -16         94.51         74.73        12.77 o
  14   0 -16         52.20         66.53        15.69 o
  16   0 -16         59.73         97.80        16.45 o
  18   0 -16         79.73        110.15        16.68 o
   0   1 -16        246.56        261.09        16.15 o
   1   1 -16         68.95         74.27         6.40 o
   2   1 -16        396.76        407.47        13.75 o
   3   1 -16         96.34        112.44         9.19 o
   4   1 -16        335.11        359.53        15.49 o
   5   1 -16        109.10        109.56        10.19 o
   6   1 -16         81.88         92.02         7.49 o
   7   1 -16         94.56         99.82         7.82 o
   8   1 -16         60.53         53.46         5.86 o
   9   1 -16         29.68         21.17         4.30 o
  10   1 -16         88.56         75.56         7.40 o
  11   1 -16         11.07         12.34         4.21 o
  12   1 -16        409.25        417.87        16.80 o
  13   1 -16          8.19          3.86         7.91 o
  14   1 -16         95.51        119.55        11.88 o
  15   1 -16        130.63        141.89        13.18 o
  16   1 -16        432.59        464.77        22.97 o
  17   1 -16         93.29        119.40        12.73 o
  18   1 -16        150.17        185.98        13.58 o
   0   2 -16        408.86        456.34        25.37 o
   1   2 -16        211.52        238.90        13.19 o
   2   2 -16        189.69        226.15        12.97 o
   3   2 -16        319.07        327.51        16.85 o
   4   2 -16          0.46          5.47         5.27 o
   5   2 -16        160.30        164.32         9.92 o
   6   2 -16        271.65        305.45        13.28 o
   7   2 -16         32.71         42.37         5.87 o
   8   2 -16        177.78        172.07        10.19 o
   9   2 -16        108.02        110.21         8.95 o
  10   2 -16         71.69         73.35         7.38 o
  11   2 -16         82.96         86.47         7.83 o
  12   2 -16          3.83         -2.13         4.14 o
  13   2 -16         10.59         11.04         4.56 o
  14   2 -16         41.29         50.76         6.94 o
  15   2 -16         29.34         37.58         6.21 o
  16   2 -16          4.95         28.32         6.98 o
  17   2 -16        214.49        214.62        15.62 o
   0   3 -16         99.44        112.91        14.29 o
   1   3 -16        497.32        520.28        19.36 o
   2   3 -16         13.45         25.06         6.67 o
   3   3 -16         70.13         73.67         7.46 o
   4   3 -16         17.26         11.67         4.59 o
   5   3 -16         58.90         62.55         7.22 o
   6   3 -16          7.85         14.26         4.67 o
   7   3 -16        317.75        335.77        15.63 o
   8   3 -16         32.55         48.46         8.37 o
   9   3 -16        150.43        165.23        12.39 o
  10   3 -16          5.06          5.42         4.66 o
  11   3 -16         51.58         64.39         8.74 o
  12   3 -16         29.55         27.95         9.76 o
  13   3 -16        179.02        210.65        16.13 o
  14   3 -16         65.81        107.45        12.64 o
  15   3 -16        266.26        304.93        19.66 o
   0   4 -16        150.78        166.48        19.63 o
   1   4 -16        163.57        183.56        13.45 o
   2   4 -16         43.60         57.05         8.59 o
   3   4 -16        277.34        290.32        16.51 o
   4   4 -16         64.91         66.07         8.76 o
   5   4 -16         95.52         83.24         9.53 o
   6   4 -16        128.85        139.63        10.70 o
   7   4 -16         19.90         33.94         6.24 o
   8   4 -16          6.42         10.21         4.56 o
   9   4 -16         87.80         93.74        10.19 o
  10   4 -16        159.34        177.23        12.43 o
  11   4 -16        197.15        229.85        13.96 o
   2   0 -15        105.56         95.00         9.42 o
   4   0 -15        896.92        968.85        34.09 o
   6   0 -15         79.79         82.16         9.98 o
   8   0 -15        111.16        106.08         9.58 o
  10   0 -15        339.67        384.47        20.50 o
  12   0 -15         86.01         80.30        12.82 o
  14   0 -15         36.65         29.16        11.60 o
  16   0 -15        387.91        425.53        29.47 o
  18   0 -15         33.70         46.91        15.32 o
  20   0 -15         84.94         82.34        11.91 o
  22   0 -15        476.54        531.55        28.90 o
   1   1 -15         94.54         99.78         6.87 o
   2   1 -15        113.35        111.92         7.02 o
   3   1 -15         84.38         90.99         6.48 o
   4   1 -15        295.80        299.24        13.58 o
   5   1 -15        109.23        108.14         8.83 o
   6   1 -15        451.78        459.24        15.37 o
   7   1 -15         39.11         32.32         6.05 o
   8   1 -15        295.65        306.03        13.56 o
   9   1 -15          9.07          6.99         3.76 o
  10   1 -15         67.50         59.53         6.38 o
  11   1 -15         49.16         41.91         5.76 o
  12   1 -15         11.87         16.33         4.88 o
  13   1 -15        180.36        172.31        11.60 o
  14   1 -15        218.79        210.19        12.74 o
  15   1 -15         27.66         35.15         6.45 o
  16   1 -15        224.79        216.31        15.06 o
  17   1 -15        194.35        219.13        15.83 o
  18   1 -15        459.92        521.84        21.50 o
  19   1 -15         12.10         14.88         4.90 o
  20   1 -15          9.65          6.21         4.57 o
  21   1 -15          0.61          1.05         3.96 o
   1   2 -15        167.37        166.87         9.37 o
   2   2 -15         80.87         80.00         6.77 o
   3   2 -15        429.95        438.21        16.32 o
   4   2 -15        232.43        249.63        12.45 o
   5   2 -15         35.53         28.30         4.46 o
   6   2 -15          4.38          7.62         3.14 o
   7   2 -15         95.68        100.15         8.01 o
   8   2 -15        165.47        172.24        10.49 o
   9   2 -15         32.22         30.13         5.26 o
  10   2 -15        111.29        122.45         9.32 o
  11   2 -15         93.13         89.46         8.01 o
  12   2 -15          4.84          4.28         4.00 o
  13   2 -15         89.51         98.35         8.29 o
  14   2 -15         12.23         15.53         4.90 o
  15   2 -15        248.05        262.48        14.55 o
  16   2 -15         19.82         27.32         5.86 o
  17   2 -15         75.83        100.04         9.39 o
  18   2 -15          1.06          3.61         5.82 o
  19   2 -15        149.30        140.37        10.45 o
  20   2 -15        267.51        277.44        15.02 o
   1   3 -15        294.52        315.96        14.57 o
   2   3 -15          0.29          4.47         4.53 o
   3   3 -15        178.77        186.84        11.19 o
   4   3 -15          6.16          6.24         4.12 o
   5   3 -15        411.88        443.93        17.15 o
   6   3 -15         96.45        112.62         9.29 o
   7   3 -15        163.31        153.82        11.37 o
   8   3 -15          1.49          4.60         4.79 o
   9   3 -15         18.57         19.12         5.59 o
  10   3 -15         21.57         20.04         5.41 o
  11   3 -15        268.60        276.14        13.78 o
  12   3 -15          1.94         -0.36         3.25 o
  13   3 -15        227.14        206.11        13.06 o
  14   3 -15         41.89         50.17         7.20 o
  15   3 -15        129.19        149.90        11.43 o
  16   3 -15          7.83         14.63         4.28 o
  17   3 -15        198.40        202.59        10.86 o
  18   3 -15         83.30         89.24        10.19 o
   1   4 -15         72.89         91.30         8.48 o
   2   4 -15         59.89         87.15         8.45 o
   3   4 -15        121.27        133.74         9.87 o
   4   4 -15         89.34         88.33         9.30 o
   5   4 -15         49.46         56.82         7.85 o
   6   4 -15        395.21        412.31        17.11 o
   7   4 -15         47.33         55.81         8.09 o
   8   4 -15         54.42         55.54         8.12 o
   9   4 -15         80.80         81.65         9.22 o
  10   4 -15          1.95          6.65         5.71 o
  11   4 -15          4.01          5.59         4.63 o
  12   4 -15        113.57        128.77        10.21 o
  13   4 -15         26.34         31.47         6.00 o
  14   4 -15          2.11         -0.82         4.76 o
  15   4 -15         43.15         57.35         7.49 o
  16   4 -15          6.51          7.29         4.79 o
   1   5 -15          5.29         16.17         4.89 o
   2   5 -15         48.54         54.12         6.35 o
   3   5 -15         40.71         56.73         7.74 o
   4   5 -15        150.47        175.14        12.07 o
   5   5 -15         61.11         62.41         8.25 o
   6   5 -15         16.44         16.41         5.41 o
   7   5 -15         32.16         47.66         7.87 o
   8   5 -15        354.89        388.09        17.77 o
   9   5 -15         14.78         28.15         6.52 o
  10   5 -15         13.93         14.09         5.02 o
  11   5 -15         16.70         29.81         6.43 o
   0   0 -14         76.06         79.60        12.52 o
   2   0 -14       2495.57       2551.57        44.25 o
   4   0 -14         17.02         -3.51         6.97 o
   6   0 -14         29.44         20.30         4.86 o
   8   0 -14        194.73        202.77        14.26 o
  10   0 -14       2249.68       2244.43        47.13 o
  12   0 -14         19.38         16.64         4.89 o
  14   0 -14        795.29        834.63        44.10 o
  16   0 -14         66.35         58.49        11.61 o
  18   0 -14         13.50         13.96        14.08 o
  20   0 -14        393.98        421.78        24.32 o
  22   0 -14        522.65        561.46        29.12 o
  24   0 -14         17.30         24.82         8.03 o
   0   1 -14       1980.95       1991.91        39.08 o
   1   1 -14        211.37        215.85         9.57 o
   2   1 -14         49.72         47.20         4.61 o
   3   1 -14         87.12         81.03         5.82 o
   4   1 -14        275.36        267.49        11.16 o
   5   1 -14         17.10          7.27         3.87 o
   6   1 -14         77.68         72.32         6.94 o
   7   1 -14         12.21          8.52         3.18 o
   8   1 -14        296.48        295.59        11.42 o
   9   1 -14        377.40        388.82        14.76 o
  10   1 -14         73.38         82.04         8.00 o
  11   1 -14         94.93        118.79         9.77 o
  12   1 -14       1980.74       1907.13        39.14 o
  13   1 -14        100.37        121.75         9.99 o
  14   1 -14         15.78         20.87         4.72 o
  15   1 -14         97.10        109.61         9.19 o
  16   1 -14          3.96          3.26         3.88 o
  17   1 -14         37.41         30.10         5.06 o
  18   1 -14         87.48         87.63         9.83 o
  19   1 -14         28.21         23.98         4.88 o
  20   1 -14         74.52         47.16         6.50 o
  21   1 -14         64.06         74.01         7.94 o
  22   1 -14        409.53        453.67        18.36 o
  23   1 -14         27.84         38.79         6.50 o
  24   1 -14        538.99        538.11        19.21 o
   0   2 -14         49.52         54.49         7.16 o
   1   2 -14        352.78        351.92        11.68 o
   2   2 -14        147.40        143.02         7.66 o
   3   2 -14         19.01         18.67         3.67 o
   4   2 -14         49.25         41.60         5.29 o
   5   2 -14        238.21        239.32        12.73 o
   6   2 -14          6.55          7.00         6.07 o
   7   2 -14        387.31        364.42        14.30 o
   8   2 -14        124.94        124.24         9.03 o
   9   2 -14         75.04         84.16         7.74 o
  10   2 -14        447.60        455.93        16.43 o
  11   2 -14        463.20        465.20        16.84 o
  12   2 -14          4.87          4.80         4.27 o
  13   2 -14         92.71         87.05         7.45 o
  14   2 -14          3.81          4.32         3.85 o
  15   2 -14         35.17         27.57         5.17 o
  16   2 -14          1.91         -2.50         5.69 o
  17   2 -14         11.85          3.64         4.53 o
  18   2 -14         56.48         43.52         4.99 o
  19   2 -14        117.50        107.82         7.92 o
  20   2 -14         95.05        104.83         7.91 o
  21   2 -14         46.60         44.94         6.21 o
  22   2 -14         41.95         41.70         6.94 o
  23   2 -14        230.51        256.44        14.38 o
   0   3 -14         12.84          8.17         6.07 o
   1   3 -14         70.10         65.39         6.67 o
   2   3 -14         51.00         40.95         5.74 o
   3   3 -14        357.84        356.17        16.26 o
   4   3 -14         35.45         44.31         7.25 o
   5   3 -14        161.05        165.40        11.34 o
   6   3 -14         77.40         72.48         6.81 o
   7   3 -14         90.73         94.73         7.66 o
   8   3 -14         16.41         22.37         5.86 o
   9   3 -14        808.66        792.24        21.44 o
  10   3 -14         34.96         39.07         5.74 o
  11   3 -14         56.31         55.74         5.80 o
  12   3 -14          7.72         12.79         3.86 o
  13   3 -14        154.21        154.77         9.14 o
  14   3 -14          8.13         13.38         3.73 o
  15   3 -14         65.80         59.84         7.90 o
  16   3 -14        141.93        145.52        10.39 o
  17   3 -14        207.14        210.05        11.29 o
  18   3 -14         31.18         35.00         5.26 o
  19   3 -14         62.01         68.26         7.02 o
  20   3 -14         47.75         61.30         7.09 o
  21   3 -14        368.33        365.24        16.42 o
   0   4 -14         61.91         56.15         9.62 o
   1   4 -14        175.90        152.66         9.85 o
   2   4 -14         29.75         35.45         5.49 o
   3   4 -14          4.98         10.45         3.79 o
   4   4 -14         68.39         64.91         6.89 o
   5   4 -14         63.15         82.14         8.54 o
   6   4 -14         27.04         27.84         6.30 o
   7   4 -14        250.40        259.39        14.81 o
   8   4 -14         40.88         38.01         6.46 o
   9   4 -14          6.63         11.63         4.38 o
  10   4 -14          1.87          2.81         4.10 o
  11   4 -14        173.70        171.18        11.28 o
  12   4 -14          8.28         11.36         4.47 o
  13   4 -14         51.56         54.94         6.88 o
  14   4 -14         69.49         71.20         7.61 o
  15   4 -14         46.75         36.82         6.40 o
  16   4 -14         31.24         37.97         5.92 o
  17   4 -14         33.53         29.36         5.36 o
  18   4 -14         12.20          5.30         4.17 o
  19   4 -14         61.85         68.90         7.06 o
   0   5 -14         67.92         74.28         9.48 o
   1   5 -14         85.44         75.03         6.71 o
   2   5 -14         13.16         19.34         4.28 o
   3   5 -14         34.24         33.93         5.56 o
   4   5 -14         51.33         58.63         7.70 o
   5   5 -14         27.21         35.87         6.65 o
   6   5 -14         22.58         22.99         5.45 o
   7   5 -14         15.54         27.45         6.13 o
   8   5 -14         41.91         42.24         6.76 o
   9   5 -14         49.63         50.55         6.85 o
  10   5 -14          4.30          5.89         4.15 o
  11   5 -14         37.77         30.38         5.69 o
  12   5 -14         30.30         24.81         5.70 o
  13   5 -14         28.97         25.88         5.30 o
  14   5 -14         40.16         28.93         5.16 o
  15   5 -14         11.10         13.64         4.24 o
   0   6 -14          8.57          6.10         5.11 o
   1   6 -14         13.71         10.23         3.70 o
   2   6 -14        112.38        121.24         8.72 o
   3   6 -14         49.46         50.52         5.81 o
   4   6 -14          2.52          6.90         3.87 o
   5   6 -14         17.99         32.52         5.58 o
   6   6 -14          8.38         17.38         5.23 o
   7   6 -14         48.31         73.58         7.75 o
   8   6 -14         18.53         21.53         6.99 o
   9   6 -14         19.12         11.26         4.39 o
   2   0 -13        410.68        418.04        17.35 o
   4   0 -13       1019.49        999.37        26.59 o
   6   0 -13        475.06        474.53        26.35 o
   8   0 -13        501.94        495.25        20.99 o
  10   0 -13        172.48        161.88        17.05 o
  12   0 -13        135.10        106.16        10.40 o
  14   0 -13         11.53          8.90         4.65 o
  16   0 -13        263.90        264.49        21.66 o
  18   0 -13         44.37         44.88         8.15 o
  20   0 -13        799.41        814.96        32.65 o
  22   0 -13        154.43        161.08        15.58 o
  24   0 -13        248.50        286.56        20.54 o
  26   0 -13          4.55          1.82         8.06 o
   1   1 -13        418.57        391.67        11.72 o
   2   1 -13         25.52         23.60         3.26 o
   3   1 -13         17.55         17.55         3.36 o
   4   1 -13        766.32        747.03        16.19 o
   5   1 -13        211.44        213.25        11.63 o
   6   1 -13        142.70        173.27        10.44 o
   7   1 -13        244.04        243.39        11.26 o
   8   1 -13        821.30        801.74        18.80 o
   9   1 -13         53.66         61.21         5.70 o
  10   1 -13        217.03        193.63         9.54 o
  11   1 -13        183.48        179.89         9.33 o
  12   1 -13         22.56         34.22         5.92 o
  13   1 -13        246.39        259.06        13.03 o
  14   1 -13        114.70         96.02         8.22 o
  15   1 -13         17.09          6.78         4.11 o
  16   1 -13        380.52        356.11        15.36 o
  17   1 -13         67.87         69.29         7.51 o
  18   1 -13        320.61        370.75        13.72 o
  19   1 -13         41.48         37.76         5.34 o
  20   1 -13        141.86        167.49        11.02 o
  21   1 -13        124.60        135.31        10.39 o
  22   1 -13        178.48        188.68        11.85 o
  23   1 -13         23.01         32.79         6.03 o
  24   1 -13        152.99        157.84        10.33 o
  25   1 -13        145.04        134.55         9.69 o
  26   1 -13         52.34         47.71         6.23 o
   1   2 -13        182.33        182.69         8.17 o
   2   2 -13         52.99         59.24         4.93 o
   3   2 -13        460.58        443.66        12.43 o
   4   2 -13         47.19         52.28         5.62 o
   5   2 -13        212.41        202.51        11.13 o
   6   2 -13         12.15         17.94         4.05 o
   7   2 -13        180.77        188.25        10.13 o
   8   2 -13          7.35          8.26         3.88 o
   9   2 -13        405.45        384.66        14.25 o
  10   2 -13         12.84         22.31         4.88 o
  11   2 -13        157.14        156.12        10.14 o
  12   2 -13         46.99         39.06         5.70 o
  13   2 -13         88.77         94.80         7.33 o
  14   2 -13         19.77          9.72         3.69 o
  15   2 -13        217.79        189.24        11.53 o
  16   2 -13         33.68         26.65         7.05 o
  17   2 -13         84.86         77.38         6.96 o
  18   2 -13         57.48         54.25         5.67 o
  19   2 -13         50.62         38.71         6.69 o
  20   2 -13         95.97        113.74         7.73 o
  21   2 -13         72.19         84.75         7.11 o
  22   2 -13        111.15        144.37         9.16 o
  23   2 -13        220.15        229.79        11.31 o
  24   2 -13        138.97        147.52        11.09 o
  25   2 -13        124.90        123.70        10.16 o
   1   3 -13        482.58        458.93        15.94 o
   2   3 -13         11.73         15.18         3.53 o
   3   3 -13         28.06         28.39         4.52 o
   4   3 -13          8.63          4.56         3.58 o
   5   3 -13        481.05        486.83        15.60 o
   6   3 -13        211.16        214.38        10.78 o
   7   3 -13        354.73        342.68        13.46 o
   8   3 -13         44.58         49.30         5.73 o
   9   3 -13         22.83         38.07         5.28 o
  10   3 -13         66.38         64.75         5.97 o
  11   3 -13        278.41        263.46        11.31 o
  12   3 -13         32.05         35.48         5.06 o
  13   3 -13        625.28        608.85        17.04 o
  14   3 -13         13.66         16.80         3.98 o
  15   3 -13        249.57        275.66        12.46 o
  16   3 -13         10.88          7.70         3.63 o
  17   3 -13        120.81        132.52         8.72 o
  18   3 -13          2.09          5.49         5.36 o
  19   3 -13         73.72         63.02         6.55 o
  20   3 -13         33.89         45.87         8.01 o
  21   3 -13         98.47        106.30         8.51 o
  22   3 -13         53.53         60.09         6.96 o
  23   3 -13        267.69        296.54        13.92 o
  24   3 -13          6.71         13.81         4.77 o
   1   4 -13         36.12         26.39         4.96 o
   2   4 -13        110.08        107.20         8.21 o
   3   4 -13        225.47        220.00        11.39 o
   4   4 -13         61.35         57.62         7.13 o
   5   4 -13        152.24        177.18        11.81 o
   6   4 -13        611.28        619.16        19.10 o
   7   4 -13         23.72         37.28         5.88 o
   8   4 -13         53.81         51.33         6.92 o
   9   4 -13         82.73         88.96         8.19 o
  10   4 -13        112.08        123.61         9.65 o
  11   4 -13         39.58         53.28         6.83 o
  12   4 -13         34.14         36.00         5.75 o
  13   4 -13         95.64        102.54         7.73 o
  14   4 -13         27.83         29.21         4.70 o
  15   4 -13        125.99        126.11         8.07 o
  16   4 -13          6.91         13.86         3.52 o
  17   4 -13        102.61        101.76         7.63 o
  18   4 -13         52.53         57.53         5.93 o
  19   4 -13          8.66          9.21         3.57 o
  20   4 -13         43.64         53.02         6.10 o
  21   4 -13         58.26         69.73         7.04 o
  22   4 -13         25.72         27.40         5.27 o
   1   5 -13        236.43        222.55        10.68 o
   2   5 -13         50.16         41.93         5.35 o
   3   5 -13         27.24         33.02         4.81 o
   4   5 -13        355.88        370.21        14.47 o
   5   5 -13         52.29         58.82         6.68 o
   6   5 -13         13.24         22.35         5.02 o
   7   5 -13         60.01         77.29         7.24 o
   8   5 -13        311.33        322.34        13.79 o
   9   5 -13          1.24         10.89         4.51 o
  10   5 -13         36.03         38.36         5.74 o
  11   5 -13         13.32         13.14         4.57 o
  12   5 -13         16.97         26.27         5.21 o
  13   5 -13        212.12        212.29        11.65 o
  14   5 -13          2.00          2.61         4.25 o
  15   5 -13        107.52        121.49         9.27 o
  16   5 -13        231.00        251.58        12.87 o
  17   5 -13         55.70         74.91         8.62 o
  18   5 -13         16.54         26.05         6.21 o
  19   5 -13         71.07         71.90         8.45 o
   1   6 -13          3.96          4.95         3.76 o
   2   6 -13         72.13         74.74         6.64 o
   3   6 -13          0.25          0.98         3.84 o
   4   6 -13          1.28          2.90         3.28 o
   5   6 -13          0.14          0.99         3.97 o
   6   6 -13        231.95        238.20        12.58 o
   7   6 -13         11.92         20.02         5.02 o
   8   6 -13          1.13          3.21         3.95 o
   9   6 -13         14.45          9.47         3.85 o
  10   6 -13          3.25          1.46         3.57 o
  11   6 -13          7.93          8.30         3.69 o
  12   6 -13         41.53         46.02         5.75 o
  13   6 -13         32.72         31.12         5.43 o
  14   6 -13        137.49        138.83         9.27 o
   1   7 -13         26.63         24.50         5.01 o
   2   7 -13         95.11         74.02        10.63 o
   3   7 -13         31.95         28.42         5.35 o
   4   7 -13         73.75         73.77         7.64 o
   0   0 -12        648.94        637.73        29.46 o
   2   0 -12         53.58         43.84         5.80 o
   4   0 -12        365.35        389.80        15.82 o
   6   0 -12        187.86        164.41        15.17 o
   8   0 -12        633.57        567.77        21.55 o
  10   0 -12         57.24         75.32         8.59 o
  12   0 -12        164.27        213.89        13.66 o
  14   0 -12         47.14         65.88         8.38 o
  16   0 -12         15.76         19.21         4.68 o
  18   0 -12        485.18        433.65        18.18 o
  20   0 -12         58.52         78.17        10.76 o
  22   0 -12        431.57        481.20        25.27 o
  24   0 -12        638.05        741.08        31.84 o
  26   0 -12        220.76        259.92        17.03 o
  28   0 -12         16.10          9.01         6.04 o
   0   1 -12       1601.03       1610.70        31.77 o
   1   1 -12         82.14         71.18         5.20 o
   2   1 -12        444.98        405.68        11.37 o
   3   1 -12          0.01         -2.48         2.57 o
   4   1 -12        412.78        368.64        11.54 o
   5   1 -12        125.94        132.85         9.65 o
   6   1 -12        744.19        762.61        20.41 o
   7   1 -12         80.28         90.57         7.24 o
   8   1 -12         41.91         66.46         5.55 o
   9   1 -12        142.03        125.01         7.37 o
  10   1 -12         72.84         47.04         4.83 o
  11   1 -12        106.31         94.56         6.56 o
  12   1 -12        721.86        696.56        17.17 o
  13   1 -12         49.33         51.75         5.06 o
  14   1 -12        123.49        114.41         8.45 o
  15   1 -12         30.21         20.07         3.88 o
  16   1 -12        329.01        286.13        13.39 o
  17   1 -12        188.57        176.50        11.94 o
  18   1 -12        101.72         68.73         6.19 o
  19   1 -12        305.06        314.82        12.63 o
  20   1 -12        454.07        485.54        15.72 o
  21   1 -12        119.98        125.71         8.52 o
  22   1 -12        122.19        138.38         8.87 o
  23   1 -12         66.17         72.29         7.31 o
  24   1 -12         51.11         55.06         6.61 o
  25   1 -12          9.93         11.29         4.31 o
  26   1 -12          1.76         -3.30         4.29 o
  27   1 -12         44.40         40.33         6.12 o
  28   1 -12         97.83         87.71         8.56 o
   0   2 -12        451.82        464.47        17.44 o
   1   2 -12         98.92        103.67         6.12 o
   2   2 -12        437.09        433.82        11.73 o
   3   2 -12        521.95        482.29        13.10 o
   4   2 -12        227.35        232.51        10.48 o
   5   2 -12        234.54        232.54        11.31 o
   6   2 -12         63.68         71.01         5.85 o
   7   2 -12        316.07        305.14        11.97 o
   8   2 -12        494.74        466.70        12.83 o
   9   2 -12        567.83        575.50        17.88 o
  10   2 -12         50.85         68.64         6.61 o
  11   2 -12         88.40         85.06         7.39 o
  12   2 -12        137.41        150.03         9.56 o
  13   2 -12         24.74         20.58         3.67 o
  14   2 -12        230.79        207.00        10.13 o
  15   2 -12         61.42         56.15         5.37 o
  16   2 -12         23.66         23.87         3.88 o
  17   2 -12        184.21        194.56        10.65 o
  18   2 -12         38.61         35.69         4.67 o
  19   2 -12        134.30        138.11         8.12 o
  20   2 -12         29.58         38.91         5.16 o
  21   2 -12        579.02        595.27        16.86 o
  22   2 -12        288.09        347.94        13.23 o
  23   2 -12         34.14         52.73         6.05 o
  24   2 -12        345.68        402.97        14.44 o
  25   2 -12          3.23          9.81         5.12 o
  26   2 -12         71.83         70.78         7.57 o
  27   2 -12         24.79         25.98         6.21 o
   0   3 -12       2276.68       2308.99        57.50 o
   1   3 -12        228.05        244.10         8.90 o
   2   3 -12        310.46        295.42        10.05 o
   3   3 -12        368.98        358.26        12.77 o
   4   3 -12         18.51         11.51         3.37 o
   5   3 -12          4.43          6.16         2.83 o
   6   3 -12        153.24        156.71         8.82 o
   7   3 -12         33.76         37.60         4.89 o
   8   3 -12         10.64          5.91         3.01 o
   9   3 -12        205.99        216.29        10.51 o
  10   3 -12         30.09         23.69         4.01 o
  11   3 -12        178.80        194.73         9.35 o
  12   3 -12        612.03        548.79        16.50 o
  13   3 -12         43.00         46.68         5.43 o
  14   3 -12          4.77          4.27         3.50 o
  15   3 -12        131.59        117.52         7.69 o
  16   3 -12         82.85         84.17         6.31 o
  17   3 -12         72.46         74.84         6.07 o
  18   3 -12         24.36         12.38         3.66 o
  19   3 -12        214.62        223.69        11.26 o
  20   3 -12         16.20         20.31         4.44 o
  21   3 -12         43.85         56.53         6.19 o
  22   3 -12         12.48         19.83         5.14 o
  23   3 -12        149.84        156.83        10.20 o
  24   3 -12         30.30         28.62         5.38 o
  25   3 -12          3.78          6.27         4.12 o
  26   3 -12         38.56         43.76         6.04 o
   0   4 -12        138.07        129.07        12.14 o
   1   4 -12        115.27        126.32         8.46 o
   2   4 -12         12.44         16.32         4.38 o
   3   4 -12        131.41        139.54         9.76 o
   4   4 -12          7.10          6.69         3.73 o
   5   4 -12         51.51         47.91         5.52 o
   6   4 -12         27.89         32.22         4.77 o
   7   4 -12         35.72         31.31         4.70 o
   8   4 -12         40.13         30.37         3.95 o
   9   4 -12        130.18        149.17         7.75 o
  10   4 -12         20.36         29.09         4.46 o
  11   4 -12        126.10        120.63         7.96 o
  12   4 -12        104.99        103.42         7.49 o
  13   4 -12         48.99         54.71         5.85 o
  14   4 -12         65.04         56.20         5.47 o
  15   4 -12          9.50          7.99         3.16 o
  16   4 -12         63.07         71.43         5.76 o
  17   4 -12          4.98          1.78         3.49 o
  18   4 -12         26.75         33.24         5.78 o
  19   4 -12         64.40         65.42         6.29 o
  20   4 -12         62.78         68.65         6.94 o
  21   4 -12        224.12        228.15        12.01 o
  22   4 -12         32.67         38.99         7.13 o
  23   4 -12         47.32         45.94         6.02 o
  24   4 -12          4.14         -4.47         4.47 o
   0   5 -12        494.09        476.75        19.12 o
   1   5 -12        449.13        441.63        13.17 o
   2   5 -12        223.06        251.99        10.60 o
   3   5 -12        154.20        142.02         9.24 o
   4   5 -12        353.80        338.57        13.29 o
   5   5 -12         33.07         33.20         5.05 o
   6   5 -12          3.85          4.75         3.93 o
   7   5 -12         95.58         82.90         6.88 o
   8   5 -12         45.98         51.92         5.60 o
   9   5 -12          7.19          9.33         4.17 o
  10   5 -12        142.02        179.90        11.18 o
  11   5 -12          6.94         12.51         4.52 o
  12   5 -12          7.70         12.36         3.91 o
  13   5 -12         11.48         12.45         4.30 o
  14   5 -12        148.10        154.06         9.88 o
  15   5 -12        127.53        116.98         8.81 o
  16   5 -12        106.45         94.18         7.89 o
  17   5 -12         83.19         80.01         7.43 o
  18   5 -12         17.72         15.74         6.09 o
  19   5 -12         20.63         21.17         5.21 o
  20   5 -12         47.04         54.42         7.97 o
  21   5 -12         10.01         10.79         4.95 o
   0   6 -12         42.51         44.05         8.15 o
   1   6 -12          5.10          6.98         3.86 o
   2   6 -12         58.68         58.81         5.47 o
   3   6 -12         14.57         10.62         3.28 o
   4   6 -12          7.52          4.95         3.56 o
   5   6 -12         40.36         27.75         4.06 o
   6   6 -12          5.86          7.40         3.71 o
   7   6 -12         36.15         38.95         5.44 o
   8   6 -12         20.72         16.22         4.49 o
   9   6 -12         34.90         26.59         4.25 o
  10   6 -12         33.73         41.68         5.55 o
  11   6 -12         33.92         41.58         5.53 o
  12   6 -12         69.24         72.69         6.76 o
  13   6 -12         41.35         49.56         6.00 o
  14   6 -12         18.61          8.79         4.18 o
  15   6 -12          2.81          6.11         3.92 o
  16   6 -12         24.97         13.52         4.32 o
  17   6 -12         13.43         11.19         4.01 o
   0   7 -12        179.64        176.17        14.52 o
   1   7 -12        210.48        207.66        11.13 o
   2   7 -12         47.21         58.78         6.63 o
   3   7 -12         58.98         69.44         7.52 o
   4   7 -12        133.73        113.01         9.07 o
   5   7 -12          0.06          2.64         4.14 o
   6   7 -12          6.42         16.51         3.96 o
   7   7 -12         33.02         29.45         6.62 o
   8   7 -12         15.97          8.81         3.75 o
   9   7 -12         11.32          1.31         3.99 o
  10   7 -12         10.07         12.28         4.86 o
  11   7 -12         21.14         36.40         6.72 o
   2   0 -11        434.52        464.62        16.43 o
   4   0 -11       1916.98       1832.84        43.39 o
   6   0 -11         40.75         25.58        13.15 o
   8   0 -11       1601.80       1553.70        41.10 o
  10   0 -11        235.82        192.37        12.10 o
  12   0 -11       1362.48       1148.83        29.96 o
  14   0 -11        200.52        196.11        12.85 o
  16   0 -11        800.71        926.50        37.15 o
  18   0 -11         86.96         72.33         7.73 o
  20   0 -11        486.09        496.50        19.19 o
  22   0 -11        276.64        270.21        18.33 o
  24   0 -11         45.03         29.64         7.91 o
  26   0 -11        209.94        262.24        20.18 o
  28   0 -11        723.95        772.38        33.63 o
  30   0 -11         54.73         68.64        11.03 o
   1   1 -11        867.28        863.56        15.67 o
   2   1 -11       2633.92       2644.92        29.74 o
   3   1 -11         86.64         88.92         6.16 o
   4   1 -11       3958.33       3634.39        56.73 o
   5   1 -11        201.54        197.53        10.22 o
   6   1 -11       1913.86       1879.74        41.07 o
   7   1 -11         86.10         78.43         6.46 o
   8   1 -11        114.91         84.70         5.67 o
   9   1 -11        126.31        105.33         6.31 o
  10   1 -11          6.26         11.42         2.88 o
  11   1 -11         52.12         45.95         5.59 o
  12   1 -11        581.99        459.03        13.40 o
  13   1 -11        229.22        200.20         9.06 o
  14   1 -11         23.69          6.27         2.68 o
  15   1 -11        446.59        450.45        12.17 o
  16   1 -11        392.95        318.23        11.80 o
  17   1 -11        127.72        111.31         7.77 o
  18   1 -11       1685.29       1536.95        25.99 o
  19   1 -11        100.23        108.27         7.72 o
  20   1 -11         27.70         31.29         4.44 o
  21   1 -11          4.07         -1.61         3.48 o
  22   1 -11          1.88          1.02         4.00 o
  23   1 -11        117.08        112.85         7.35 o
  24   1 -11        138.82        135.39         8.23 o
  25   1 -11         36.40         36.68         5.98 o
  26   1 -11        206.10        206.40        13.46 o
  27   1 -11         43.03         48.19         6.93 o
  28   1 -11         66.44         69.58         7.96 o
  29   1 -11         16.29         12.84         4.99 o
  30   1 -11         13.27          9.59         6.38 o
   1   2 -11        344.69        331.31         9.72 o
   2   2 -11        107.46        103.04         5.91 o
   3   2 -11        160.33        138.98         6.85 o
   4   2 -11       1659.18       1608.78        28.71 o
   5   2 -11        848.99        856.22        24.21 o
   6   2 -11        485.14        482.22        15.70 o
   7   2 -11        277.65        270.20        10.68 o
   8   2 -11        776.13        719.50        15.92 o
   9   2 -11        156.21        131.12         7.00 o
  10   2 -11        188.22        149.36         7.32 o
  11   2 -11         64.45         56.63         5.93 o
  12   2 -11        453.15        402.34        14.97 o
  13   2 -11        651.53        646.22        16.89 o
  14   2 -11          8.46         16.23         6.22 o
  15   2 -11        378.83        319.89        12.14 o
  16   2 -11         37.76         52.43         4.98 o
  17   2 -11        468.07        473.16        13.20 o
  18   2 -11        349.02        328.76        12.43 o
  19   2 -11         66.07         72.56         6.00 o
  20   2 -11        322.56        305.86        11.55 o
  21   2 -11         17.69         17.30         3.45 o
  22   2 -11         38.38         38.15         4.71 o
  23   2 -11         28.37         30.70         4.62 o
  24   2 -11         23.24         28.47         5.05 o
  25   2 -11        405.60        434.35        16.08 o
  26   2 -11         40.23         54.76         7.21 o
  27   2 -11          4.38          4.53         4.05 o
  28   2 -11        404.16        447.65        20.42 o
  29   2 -11        129.89        148.64        12.42 o
   1   3 -11        879.34        876.93        16.24 o
   2   3 -11       2064.80       2061.16        47.06 o
   3   3 -11         49.08         61.42         6.81 o
   4   3 -11       2000.74       1899.58        30.01 o
   5   3 -11        387.31        376.64        12.86 o
   6   3 -11        721.50        642.67        16.63 o
   7   3 -11        766.06        757.14        18.03 o
   8   3 -11        314.02        303.93        11.74 o
   9   3 -11        211.76        187.39         8.50 o
  10   3 -11          7.36          0.12         2.84 o
  11   3 -11         45.58         60.94         5.59 o
  12   3 -11        330.65        300.30        11.78 o
  13   3 -11        133.40        127.69         8.13 o
  14   3 -11        289.16        255.41        10.51 o
  15   3 -11        391.78        407.78        12.40 o
  16   3 -11        194.53        184.24         8.14 o
  17   3 -11         21.68         19.85         3.29 o
  18   3 -11        177.49        166.69         8.73 o
  19   3 -11        340.96        314.50        11.74 o
  20   3 -11         49.17         49.37         6.05 o
  21   3 -11        133.15        144.31         9.17 o
  22   3 -11         88.10         79.10         7.60 o
  23   3 -11        113.56        123.94         8.85 o
  24   3 -11          7.22          8.05         3.89 o
  25   3 -11          0.95          3.37         4.04 o
  26   3 -11         13.32         15.45         4.21 o
  27   3 -11        138.59        143.87        10.70 o
  28   3 -11         46.85         52.12         6.72 o
   1   4 -11        102.39        108.84         8.65 o
   2   4 -11        139.78        143.40         8.75 o
   3   4 -11         21.61         16.87         3.94 o
   4   4 -11          5.87          2.72         2.76 o
   5   4 -11        673.68        630.49        15.20 o
   6   4 -11         62.42         72.69         5.88 o
   7   4 -11        750.16        721.47        15.77 o
   8   4 -11         14.59         17.14         3.71 o
   9   4 -11          1.48          7.30         2.89 o
  10   4 -11         15.69         20.58         3.48 o
  11   4 -11         73.66         70.51         6.22 o
  12   4 -11        140.00        134.99         8.23 o
  13   4 -11         73.59         86.06         6.76 o
  14   4 -11         26.23         26.08         4.18 o
  15   4 -11         87.53         88.40         6.45 o
  16   4 -11        169.97        162.35         8.38 o
  17   4 -11        225.58        226.84        10.07 o
  18   4 -11          3.67          5.25         4.64 o
  19   4 -11         22.84         16.44         5.26 o
  20   4 -11        111.39        127.18         8.59 o
  21   4 -11          8.48         14.95         4.63 o
  22   4 -11        201.81        214.44        11.46 o
  23   4 -11         48.93         68.14         7.05 o
  24   4 -11          2.69          8.54         4.75 o
  25   4 -11        327.76        357.26        16.22 o
  26   4 -11          5.29          2.66         4.58 o
   1   5 -11        537.00        534.34        12.82 o
   2   5 -11        786.08        766.31        18.02 o
   3   5 -11        209.26        222.47        10.69 o
   4   5 -11         55.70         55.27         5.83 o
   5   5 -11        156.01        163.45         9.16 o
   6   5 -11        106.15        106.86         7.80 o
   7   5 -11        505.43        492.87        15.47 o
   8   5 -11        244.52        243.29        11.21 o
   9   5 -11        211.05        207.41        10.50 o
  10   5 -11        507.14        500.68        17.68 o
  11   5 -11         59.12         60.46         7.79 o
  12   5 -11         98.22        101.90         7.89 o
  13   5 -11         15.47         21.08         4.03 o
  14   5 -11        299.77        294.32        12.89 o
  15   5 -11         20.27         19.60         4.27 o
  16   5 -11         28.88         25.83         4.01 o
  17   5 -11         58.28         59.80         5.62 o
  18   5 -11          8.57          1.86         3.23 o
  19   5 -11         34.45         27.30         4.94 o
  20   5 -11        115.07        103.71         8.25 o
  21   5 -11         23.28         27.95         5.43 o
  22   5 -11         83.18         86.08         8.40 o
  23   5 -11         82.70         95.82         9.20 o
   1   6 -11        136.84        156.77         8.96 o
   2   6 -11        145.24        158.23         8.43 o
   3   6 -11         41.91         48.88         5.05 o
   4   6 -11         22.70         27.35         4.23 o
   5   6 -11        130.97        108.83         7.43 o
   6   6 -11        131.54        117.87         7.66 o
   7   6 -11         52.33         47.35         5.90 o
   8   6 -11         29.22         31.49         4.76 o
   9   6 -11         75.86         71.50         6.65 o
  10   6 -11         78.00         77.50         6.63 o
  11   6 -11         37.71         44.25         5.38 o
  12   6 -11         69.73         72.29         6.82 o
  13   6 -11         36.02         48.08         6.11 o
  14   6 -11         52.78         49.67         5.71 o
  15   6 -11          2.05          4.63         3.69 o
  16   6 -11         40.93         29.97         4.37 o
  17   6 -11         16.23         17.81         4.09 o
  18   6 -11          1.98          5.27         3.98 o
  19   6 -11         56.93         62.33         7.97 o
  20   6 -11         48.65         50.33         8.02 o
   1   7 -11         84.34         98.54         7.85 o
   2   7 -11        145.98        153.11         9.42 o
   3   7 -11        187.80        205.68        10.75 o
   4   7 -11        120.54        108.04         8.85 o
   5   7 -11        198.77        203.72        10.77 o
   6   7 -11        237.82        225.82        11.17 o
   7   7 -11         27.00         32.08         5.26 o
   8   7 -11         19.57         26.78         4.98 o
   9   7 -11         31.85         20.96         4.77 o
  10   7 -11        158.02        149.57        11.19 o
  11   7 -11         64.08         84.69         9.15 o
  12   7 -11          5.12         29.98         6.48 o
  13   7 -11         11.69         22.88         5.31 o
  14   7 -11          5.43         11.40         4.95 o
  15   7 -11         70.96         68.29         7.61 o
   1   8 -11         80.32         94.56        11.65 o
   2   8 -11         17.67         20.89         6.49 o
   3   8 -11         78.82         76.12         9.30 o
   0   0 -10       1457.43       1386.70        58.67 o
   2   0 -10        592.80        540.49        16.70 o
   4   0 -10       2841.79       2695.24        74.87 o
   6   0 -10        232.83        226.68        15.08 o
   8   0 -10        710.05        669.67        21.58 o
  10   0 -10        343.40        322.60        15.00 o
  12   0 -10        549.88        581.16        20.61 o
  14   0 -10       1700.28       1466.26        33.17 o
  16   0 -10       1886.24       1647.97        35.98 o
  18   0 -10        440.36        404.24        16.35 o
  20   0 -10        254.84        245.33        12.94 o
  22   0 -10         31.80         30.63         5.45 o
  24   0 -10        484.80        483.97        21.04 o
  26   0 -10        153.19        154.40        14.35 o
  28   0 -10         70.03         71.68         9.78 o
  30   0 -10        279.21        298.46        20.94 o
  32   0 -10        100.62        107.53        17.89 o
   0   1 -10      16631.20      15803.70       100.98 o
   1   1 -10        272.43        296.89         9.99 o
   2   1 -10       1537.24       1547.99        20.95 o
   3   1 -10        993.41        967.56        16.62 o
   4   1 -10        236.76        196.84         7.99 o
   5   1 -10        566.98        520.59        14.65 o
   6   1 -10        154.51        144.80         8.60 o
   7   1 -10        132.88        119.49         7.32 o
   8   1 -10        708.92        646.01        14.51 o
   9   1 -10        265.10        216.02         8.56 o
  10   1 -10       1156.74       1096.56        19.70 o
  11   1 -10        115.31        121.59         6.63 o
  12   1 -10       2088.91       1788.14        35.31 o
  13   1 -10        336.17        315.43        10.80 o
  14   1 -10        525.79        482.83        13.44 o
  15   1 -10         26.60         24.11         3.24 o
  16   1 -10        105.02         78.14         5.28 o
  17   1 -10        251.99        230.06         7.76 o
  18   1 -10         89.80         84.80         6.54 o
  19   1 -10          8.54          9.77         3.30 o
  20   1 -10        100.08         91.42         6.54 o
  21   1 -10         80.61         76.83         5.55 o
  22   1 -10        127.58        123.64         7.34 o
  23   1 -10         28.73         35.06         4.61 o
  24   1 -10        361.08        378.96        13.88 o
  25   1 -10          6.54          6.14         3.98 o
  26   1 -10         25.28         11.55         3.45 o
  27   1 -10          6.03          0.59         3.72 o
  28   1 -10        131.43        120.49         9.24 o
  29   1 -10          3.34          3.07         3.72 o
  30   1 -10         52.95         41.80         6.56 o
  31   1 -10         18.36         24.12         5.88 o
   0   2 -10       2624.90       2534.72        35.46 o
   1   2 -10        914.50        920.54        16.11 o
   2   2 -10        152.89        150.95         6.73 o
   3   2 -10        699.39        662.36        13.66 o
   4   2 -10        261.28        279.42         8.96 o
   5   2 -10        172.82        167.70         8.59 o
   6   2 -10        100.98         97.08         6.09 o
   7   2 -10        436.08        389.22        13.30 o
   8   2 -10         26.25         28.67         3.58 o
   9   2 -10        390.86        387.32        11.02 o
  10   2 -10        151.25        116.59         6.27 o
  11   2 -10        692.00        626.75        14.02 o
  12   2 -10        117.07         96.02         5.35 o
  13   2 -10        130.00        121.04         7.23 o
  14   2 -10        423.76        353.18        12.12 o
  15   2 -10        204.94        193.22         9.16 o
  16   2 -10         60.55         44.69         4.24 o
  17   2 -10        177.42        171.34         7.81 o
  18   2 -10        124.86        118.54         6.30 o
  19   2 -10        186.98        171.26         8.48 o
  20   2 -10         43.60         33.53         4.27 o
  21   2 -10        306.50        279.45        10.95 o
  22   2 -10         23.77         13.78         4.83 o
  23   2 -10         35.52         26.14         4.32 o
  24   2 -10          4.20         -1.33         3.49 o
  25   2 -10         12.58         11.22         4.00 o
  26   2 -10         72.06         69.99         7.39 o
  27   2 -10         50.81         56.59         6.60 o
  28   2 -10         35.41         44.39         6.29 o
  29   2 -10        102.70        113.02         9.40 o
  30   2 -10        168.11        187.86        13.67 o
  31   2 -10         15.01         18.42         5.49 o
   0   3 -10       1704.40       1485.73        44.73 o
   1   3 -10        732.47        732.74        14.02 o
   2   3 -10        609.85        598.14        12.67 o
   3   3 -10       2816.23       2818.99        27.01 o
   4   3 -10       1026.37       1050.73        21.46 o
   5   3 -10       2553.81       2530.80        30.67 o
   6   3 -10        145.86        149.12         8.10 o
   7   3 -10        595.02        569.96        14.93 o
   8   3 -10        148.83        134.15         7.72 o
   9   3 -10       1074.62       1006.32        18.66 o
  10   3 -10        167.16        161.60         8.40 o
  11   3 -10        513.79        503.00        14.41 o
  12   3 -10        122.21         96.06         6.77 o
  13   3 -10        229.80        240.33         9.76 o
  14   3 -10        413.56        398.44        12.50 o
  15   3 -10        261.13        255.98         9.65 o
  16   3 -10        240.42        194.28         8.06 o
  17   3 -10        305.25        265.33         9.36 o
  18   3 -10          9.12         16.74         3.52 o
  19   3 -10        786.46        777.51        17.71 o
  20   3 -10         47.82         53.89         5.38 o
  21   3 -10        170.78        175.12        10.72 o
  22   3 -10         17.42         16.78         3.89 o
  23   3 -10         59.82         59.69         6.23 o
  24   3 -10         32.06         33.62         5.06 o
  25   3 -10         59.34         63.83         7.75 o
  26   3 -10          0.02         -2.10         4.08 o
  27   3 -10        197.11        204.98        12.28 o
  28   3 -10         17.01         13.86         4.26 o
  29   3 -10         32.03         31.54         5.83 o
   0   4 -10       2606.69       2708.19        62.64 o
   1   4 -10        500.24        501.22        13.19 o
   2   4 -10        835.46        854.35        16.32 o
   3   4 -10         40.34         57.29         5.28 o
   4   4 -10         48.55         57.09         4.76 o
   5   4 -10        185.27        184.41         8.02 o
   6   4 -10          9.17         10.55         3.05 o
   7   4 -10         73.59         83.73         5.52 o
   8   4 -10         57.08         56.26         4.76 o
   9   4 -10        762.51        736.68        15.53 o
  10   4 -10        713.77        677.29        14.99 o
  11   4 -10        637.33        571.69        13.92 o
  12   4 -10        568.89        541.26        14.69 o
  13   4 -10        165.22        134.83         7.46 o
  14   4 -10         45.52         46.86         4.52 o
  15   4 -10          6.59          6.52         3.02 o
  16   4 -10         72.80         62.72         5.40 o
  17   4 -10        121.43        128.97         7.65 o
  18   4 -10         35.64         42.91         4.80 o
  19   4 -10        178.01        170.26         8.56 o
  20   4 -10         11.01         14.99         5.22 o
  21   4 -10        376.78        382.56        14.46 o
  22   4 -10         19.99         18.76         4.03 o
  23   4 -10         47.32         48.54         5.71 o
  24   4 -10         30.69         25.37         4.90 o
  25   4 -10          6.59          6.68         4.15 o
  26   4 -10         93.34        105.95         9.21 o
  27   4 -10         30.65         31.66         5.22 o
  28   4 -10         20.73         18.39         5.39 o
   0   5 -10         26.14         41.46         5.40 o
   1   5 -10        208.62        201.11         8.34 o
   2   5 -10        116.38        135.67         7.12 o
   3   5 -10        896.23        875.08        18.64 o
   4   5 -10       1131.24       1167.24        22.71 o
   5   5 -10        507.34        505.56        15.23 o
   6   5 -10         28.75         53.91         6.17 o
   7   5 -10        460.60        458.52        14.56 o
   8   5 -10        585.34        548.38        15.89 o
   9   5 -10        277.83        255.97        11.18 o
  10   5 -10         34.90         49.19         5.02 o
  11   5 -10        194.78        196.51         8.92 o
  12   5 -10        136.89        135.05         7.65 o
  13   5 -10         76.29         75.34         5.49 o
  14   5 -10        161.02        161.90         7.78 o
  15   5 -10         28.78         24.68         4.30 o
  16   5 -10        238.07        209.15         9.79 o
  17   5 -10        110.29        110.57         7.41 o
  18   5 -10         19.53         19.95         3.58 o
  19   5 -10        112.72        115.93         7.78 o
  20   5 -10        112.94         97.45         8.58 o
  21   5 -10         99.94        101.16         8.98 o
  22   5 -10        164.85        167.00        11.24 o
  23   5 -10         32.10         32.95         6.38 o
  24   5 -10          3.56          3.13         5.25 o
  25   5 -10          8.24          6.15         4.66 o
   0   6 -10        761.77        770.23        25.90 o
   1   6 -10         15.84         28.84         5.07 o
   2   6 -10        316.98        297.85        10.98 o
   3   6 -10         41.72         46.84         4.90 o
   4   6 -10         23.93         23.68         4.16 o
   5   6 -10        179.58        181.00         9.13 o
   6   6 -10         13.04         32.39         4.87 o
   7   6 -10        127.60        126.20         7.89 o
   8   6 -10        127.45        137.46         8.47 o
   9   6 -10         11.97         25.48         4.64 o
  10   6 -10        349.10        343.93        12.78 o
  11   6 -10         55.63         65.30         6.42 o
  12   6 -10        267.37        268.09        11.48 o
  13   6 -10         44.51         53.40         5.97 o
  14   6 -10         18.28         10.17         3.62 o
  15   6 -10         18.42         17.31         4.04 o
  16   6 -10         21.07         17.29         4.88 o
  17   6 -10         17.46         15.65         3.42 o
  18   6 -10          4.73          6.45         3.61 o
  19   6 -10          6.14          8.47         4.84 o
  20   6 -10         34.51         29.99         4.90 o
  21   6 -10         56.39         55.01         8.36 o
  22   6 -10          5.52          5.10         8.47 o
   0   7 -10         72.79         75.97         9.04 o
   1   7 -10         11.76         18.96         4.31 o
   2   7 -10         11.30         20.05         3.95 o
   3   7 -10         51.07         45.51         5.42 o
   4   7 -10        268.01        243.03        12.04 o
   5   7 -10         59.46         64.43         6.61 o
   6   7 -10         21.84         32.28         5.29 o
   7   7 -10        240.26        255.23        11.91 o
   8   7 -10        575.25        563.14        16.91 o
   9   7 -10        108.89        133.49         9.76 o
  10   7 -10        194.96        209.72        12.67 o
  11   7 -10         77.06         93.46         9.24 o
  12   7 -10         32.59         41.75         8.27 o
  13   7 -10         43.69         51.79         6.89 o
  14   7 -10        162.11        162.47        11.12 o
  15   7 -10          2.13          9.97         4.61 o
  16   7 -10          9.11          4.35         3.40 o
  17   7 -10          6.69          2.37         3.36 o
   0   8 -10        206.54        193.32        22.18 o
   1   8 -10         19.48         24.57         7.05 o
   2   8 -10         41.71         36.19         8.20 o
   3   8 -10         72.10         83.72         9.33 o
   4   8 -10         15.51         18.03         5.82 o
   5   8 -10         91.13         88.36         9.72 o
   6   8 -10         10.86         30.65         7.27 o
   7   8 -10        198.58        203.13        13.92 o
   8   8 -10         52.45         68.50         8.94 o
   9   8 -10         21.28         34.18         6.45 o
  10   8 -10         68.97         71.46         8.27 o
   2   0  -9       5796.00       5530.86        81.82 o
   4   0  -9        901.35        849.21        38.87 o
   6   0  -9       3912.71       3753.08        80.13 o
   8   0  -9        136.61        130.24         8.92 o
  10   0  -9       1544.15       1518.14        30.54 o
  12   0  -9        280.23        270.58        13.96 o
  14   0  -9        412.13        344.98        15.53 o
  16   0  -9        604.14        490.25        13.26 o
  18   0  -9        700.89        709.83        20.84 o
  20   0  -9        278.29        246.28        12.63 o
  22   0  -9        178.76        180.96        11.31 o
  24   0  -9        170.72        155.91        10.95 o
  26   0  -9         36.08         46.46         8.26 o
  28   0  -9         78.90         85.41        10.85 o
  30   0  -9        248.76        264.60        25.24 o
  32   0  -9         38.85         30.18        10.05 o
   1   1  -9        499.35        458.56        10.70 o
   2   1  -9       1248.44       1124.63        17.04 o
   3   1  -9        860.63        853.66        14.68 o
   4   1  -9       4538.72       4589.52        73.40 o
   5   1  -9        983.51        957.85        18.90 o
   6   1  -9       1063.52       1039.46        25.42 o
   7   1  -9        619.93        604.17        15.32 o
   8   1  -9       1440.63       1432.60        20.35 o
   9   1  -9         49.93         51.34         4.01 o
  10   1  -9        213.65        212.84         8.16 o
  11   1  -9        272.37        252.14         8.90 o
  12   1  -9          7.45          4.27         2.27 o
  13   1  -9        135.18        123.81         6.63 o
  14   1  -9       1172.48       1053.63        16.70 o
  15   1  -9        362.17        340.31         9.72 o
  16   1  -9        842.35        857.96        13.98 o
  17   1  -9         66.13         71.51         4.42 o
  18   1  -9        740.09        770.06        15.07 o
  19   1  -9        193.69        198.24         7.99 o
  20   1  -9        276.21        294.76         9.19 o
  21   1  -9         95.75         92.25         6.00 o
  22   1  -9         90.20         81.06         5.63 o
  23   1  -9         22.67         23.26         3.63 o
  24   1  -9         20.26         13.64         4.06 o
  25   1  -9         36.71         33.41         4.71 o
  26   1  -9        437.25        430.52        14.70 o
  27   1  -9         18.37         26.50         4.49 o
  28   1  -9         74.95         77.98         6.84 o
  29   1  -9        111.55        112.06         9.01 o
  30   1  -9          6.40         -2.52         4.97 o
  31   1  -9          0.14         -5.16         5.16 o
  32   1  -9         58.14         63.00         8.11 o
  33   1  -9          0.02          5.02         4.90 o
   1   2  -9        484.40        461.73        10.72 o
   2   2  -9        454.92        450.16        10.59 o
   3   2  -9       1121.95       1071.03        16.24 o
   4   2  -9        921.78        883.06        14.72 o
   5   2  -9        917.59        915.96        18.84 o
   6   2  -9         33.63         37.12         4.08 o
   7   2  -9        472.11        456.22        13.51 o
   8   2  -9        519.74        502.17        11.69 o
   9   2  -9        541.98        513.00        11.90 o
  10   2  -9         50.65         51.59         4.05 o
  11   2  -9         36.88         31.38         2.96 o
  12   2  -9         86.92         99.66         5.02 o
  13   2  -9        402.08        342.36         9.04 o
  14   2  -9        496.77        410.17         9.97 o
  15   2  -9        695.75        649.94        14.82 o
  16   2  -9        573.93        536.37        12.78 o
  17   2  -9        617.18        592.51        12.91 o
  18   2  -9         60.06         50.95         4.10 o
  19   2  -9         66.03         59.89         4.28 o
  20   2  -9          7.23         -0.40         2.79 o
  21   2  -9         15.31          9.06         2.92 o
  22   2  -9        118.91        116.45         7.72 o
  23   2  -9         32.87         26.84         4.46 o
  24   2  -9        410.81        426.19        15.82 o
  25   2  -9         28.13         36.19         5.93 o
  26   2  -9        131.05        141.66         9.82 o
  27   2  -9        134.16        133.37         8.67 o
  28   2  -9         74.78         63.64         6.61 o
  29   2  -9         22.45         18.45         4.42 o
  30   2  -9         70.19         74.99         7.76 o
  31   2  -9        130.34        145.17        10.55 o
  32   2  -9          2.93         10.24         5.25 o
   1   3  -9       2413.75       2426.75        23.58 o
   2   3  -9       1315.49       1262.24        16.99 o
   3   3  -9        214.29        211.31         7.04 o
   4   3  -9         54.88         72.97         6.71 o
   5   3  -9        391.96        381.82        11.53 o
   6   3  -9        664.49        633.13        14.64 o
   7   3  -9        829.97        820.07        16.92 o
   8   3  -9        612.59        540.28         9.80 o
   9   3  -9        185.37        165.84         7.83 o
  10   3  -9         85.50         73.12         5.55 o
  11   3  -9        265.66        239.70         9.57 o
  12   3  -9         54.90         50.07         4.67 o
  13   3  -9       1129.64       1022.91        18.87 o
  14   3  -9        273.25        256.41         9.28 o
  15   3  -9        450.97        439.56        11.21 o
  16   3  -9         18.55         16.67         3.02 o
  17   3  -9        309.58        323.34         9.91 o
  18   3  -9         46.99         43.46         3.83 o
  19   3  -9         81.52         77.36         5.02 o
  20   3  -9         10.50          5.17         3.16 o
  21   3  -9         58.20         52.20         5.01 o
  22   3  -9         44.82         32.97         4.20 o
  23   3  -9        138.19        136.53         8.71 o
  24   3  -9         77.50         85.08         7.72 o
  25   3  -9        239.26        242.59        12.70 o
  26   3  -9        242.70        228.05        12.33 o
  27   3  -9          2.53         -4.09         4.09 o
  28   3  -9          9.15          5.44         4.06 o
  29   3  -9        142.24        137.23        10.25 o
  30   3  -9         15.68         10.69         4.73 o
  31   3  -9          0.81         -2.22         4.25 o
   1   4  -9        172.49        178.05         5.93 o
   2   4  -9        148.49        170.29         7.16 o
   3   4  -9        485.00        485.00        11.86 o
   4   4  -9         43.20         47.79         4.08 o
   5   4  -9         95.18        103.17         5.51 o
   6   4  -9        638.59        611.53        12.98 o
   7   4  -9         72.58         76.41         4.97 o
   8   4  -9         50.53         59.45         4.56 o
   9   4  -9         12.86         13.59         2.86 o
  10   4  -9        136.35        154.59         7.10 o
  11   4  -9        309.23        317.53        10.03 o
  12   4  -9         20.56         21.19         3.12 o
  13   4  -9         99.87        102.99         6.07 o
  14   4  -9         44.40         36.84         3.97 o
  15   4  -9        232.18        210.63         8.68 o
  16   4  -9         19.84          9.90         2.95 o
  17   4  -9         23.08         13.81         2.80 o
  18   4  -9         99.90         99.43         6.34 o
  19   4  -9         44.12         35.86         4.40 o
  20   4  -9        127.61        124.95         7.27 o
  21   4  -9         28.26         24.80         4.90 o
  22   4  -9         29.50         30.62         5.06 o
  23   4  -9          0.74          4.51         4.16 o
  24   4  -9        270.20        290.07        13.89 o
  25   4  -9          1.94          0.53         4.07 o
  26   4  -9         37.49         32.68         5.60 o
  27   4  -9         89.02         81.99         7.85 o
  28   4  -9         91.45         99.59         8.79 o
  29   4  -9         27.85         31.70         7.33 o
   1   5  -9        208.83        195.18         7.41 o
   2   5  -9        132.79        128.95         6.54 o
   3   5  -9        289.47        307.01         9.76 o
   4   5  -9        759.58        790.71        17.08 o
   5   5  -9        198.02        204.43         9.58 o
   6   5  -9        203.31        203.18         9.32 o
   7   5  -9         10.05         14.39         3.28 o
   8   5  -9        115.98        125.76         6.63 o
   9   5  -9         78.12         80.85         5.48 o
  10   5  -9         80.04         88.09         5.47 o
  11   5  -9          6.85          7.04         2.83 o
  12   5  -9         51.52         48.72         4.44 o
  13   5  -9         65.70         61.65         4.76 o
  14   5  -9         19.01         22.76         3.11 o
  15   5  -9         70.35         64.26         4.89 o
  16   5  -9         22.02         15.03         3.14 o
  17   5  -9         24.49         16.98         3.39 o
  18   5  -9         81.40         77.29         6.54 o
  19   5  -9         10.19         10.41         3.49 o
  20   5  -9         10.90          9.46         4.41 o
  21   5  -9         55.55         59.06         6.21 o
  22   5  -9         48.32         60.91         7.75 o
  23   5  -9        177.45        180.02        12.58 o
  24   5  -9          8.79         11.95         4.89 o
  25   5  -9          1.16         -5.76         5.76 o
  26   5  -9         62.89         66.41         9.90 o
  27   5  -9          5.41         10.33         6.69 o
   1   6  -9         35.46         42.69         4.66 o
   2   6  -9         13.87         13.73         3.45 o
   3   6  -9         26.65         37.86         4.50 o
   4   6  -9        157.45        159.78         7.96 o
   5   6  -9         78.94         93.99         6.71 o
   6   6  -9        291.41        296.51        11.10 o
   7   6  -9         14.81         24.41         3.90 o
   8   6  -9        194.97        182.46         8.88 o
   9   6  -9         32.39         33.44         4.55 o
  10   6  -9         35.89         45.04         5.02 o
  11   6  -9         85.92         82.97         6.48 o
  12   6  -9         21.20         27.94         4.21 o
  13   6  -9         52.04         56.95         5.47 o
  14   6  -9         20.75         19.70         3.64 o
  15   6  -9          0.01         -3.26         3.26 o
  16   6  -9          9.45          3.81         3.30 o
  17   6  -9         49.93         48.89         5.67 o
  18   6  -9        130.18        118.52         8.40 o
  19   6  -9         20.84         23.27         4.61 o
  20   6  -9         32.02         19.34         4.32 o
  21   6  -9         91.17         92.76         8.14 o
  22   6  -9         19.33         15.16         4.91 o
  23   6  -9         69.19         57.60         7.79 o
  24   6  -9         33.28         33.13         5.80 o
   1   7  -9         14.99         27.80         4.75 o
   2   7  -9         49.62         50.54         5.88 o
   3   7  -9        180.80        166.08         9.87 o
   4   7  -9        356.09        355.00        14.03 o
   5   7  -9        116.92        134.19         8.62 o
   6   7  -9        278.52        278.47        12.54 o
   7   7  -9         76.02         92.95         7.85 o
   8   7  -9         67.69         78.48         6.81 o
   9   7  -9         75.08         83.65         8.82 o
  10   7  -9         31.66         36.42         5.78 o
  11   7  -9         27.51         22.76         4.84 o
  12   7  -9         63.83         59.12         6.68 o
  13   7  -9         19.41         11.82         4.37 o
  14   7  -9          5.18          9.21         4.08 o
  15   7  -9         10.90          9.07         4.14 o
  16   7  -9        103.94        103.39         8.17 o
  17   7  -9         38.61         40.82         6.11 o
  18   7  -9         30.31         26.92         5.23 o
  19   7  -9          8.91          9.00         4.54 o
  20   7  -9          5.39          2.93         4.12 o
   1   8  -9         37.40         42.26         9.07 o
   2   8  -9         16.51          8.95         5.36 o
   3   8  -9         18.86         18.04         6.21 o
   4   8  -9          4.92          6.97         4.69 o
   5   8  -9         15.25         20.02         6.67 o
   6   8  -9         31.14         29.22         6.44 o
   7   8  -9         85.81         97.48        10.01 o
   8   8  -9         15.57          5.79         5.14 o
   9   8  -9         32.64         39.63         6.24 o
  10   8  -9          1.54          9.97         4.88 o
  11   8  -9         41.03         44.21         6.33 o
  12   8  -9          0.89          7.84         4.59 o
  13   8  -9          7.34          5.29         5.04 o
   0   0  -8       2455.16       2765.20        92.35 o
   2   0  -8         31.23         15.13         3.25 o
   4   0  -8         41.99         48.57         5.38 o
   6   0  -8         37.51         49.09         7.48 o
   8   0  -8       1077.56       1148.25        31.97 o
  10   0  -8        740.96        713.32        20.06 o
  12   0  -8       1160.21       1324.17        51.56 o
  14   0  -8        124.44        157.99        10.15 o
  16   0  -8        114.68        107.51         8.99 o
  18   0  -8         69.18         57.15         5.47 o
  20   0  -8        376.61        327.27        14.20 o
  22   0  -8        153.68        137.40         8.72 o
  24   0  -8        544.94        573.27        20.07 o
  26   0  -8        703.11        746.74        23.74 o
  28   0  -8        304.62        301.69        19.53 o
  30   0  -8          3.27         -2.35         4.76 o
  32   0  -8         58.71         47.05        15.88 o
  34   0  -8         30.32         62.03        13.53 o
   0   1  -8       4184.88       4426.97        56.27 o
   1   1  -8        322.17        330.70         8.57 o
   2   1  -8        679.04        666.47        12.04 o
   3   1  -8       1034.61       1053.51        20.56 o
   4   1  -8         38.74         35.14         3.36 o
   5   1  -8       1243.37       1238.49        29.46 o
   6   1  -8        408.85        421.12        13.45 o
   7   1  -8         68.10         64.69         4.89 o
   8   1  -8       1618.77       1532.82        19.81 o
   9   1  -8       1055.16       1052.09        16.69 o
  10   1  -8        571.59        551.83        12.25 o
  11   1  -8         50.72         56.98         4.19 o
  12   1  -8       1496.52       1540.10        23.42 o
  13   1  -8         74.13         82.33         4.68 o
  14   1  -8        128.17        115.21         5.33 o
  15   1  -8         83.65         61.81         5.88 o
  16   1  -8        120.22         87.13         4.19 o
  17   1  -8        228.63        190.36         6.29 o
  18   1  -8        482.82        427.39         9.58 o
  19   1  -8         44.34         35.70         3.29 o
  20   1  -8        149.38        145.58         6.47 o
  21   1  -8        315.82        315.50         9.47 o
  22   1  -8         48.83         52.66         4.38 o
  23   1  -8         92.44         91.01         7.53 o
  24   1  -8        202.94        199.15         9.58 o
  25   1  -8         69.28         85.06         6.92 o
  26   1  -8        193.88        214.05        10.30 o
  27   1  -8         38.29         31.98         4.60 o
  28   1  -8        150.40        158.32         9.27 o
  29   1  -8         25.33         22.41         4.65 o
  30   1  -8        185.97        190.32        11.56 o
  31   1  -8         20.35         15.28         5.10 o
  32   1  -8         24.51         24.24         5.62 o
  33   1  -8         46.94         40.30         6.89 o
  34   1  -8         16.35         17.99         6.10 o
   0   2  -8          7.37          9.85         2.69 o
   1   2  -8        295.18        269.17         8.22 o
   2   2  -8        573.88        515.30        10.56 o
   3   2  -8        176.09        171.99         6.25 o
   4   2  -8          0.30          1.48         1.54 o
   5   2  -8        123.36        106.62         6.74 o
   6   2  -8         21.07         23.03         3.29 o
   7   2  -8       1058.48       1006.21        18.94 o
   8   2  -8         87.35         89.47         4.70 o
   9   2  -8        114.98        118.92         5.40 o
  10   2  -8        399.91        391.77         8.11 o
  11   2  -8       1085.07       1132.58        18.07 o
  12   2  -8        394.33        411.07         8.17 o
  13   2  -8        153.83        140.90         5.34 o
  14   2  -8        113.11        123.50        11.29 o
  15   2  -8          7.08         -2.49         2.78 o
  16   2  -8        838.46        801.64        11.82 o
  17   2  -8         54.82         58.49         4.20 o
  18   2  -8         38.14         17.66         2.70 o
  19   2  -8        375.22        366.25        10.04 o
  20   2  -8        144.28        141.37         7.80 o
  21   2  -8         48.99         35.68         4.18 o
  22   2  -8        116.62        139.70         8.27 o
  23   2  -8        447.78        460.37        15.70 o
  24   2  -8          3.64          9.54         5.94 o
  25   2  -8          3.03         -0.84         4.69 o
  26   2  -8        182.47        181.70         9.57 o
  27   2  -8         34.18         47.54         6.03 o
  28   2  -8        355.32        363.83        15.51 o
  29   2  -8         15.85         11.85         4.07 o
  30   2  -8         42.04         36.07         5.39 o
  31   2  -8        100.18        101.26         8.53 o
  32   2  -8         21.21         23.12         5.17 o
  33   2  -8         14.68         24.26         5.77 o
   0   3  -8        845.63        849.42        19.69 o
   1   3  -8        265.03        251.47         7.76 o
   2   3  -8        370.15        369.75         8.54 o
   3   3  -8        926.88        926.99        11.87 o
   4   3  -8        134.40        130.72         5.39 o
   5   3  -8        560.27        564.40        10.55 o
   6   3  -8        149.54        132.78         5.08 o
   7   3  -8         41.13         43.86         2.29 o
   8   3  -8         67.51         60.16         4.87 o
   9   3  -8       1163.97       1148.57        19.30 o
  10   3  -8         93.80         90.22         5.42 o
  11   3  -8        298.56        272.54         9.18 o
  12   3  -8        144.57        149.11         7.00 o
  13   3  -8        114.60        118.13         6.14 o
  14   3  -8         14.61          9.90         2.67 o
  15   3  -8        123.45        107.21         5.38 o
  16   3  -8        129.73        124.48         5.87 o
  17   3  -8        221.46        211.00         7.70 o
  18   3  -8        282.18        256.35         8.68 o
  19   3  -8        205.10        187.21         8.17 o
  20   3  -8          4.98         -2.58         2.58 o
  21   3  -8        165.53        168.89         9.01 o
  22   3  -8         10.49          8.39         3.25 o
  23   3  -8          2.65          6.10         3.64 o
  24   3  -8         78.44         88.43         7.56 o
  25   3  -8        174.91        172.87        10.50 o
  26   3  -8         32.33         35.36         5.61 o
  27   3  -8         27.21         22.33         7.71 o
  28   3  -8         14.03         12.26         4.30 o
  29   3  -8         37.67         40.29         9.21 o
  30   3  -8        287.67        298.28        15.98 o
  31   3  -8         94.85         92.50         9.75 o
  32   3  -8         47.52         51.18        10.89 o
   0   4  -8        911.32        937.88        17.08 o
   1   4  -8        338.06        316.83         7.84 o
   2   4  -8         93.99         96.58         4.67 o
   3   4  -8         51.46         52.35         3.74 o
   4   4  -8         46.33         50.95         3.74 o
   5   4  -8        105.68        113.63         5.43 o
   6   4  -8        125.71        131.78         6.04 o
   7   4  -8          2.38          3.69         2.28 o
   8   4  -8         52.55         51.95         3.92 o
   9   4  -8         40.02         35.28         3.44 o
  10   4  -8         92.18         99.37         5.35 o
  11   4  -8         92.99         91.27         4.82 o
  12   4  -8        102.19         88.44         5.01 o
  13   4  -8        304.75        281.11         8.54 o
  14   4  -8        211.26        216.57         7.64 o
  15   4  -8         16.35          9.96         2.52 o
  16   4  -8         70.49         63.42         4.96 o
  17   4  -8        193.27        183.91         8.16 o
  18   4  -8         86.64         73.52         5.55 o
  19   4  -8          8.55          5.63         2.81 o
  20   4  -8         30.40         26.69         3.56 o
  21   4  -8         37.67         33.50         3.85 o
  22   4  -8         59.28         61.50         6.38 o
  23   4  -8         83.02         82.10         7.50 o
  24   4  -8         54.92         57.22         6.51 o
  25   4  -8         20.01         22.47         4.99 o
  26   4  -8         31.63         22.91         5.25 o
  27   4  -8         15.57         12.27         4.54 o
  28   4  -8        102.75        108.48         9.63 o
  29   4  -8        115.31        124.91        10.57 o
  30   4  -8        118.58        117.55        12.03 o
   0   5  -8        799.17        801.23        20.78 o
   1   5  -8        130.51        137.98         6.20 o
   2   5  -8        177.53        178.73         6.97 o
   3   5  -8        143.97        139.23         6.29 o
   4   5  -8         67.18         62.89         3.85 o
   5   5  -8          5.11          8.12         2.21 o
   6   5  -8         99.62        107.30         5.53 o
   7   5  -8         19.01         18.36         2.94 o
   8   5  -8        242.94        246.29         8.68 o
   9   5  -8         13.54         12.70         3.37 o
  10   5  -8        206.84        176.12         7.11 o
  11   5  -8        167.38        160.88         6.33 o
  12   5  -8        247.07        230.51         8.23 o
  13   5  -8         52.99         54.14         4.37 o
  14   5  -8        295.96        284.77         9.41 o
  15   5  -8         25.61         18.23         4.45 o
  16   5  -8         77.03         72.27         5.12 o
  17   5  -8         31.98         38.32         4.49 o
  18   5  -8        105.65        119.42         7.88 o
  19   5  -8          7.21          7.66         3.71 o
  20   5  -8         86.79         78.03         7.49 o
  21   5  -8         31.62         28.29         5.00 o
  22   5  -8         16.39         18.86         4.32 o
  23   5  -8          3.83          2.85         5.15 o
  24   5  -8        117.29        120.37        11.25 o
  25   5  -8          2.24         -0.99         6.09 o
  26   5  -8         59.06         50.45         7.82 o
  27   5  -8          8.32          0.25         5.46 o
  28   5  -8         19.86         18.77         5.49 o
   0   6  -8          7.25          6.10         3.97 o
   1   6  -8         12.94         10.48         4.18 o
   2   6  -8        265.68        266.12         9.52 o
   3   6  -8         13.53         16.48         4.16 o
   4   6  -8          1.31          1.89         2.81 o
   5   6  -8         93.96        104.09         5.66 o
   6   6  -8         14.36         16.49         3.15 o
   7   6  -8        120.77        131.15         6.79 o
   8   6  -8          5.55          5.50         3.04 o
   9   6  -8         24.37         23.33         3.43 o
  10   6  -8         35.72         31.89         4.42 o
  11   6  -8         47.44         52.99         4.94 o
  12   6  -8          9.21          5.82         4.09 o
  13   6  -8         37.59         35.41         4.10 o
  14   6  -8         86.58         76.99         5.42 o
  15   6  -8         11.57         10.36         2.89 o
  16   6  -8         10.22          9.93         3.11 o
  17   6  -8         28.59         39.68         5.11 o
  18   6  -8         65.42         69.47         6.96 o
  19   6  -8        116.50        114.88         8.63 o
  20   6  -8        101.52        105.48         7.82 o
  21   6  -8         61.51         58.36         6.17 o
  22   6  -8          7.99         11.62         3.59 o
  23   6  -8          9.26          9.16         4.02 o
  24   6  -8         92.39         98.82         8.84 o
  25   6  -8          3.25          2.96         4.06 o
   0   7  -8        269.27        256.88        17.31 o
   1   7  -8          3.28          5.41         3.64 o
   2   7  -8          9.88         15.17         4.22 o
   3   7  -8         93.58        103.82         8.31 o
   4   7  -8          2.36          4.96         4.28 o
   5   7  -8         28.65         37.54         4.97 o
   6   7  -8          1.18          4.15         3.00 o
   7   7  -8         12.87         11.20         4.48 o
   8   7  -8          9.08         11.21         3.54 o
   9   7  -8          3.69          5.56         6.19 o
  10   7  -8          2.94         -2.05         3.65 o
  11   7  -8         58.51         51.31         5.70 o
  12   7  -8          2.62          5.11         4.96 o
  13   7  -8          8.98          9.78         3.63 o
  14   7  -8          7.92         -1.50         3.40 o
  15   7  -8         25.53         17.30         4.08 o
  16   7  -8          0.09          2.77         4.42 o
  17   7  -8          9.36         10.51         4.98 o
  18   7  -8         20.19         25.88         5.77 o
  19   7  -8          6.89          2.26         3.58 o
  20   7  -8          0.74          0.69         3.62 o
  21   7  -8         57.71         54.99         6.64 o
   0   8  -8         17.79          9.68        14.82 o
   1   8  -8          8.01          2.25         4.74 o
   2   8  -8          0.28         -1.97         5.09 o
   3   8  -8          4.31          6.01         5.96 o
   4   8  -8          9.53         20.61         5.51 o
   5   8  -8         48.15         43.53         9.86 o
   6   8  -8          9.52         15.40         6.02 o
   7   8  -8         22.42         30.40         5.79 o
   8   8  -8          2.61          0.80         4.81 o
   9   8  -8          7.58          7.78         5.56 o
  10   8  -8         77.01         73.58         7.74 o
  11   8  -8         28.31         23.95         5.64 o
  12   8  -8         11.06         20.49         5.69 o
  13   8  -8         18.75         11.61         5.30 o
  14   8  -8          2.77         14.63         4.27 o
  15   8  -8         34.76         32.70         5.57 o
  16   8  -8          2.24         -0.13         3.75 o
   0   9  -8          2.09          3.56        23.20 o
   1   9  -8         23.51         18.83         6.28 o
   2   9  -8         22.85         19.97         6.57 o
   3   9  -8         53.09         56.53         9.44 o
   2   0  -7        973.03       1051.57        21.29 o
   4   0  -7       1522.63       1764.07        28.04 o
   6   0  -7        266.05        414.52        17.58 o
   8   0  -7        290.10        260.44        11.19 o
  10   0  -7        319.63        322.15        12.77 o
  12   0  -7        226.45        192.59        10.26 o
  14   0  -7       1102.29       1013.21        17.66 o
  16   0  -7       3935.55       3718.50        34.35 o
  18   0  -7       2112.84       1915.16        32.56 o
  20   0  -7        445.84        421.89        15.60 o
  22   0  -7        139.67        133.60         9.29 o
  24   0  -7        318.01        314.55        14.65 o
  26   0  -7        100.86         87.41         8.78 o
  28   0  -7         71.29         70.39         7.73 o
  30   0  -7        135.95        140.25        13.74 o
  32   0  -7         25.89          8.12        22.26 o
  34   0  -7         37.76         25.26         9.82 o
   1   1  -7       1636.77       1622.28        17.46 o
   2   1  -7        271.65        274.05         8.26 o
   3   1  -7        727.11        698.66        12.31 o
   4   1  -7       2570.89       2553.39        54.14 o
   5   1  -7        114.83        125.07         6.83 o
   6   1  -7          9.33         11.99         2.49 o
   7   1  -7        600.44        619.20        13.64 o
   8   1  -7        638.99        684.61        12.41 o
   9   1  -7        331.37        357.52         9.23 o
  10   1  -7        162.87        181.55         8.50 o
  11   1  -7        537.15        516.58        11.33 o
  12   1  -7        255.92        258.12         7.39 o
  13   1  -7        403.48        384.23         8.17 o
  14   1  -7        356.30        378.69         8.33 o
  15   1  -7        418.10        387.82         6.98 o
  16   1  -7        930.65        907.09        13.12 o
  17   1  -7         52.69         45.35         3.49 o
  18   1  -7        574.27        538.22         9.97 o
  19   1  -7          3.52          4.08         1.96 o
  20   1  -7        265.63        249.74         8.61 o
  21   1  -7        708.04        655.80        13.99 o
  22   1  -7        144.44        143.64         7.30 o
  23   1  -7        182.10        191.13         7.92 o
  24   1  -7        233.67        223.98         8.72 o
  25   1  -7        226.68        240.49        10.69 o
  26   1  -7        139.82        145.07         8.49 o
  27   1  -7         83.10         87.09         6.95 o
  28   1  -7        386.69        396.06        13.98 o
  29   1  -7          0.08          6.82         3.36 o
  30   1  -7        226.74        248.73        12.73 o
  31   1  -7          1.66          4.71         4.20 o
  32   1  -7        220.39        238.00        14.13 o
  33   1  -7         25.56         25.60         6.00 o
  34   1  -7         61.13         51.97         8.58 o
  35   1  -7         47.35         40.32         7.39 o
   1   2  -7       1719.03       1739.92        26.57 o
   2   2  -7       1251.38       1341.46        15.53 o
   3   2  -7        317.32        317.80         7.68 o
   4   2  -7       2294.19       2452.53        26.64 o
   5   2  -7        752.23        740.19        14.84 o
   6   2  -7        737.70        703.21        17.46 o
   7   2  -7        728.77        781.49        12.35 o
   8   2  -7         31.69         27.45         2.28 o
   9   2  -7        541.82        571.98         8.96 o
  10   2  -7         25.83         50.22        10.79 o
  11   2  -7       1110.06       1108.55        12.23 o
  12   2  -7        152.11        142.41         4.47 o
  13   2  -7       2190.93       2166.18        16.98 o
  14   2  -7        128.66        124.81         8.01 o
  15   2  -7         65.55         73.74        12.47 o
  16   2  -7       1714.01       1651.08        16.86 o
  17   2  -7        166.80        160.15         7.10 o
  18   2  -7        976.29        969.23        13.14 o
  19   2  -7        988.71        944.68        13.88 o
  20   2  -7         65.56         77.63         5.43 o
  21   2  -7        564.30        560.80        15.33 o
  22   2  -7        438.65        423.78        14.55 o
  23   2  -7         57.41         51.21         5.74 o
  24   2  -7         11.90         13.68         5.97 o
  25   2  -7        211.78        217.99        10.06 o
  26   2  -7          7.67         11.44         3.27 o
  27   2  -7         90.09         84.82         7.67 o
  28   2  -7         24.57         24.14         4.83 o
  29   2  -7          5.08          6.83         5.23 o
  30   2  -7         44.93         49.96         6.54 o
  31   2  -7          0.47         -0.78         4.00 o
  32   2  -7         10.54         16.40         5.39 o
  33   2  -7         72.57         76.82         8.59 o
  34   2  -7         91.15         93.94        11.86 o
   1   3  -7        950.11        877.96        12.85 o
   2   3  -7        108.03        105.20         4.10 o
   3   3  -7       1383.56       1361.26        23.56 o
   4   3  -7        276.42        286.28         7.10 o
   5   3  -7       1463.93       1490.95        14.90 o
   6   3  -7        264.74        228.37         7.80 o
   7   3  -7        878.89        904.05        15.88 o
   8   3  -7          5.06          9.39         2.52 o
   9   3  -7        161.41        144.74         6.24 o
  10   3  -7         20.96         18.56         2.84 o
  11   3  -7        216.62        194.54         7.36 o
  12   3  -7         11.31          5.65         3.36 o
  13   3  -7        559.93        548.76        12.48 o
  14   3  -7        432.04        404.10         9.80 o
  15   3  -7        385.28        380.72         9.68 o
  16   3  -7        288.03        265.55         8.46 o
  17   3  -7        101.80         84.30         5.27 o
  18   3  -7         49.80         44.63         4.52 o
  19   3  -7        190.91        193.63         8.19 o
  20   3  -7         26.44         29.61         3.75 o
  21   3  -7        141.09        118.53         7.01 o
  22   3  -7          2.55          3.81         3.26 o
  23   3  -7         26.92         20.04         4.39 o
  24   3  -7         73.73         72.05         6.61 o
  25   3  -7        230.65        221.50        11.65 o
  26   3  -7         23.50         26.07         5.16 o
  27   3  -7        239.26        269.36        13.22 o
  28   3  -7         52.22         51.75         7.14 o
  29   3  -7         46.01         50.11         7.58 o
  30   3  -7        139.38        155.71        11.60 o
  31   3  -7         18.11         15.99         5.56 o
  32   3  -7         38.55         45.68         7.04 o
  33   3  -7        115.86        110.87        12.03 o
   1   4  -7        579.10        581.27        10.25 o
   2   4  -7         92.57         87.08         3.58 o
   3   4  -7        226.98        221.64         5.68 o
   4   4  -7        216.05        184.46         5.22 o
   5   4  -7        836.59        813.97        12.57 o
   6   4  -7       2062.06       2066.32        19.94 o
   7   4  -7        882.07        886.29        13.33 o
   8   4  -7        835.32        871.09        13.19 o
   9   4  -7          0.92          4.96         1.98 o
  10   4  -7         76.15         72.50         4.19 o
  11   4  -7         86.37         72.68         5.33 o
  12   4  -7        222.99        211.91         6.43 o
  13   4  -7        900.81        885.66        15.67 o
  14   4  -7          8.85          8.05         3.45 o
  15   4  -7        293.16        274.03         9.36 o
  16   4  -7         34.32         29.55         3.67 o
  17   4  -7        233.55        241.47         9.37 o
  18   4  -7        940.72        931.98        18.11 o
  19   4  -7        438.90        439.44        12.88 o
  20   4  -7        638.58        631.15        16.41 o
  21   4  -7        602.48        625.47        16.53 o
  22   4  -7        254.36        259.98        10.94 o
  23   4  -7        137.55        132.71         8.92 o
  24   4  -7        142.64        130.17         9.10 o
  25   4  -7         36.77         38.38         5.91 o
  26   4  -7         38.64         38.75         6.24 o
  27   4  -7         99.53        104.47         9.34 o
  28   4  -7         43.64         43.23         6.34 o
  29   4  -7         15.14          7.68         5.92 o
  30   4  -7         24.82         15.83         4.50 o
  31   4  -7          5.57          2.77         6.35 o
   1   5  -7        252.36        243.97         8.44 o
   2   5  -7        333.60        344.47         7.55 o
   3   5  -7        158.75        176.98         5.73 o
   4   5  -7        596.13        621.55        10.54 o
   5   5  -7        495.78        507.31         9.66 o
   6   5  -7       1088.99       1073.77        16.08 o
   7   5  -7         47.85         63.23         4.39 o
   8   5  -7        184.97        189.46         6.67 o
   9   5  -7          2.90          3.29         2.36 o
  10   5  -7         30.11         22.05         3.19 o
  11   5  -7         18.60         19.49         2.51 o
  12   5  -7        106.34        101.14         6.34 o
  13   5  -7        637.69        601.02        12.92 o
  14   5  -7        724.29        697.28        14.17 o
  15   5  -7        210.66        204.53         7.95 o
  16   5  -7        158.59        158.74         7.56 o
  17   5  -7        118.60        123.67         6.88 o
  18   5  -7         42.62         39.48         4.30 o
  19   5  -7         39.48         37.38         4.77 o
  20   5  -7          4.25          2.67         3.78 o
  21   5  -7         23.92         18.89         4.30 o
  22   5  -7         44.12         26.26         5.05 o
  23   5  -7         35.03         36.09         5.56 o
  24   5  -7         23.58         38.58         7.13 o
  25   5  -7         37.81         30.84         7.22 o
  26   5  -7         80.58         82.08         7.78 o
  27   5  -7         61.62         60.13         7.00 o
  28   5  -7          6.31          1.70         4.77 o
  29   5  -7         22.70         22.34         5.72 o
   1   6  -7         91.25         94.97         5.05 o
   2   6  -7         21.97         20.24         2.82 o
   3   6  -7          6.73          6.76         2.37 o
   4   6  -7        142.98        124.23         6.02 o
   5   6  -7         11.95          8.23         2.47 o
   6   6  -7        107.14        108.74         6.47 o
   7   6  -7        189.52        198.10         8.66 o
   8   6  -7        638.46        593.19        14.78 o
   9   6  -7        254.65        266.03         9.05 o
  10   6  -7        152.08        151.23         6.91 o
  11   6  -7         84.32         80.49         6.21 o
  12   6  -7        249.15        237.62         9.25 o
  13   6  -7        120.13        118.05         6.81 o
  14   6  -7         41.68         41.34         4.81 o
  15   6  -7         80.76         81.01         5.56 o
  16   6  -7        196.93        188.67         8.62 o
  17   6  -7         11.79         10.02         4.47 o
  18   6  -7        230.16        237.85        10.96 o
  19   6  -7        106.26        131.65         8.67 o
  20   6  -7        130.64        122.59         8.39 o
  21   6  -7        319.63        329.04        13.38 o
  22   6  -7        150.23        170.96        11.12 o
  23   6  -7        267.14        267.36        12.44 o
  24   6  -7        350.43        365.54        15.92 o
  25   6  -7          4.99          9.18         5.39 o
  26   6  -7          2.97          0.08         4.63 o
   1   7  -7          0.01          7.45         4.06 o
   2   7  -7        136.63        128.14         8.50 o
   3   7  -7          4.57         13.57         4.04 o
   4   7  -7        150.46        137.08         7.86 o
   5   7  -7         11.25          8.15         2.98 o
   6   7  -7         74.94         66.97         5.32 o
   7   7  -7         42.15         43.82         5.08 o
   8   7  -7        150.77        155.24         8.89 o
   9   7  -7         21.93         26.47         4.78 o
  10   7  -7         72.99         75.37         6.39 o
  11   7  -7         72.86         75.33         7.43 o
  12   7  -7        219.18        230.95        11.99 o
  13   7  -7         32.03         20.07         5.65 o
  14   7  -7        101.87        105.22         8.39 o
  15   7  -7          3.15          0.58         4.70 o
  16   7  -7         29.78         21.68         4.72 o
  17   7  -7          0.56          0.16         3.64 o
  18   7  -7         28.67         29.62         5.05 o
  19   7  -7         32.09         20.45         4.37 o
  20   7  -7          3.54          9.57         4.09 o
  21   7  -7         24.48         11.76         4.62 o
  22   7  -7          9.38         21.57         5.21 o
  23   7  -7          9.31         13.01         4.20 o
   1   8  -7          8.06         -1.78         4.24 o
   2   8  -7          6.04          4.38         4.19 o
   3   8  -7         12.28         13.43         4.64 o
   4   8  -7         11.46         11.92         6.11 o
   5   8  -7         27.49         26.99         5.52 o
   6   8  -7         14.20         11.53         5.95 o
   7   8  -7         14.81         13.24         4.89 o
   8   8  -7        122.30        103.88         9.50 o
   9   8  -7          3.13          3.11         7.29 o
  10   8  -7         95.83         95.47         9.24 o
  11   8  -7         28.40         38.78         6.85 o
  12   8  -7         92.46         86.60         7.91 o
  13   8  -7         10.86          8.58         6.29 o
  14   8  -7          1.98          9.84         5.66 o
  15   8  -7         87.61         95.31         9.28 o
  16   8  -7         49.65         58.03         7.16 o
  17   8  -7          4.68          4.84         3.85 o
   1   9  -7         17.79         15.79         5.31 o
   2   9  -7         43.57         23.65         6.56 o
   3   9  -7          0.95          9.88         5.69 o
   4   9  -7        110.37        102.99        11.25 o
   5   9  -7         25.42         18.83         8.91 o
   6   9  -7         27.77         25.68         9.09 o
   7   9  -7          5.11         -1.80         4.57 o
   8   9  -7         23.61         29.79         6.21 o
   0   0  -6       9102.27       9007.35        95.76 o
   2   0  -6       4595.30       5008.99        74.61 o
   4   0  -6      15121.27      16696.42       123.73 o
   6   0  -6       7236.21       8197.56       125.15 o
   8   0  -6       3253.83       3532.06        45.12 o
  10   0  -6        511.56        449.04        14.30 o
  12   0  -6      12966.46      13184.94        79.54 o
  14   0  -6        922.90        812.67        19.48 o
  16   0  -6       1537.83       1431.30        34.58 o
  18   0  -6       4245.64       3904.18       134.94 o
  20   0  -6       9449.69       9037.30        85.61 o
  22   0  -6          4.97          2.82         2.72 o
  24   0  -6        123.01        125.45         9.37 o
  26   0  -6        339.93        329.27        15.17 o
  28   0  -6        286.94        264.87        17.55 o
  30   0  -6        338.68        353.72        17.00 o
  32   0  -6        805.21        782.71        40.82 o
  34   0  -6          4.45          3.93         6.62 o
  36   0  -6          3.51         -7.43         8.79 o
   0   1  -6       5140.88       5390.04        52.17 o
   1   1  -6       1550.74       1620.64        29.75 o
   2   1  -6       5921.18       6179.85       108.26 o
   3   1  -6        327.97        348.49         7.98 o
   4   1  -6        348.66        391.93         8.55 o
   5   1  -6        757.22        688.73        14.75 o
   6   1  -6       2947.63       3355.16        36.78 o
   7   1  -6        858.08        986.39        14.03 o
   8   1  -6       1938.27       2191.79        38.03 o
   9   1  -6         71.23         74.25         3.62 o
  10   1  -6        138.44         80.10         3.74 o
  11   1  -6        234.92        254.79         6.13 o
  12   1  -6        339.00        337.03         7.92 o
  13   1  -6         87.84         87.03         3.51 o
  14   1  -6         49.51         48.81         2.35 o
  15   1  -6         36.55         40.66         4.89 o
  16   1  -6        125.18        103.37         4.16 o
  17   1  -6         33.68         35.25         2.70 o
  18   1  -6         10.41         25.87         2.83 o
  19   1  -6        567.18        562.55        15.74 o
  20   1  -6       2011.05       2041.80        23.72 o
  21   1  -6        125.55        112.14         7.93 o
  22   1  -6        179.23        157.24         6.84 o
  23   1  -6         90.91         89.21         5.27 o
  24   1  -6         60.96         51.18         4.43 o
  25   1  -6        140.46        153.40         7.40 o
  26   1  -6        202.04        194.04         8.28 o
  27   1  -6         30.39         32.49         4.35 o
  28   1  -6         62.64         68.90         5.92 o
  29   1  -6          5.47          6.86         3.09 o
  30   1  -6         23.27         34.16         7.16 o
  31   1  -6        101.04        127.51        10.64 o
  32   1  -6        479.01        532.90        20.54 o
  33   1  -6          2.52         17.76         5.91 o
  34   1  -6         97.45        101.40         9.50 o
  35   1  -6         65.91         64.32         9.30 o
   0   2  -6       2359.45       2406.70        23.87 o
   1   2  -6       1353.36       1419.39        19.83 o
   2   2  -6       1112.50       1181.38        12.57 o
   3   2  -6       2422.79       2454.76        23.97 o
   4   2  -6       3130.97       3547.75        32.47 o
   5   2  -6        627.97        655.17        13.04 o
   6   2  -6       2016.16       2386.42        33.26 o
   7   2  -6       1365.05       1377.15        14.58 o
   8   2  -6       1779.50       1857.41        14.23 o
   9   2  -6       3787.28       3632.67        30.75 o
  10   2  -6        117.70         99.17         3.04 o
  11   2  -6        211.84        192.32         4.25 o
  12   2  -6       3545.75       3513.43        27.95 o
  13   2  -6        232.00        220.39         5.82 o
  14   2  -6         82.57         73.16         2.84 o
  15   2  -6       1273.79       1234.73        13.39 o
  16   2  -6       1420.05       1370.85        15.51 o
  17   2  -6       2202.29       2147.61        24.48 o
  18   2  -6       3563.78       3391.78        35.20 o
  19   2  -6        155.66        213.63        10.75 o
  20   2  -6       4601.99       4556.13        37.73 o
  21   2  -6       1161.29       1140.60        20.69 o
  22   2  -6        408.53        387.67        13.78 o
  23   2  -6        151.29        156.14         9.19 o
  24   2  -6        284.02        293.85        11.12 o
  25   2  -6         50.29         54.89         5.43 o
  26   2  -6         65.59         67.20         5.88 o
  27   2  -6          0.68         -1.36         3.31 o
  28   2  -6         41.55         42.21         6.48 o
  29   2  -6        492.19        529.94        19.83 o
  30   2  -6        196.94        225.48        13.54 o
  31   2  -6          8.08         15.79         5.43 o
  32   2  -6        288.49        313.04        16.26 o
  33   2  -6        151.42        156.37        11.82 o
  34   2  -6         15.43         10.21         4.05 o
  35   2  -6          7.63          2.38         4.12 o
   0   3  -6       2185.45       2184.62        25.95 o
   1   3  -6       2016.11       2051.19        15.98 o
   2   3  -6         21.12         23.16         2.22 o
   3   3  -6        377.83        354.52         8.21 o
   4   3  -6         26.79         29.26         2.58 o
   5   3  -6       1074.52       1080.88        17.61 o
   6   3  -6       1204.28       1341.09        15.90 o
   7   3  -6        786.28        795.58        13.20 o
   8   3  -6        208.40        228.03         7.30 o
   9   3  -6        164.38        168.01         9.00 o
  10   3  -6        173.51        174.11         6.38 o
  11   3  -6        128.95        132.31         4.72 o
  12   3  -6         96.58         94.74         3.85 o
  13   3  -6         22.79         15.93         2.05 o
  14   3  -6        182.43        169.13         6.21 o
  15   3  -6        106.85         91.53         5.30 o
  16   3  -6        156.42        150.63         6.92 o
  17   3  -6        940.37        870.03        16.03 o
  18   3  -6        252.67        240.99         8.82 o
  19   3  -6        115.99        126.28         6.71 o
  20   3  -6        544.82        530.55        13.94 o
  21   3  -6         59.50         53.36         4.92 o
  22   3  -6        327.16        317.19        11.20 o
  23   3  -6        392.81        401.45        14.69 o
  24   3  -6        243.15        240.31        11.70 o
  25   3  -6         71.69         71.82         7.07 o
  26   3  -6         77.41         73.76         7.61 o
  27   3  -6         52.63         43.42         6.54 o
  28   3  -6        139.59        160.16        11.23 o
  29   3  -6        149.46        161.19        11.55 o
  30   3  -6        150.16        159.84        11.91 o
  31   3  -6        172.81        223.69        13.83 o
  32   3  -6        187.65        190.72        12.06 o
  33   3  -6          9.49         11.58         4.89 o
  34   3  -6         11.58         14.07         4.51 o
   0   4  -6       1915.22       1889.59        31.60 o
   1   4  -6        784.76        788.61        11.77 o
   2   4  -6       1812.65       1923.12        17.30 o
   3   4  -6       1530.64       1562.65        14.10 o
   4   4  -6         11.24         17.18         2.42 o
   5   4  -6         34.96         37.05         2.23 o
   6   4  -6        447.25        446.18         8.77 o
   7   4  -6        525.95        518.31         9.51 o
   8   4  -6         29.13         47.19         3.82 o
   9   4  -6       1909.91       1891.35        20.12 o
  10   4  -6         54.56         51.81         4.39 o
  11   4  -6        585.64        573.93         9.67 o
  12   4  -6        175.55        171.32         6.26 o
  13   4  -6       1544.69       1543.67        18.01 o
  14   4  -6        850.94        798.07        13.14 o
  15   4  -6       2142.12       2062.06        24.74 o
  16   4  -6         63.45         86.46         7.62 o
  17   4  -6       1213.71       1186.60        19.63 o
  18   4  -6        148.55        152.96         7.55 o
  19   4  -6         35.41         53.53         5.51 o
  20   4  -6        845.81        844.64        18.50 o
  21   4  -6        967.54       1016.92        20.45 o
  22   4  -6        159.75        176.91         9.71 o
  23   4  -6        749.50        743.50        19.05 o
  24   4  -6        193.71        205.35        12.02 o
  25   4  -6         80.98         73.96         7.90 o
  26   4  -6         50.09         48.85         6.53 o
  27   4  -6         33.30         37.74         6.66 o
  28   4  -6          1.07          7.79         4.06 o
  29   4  -6        160.64        166.62        10.87 o
  30   4  -6         20.47         24.12         5.00 o
  31   4  -6         60.42         65.56         7.31 o
  32   4  -6         59.84         74.18         9.12 o
   0   5  -6         44.91         57.76         5.89 o
   1   5  -6        137.54        146.59         6.14 o
   2   5  -6        278.21        296.84         6.60 o
   3   5  -6        179.01        190.72         5.58 o
   4   5  -6        240.93        265.01         6.04 o
   5   5  -6        202.05        202.20         5.18 o
   6   5  -6        440.60        450.82         8.34 o
   7   5  -6        132.62        133.21         5.63 o
   8   5  -6         53.98         66.35         3.39 o
   9   5  -6        354.20        345.94         7.12 o
  10   5  -6        638.41        641.70        10.82 o
  11   5  -6         23.29         27.41         3.78 o
  12   5  -6        272.30        248.88         7.58 o
  13   5  -6         94.64        105.17         5.40 o
  14   5  -6        512.81        520.91        11.38 o
  15   5  -6         92.62        104.94         7.27 o
  16   5  -6        615.73        599.67        13.45 o
  17   5  -6        376.33        385.80        12.03 o
  18   5  -6        114.28         95.07         6.38 o
  19   5  -6        118.30        114.84         8.10 o
  20   5  -6        190.80        204.76        10.53 o
  21   5  -6        140.36        151.82         9.41 o
  22   5  -6        290.98        306.78        13.89 o
  23   5  -6         27.35         26.19         4.20 o
  24   5  -6         30.32         31.34         4.64 o
  25   5  -6         20.46         12.69         6.45 o
  26   5  -6         74.05         79.33         7.84 o
  27   5  -6        151.79        173.60        12.65 o
  28   5  -6        213.32        241.50        14.99 o
  29   5  -6         84.39         92.29        11.39 o
  30   5  -6          5.24          4.96         5.10 o
   0   6  -6        692.85        682.98        19.77 o
   1   6  -6        343.37        352.75        10.15 o
   2   6  -6          3.24          9.05         2.31 o
   3   6  -6         49.26         54.55         4.21 o
   4   6  -6          4.19          7.69         2.60 o
   5   6  -6         13.06         10.97         2.65 o
   6   6  -6         33.78         36.92         2.99 o
   7   6  -6         35.84         41.09         3.70 o
   8   6  -6         19.29         36.55         3.95 o
   9   6  -6        180.78        179.67         7.29 o
  10   6  -6        152.73        157.26         6.86 o
  11   6  -6         15.10         24.48         3.71 o
  12   6  -6        633.54        624.58        13.65 o
  13   6  -6        151.25        164.65         7.54 o
  14   6  -6        261.69        254.10         9.17 o
  15   6  -6         78.98         91.90         6.22 o
  16   6  -6         61.13         75.07         6.46 o
  17   6  -6        289.50        272.65        11.37 o
  18   6  -6          4.05         11.71         3.75 o
  19   6  -6         16.93         20.83         4.23 o
  20   6  -6          9.25         14.59         4.21 o
  21   6  -6         78.69         68.15         6.28 o
  22   6  -6         60.91         59.73         6.31 o
  23   6  -6        291.89        290.13        13.52 o
  24   6  -6        273.52        261.22        12.06 o
  25   6  -6         74.96         82.82         8.48 o
  26   6  -6        258.67        273.27        15.68 o
  27   6  -6         44.94         40.79         7.16 o
   0   7  -6        359.66        373.18        27.85 o
   1   7  -6        112.62        119.71         7.56 o
   2   7  -6         25.92         27.12         4.24 o
   3   7  -6         66.84         70.45         5.34 o
   4   7  -6          6.40          6.16         2.99 o
   5   7  -6        146.99        139.29         7.79 o
   6   7  -6          4.60         13.03         5.86 o
   7   7  -6        212.29        218.55        10.23 o
   8   7  -6        103.81        110.00         7.51 o
   9   7  -6         44.70         40.78         5.06 o
  10   7  -6         24.10         27.96         4.85 o
  11   7  -6        339.42        352.88        14.40 o
  12   7  -6         71.05        112.12        10.12 o
  13   7  -6        429.15        422.67        15.63 o
  14   7  -6         63.63         79.14         7.61 o
  15   7  -6          5.20         11.48         4.09 o
  16   7  -6        226.65        222.38        11.78 o
  17   7  -6         93.86         91.40         7.28 o
  18   7  -6         58.26         56.94         6.04 o
  19   7  -6        196.14        209.45        11.66 o
  20   7  -6         57.84         61.02         6.29 o
  21   7  -6          3.40          5.70         3.48 o
  22   7  -6         90.02         79.52         7.20 o
  23   7  -6         57.72         60.34         6.25 o
  24   7  -6          9.11          7.65         8.61 o
   0   8  -6         68.62         58.13        11.88 o
   1   8  -6         46.57         32.63         5.59 o
   2   8  -6          8.15          5.68         4.48 o
   3   8  -6         51.44         50.18         6.46 o
   4   8  -6         15.61         16.94         4.98 o
   5   8  -6         94.67         98.48         8.88 o
   6   8  -6          3.15          6.52         5.74 o
   7   8  -6          6.82          9.27         7.36 o
   8   8  -6          1.79          6.79         4.72 o
   9   8  -6         69.69         92.26         8.81 o
  10   8  -6         63.73         51.28         7.07 o
  11   8  -6         57.28         65.84         7.41 o
  12   8  -6        234.07        234.63        12.81 o
  13   8  -6        133.37        135.72        10.89 o
  14   8  -6         62.75         61.76         7.34 o
  15   8  -6         25.96         40.79         7.32 o
  16   8  -6         77.02        101.90         9.55 o
  17   8  -6         45.70         35.42         7.59 o
  18   8  -6          6.54         14.24         8.25 o
  19   8  -6          6.38          3.77         6.70 o
   0   9  -6         52.18         16.23         8.81 o
   1   9  -6          4.34          0.24         4.64 o
   2   9  -6          9.84          8.29         5.62 o
   3   9  -6         12.67         23.64         6.69 o
   4   9  -6         46.57         56.87         9.17 o
   5   9  -6         23.73         20.55         5.69 o
   6   9  -6          2.58          8.07         7.13 o
   7   9  -6         31.45         40.72         7.08 o
   8   9  -6          1.22          5.39         5.25 o
   9   9  -6          8.58         14.11         4.90 o
  10   9  -6         12.48         22.80         6.69 o
  11   9  -6        147.37        141.00        13.73 o
   2   0  -5        363.76        441.91        11.61 o
   4   0  -5       2135.86       2300.89        23.07 o
   6   0  -5        497.69        602.06        14.83 o
   8   0  -5      14469.04      16668.69       128.50 o
  10   0  -5        164.46        144.48         7.34 o
  12   0  -5          9.45          7.65         1.52 o
  14   0  -5        391.97        387.43         8.44 o
  16   0  -5       4446.52       4307.73        52.62 o
  18   0  -5        617.53        546.46        15.89 o
  20   0  -5       6386.03       6403.16        57.01 o
  22   0  -5       1632.47       1505.52        29.23 o
  24   0  -5        245.29        223.78        12.13 o
  26   0  -5         38.85         42.60         5.43 o
  28   0  -5        482.15        503.27        19.06 o
  30   0  -5         47.86         51.85         8.33 o
  32   0  -5        241.68        246.38        17.08 o
  34   0  -5        313.84        294.46        26.05 o
  36   0  -5        241.95        231.69        24.01 o
   1   1  -5        617.27        626.16         9.67 o
   2   1  -5        706.29        696.22        10.87 o
   3   1  -5       2529.16       2583.60        24.48 o
   4   1  -5        153.19        170.85         5.96 o
   5   1  -5        804.08        840.81        18.80 o
   6   1  -5        182.33        168.67         4.64 o
   7   1  -5       2056.55       2164.11        21.87 o
   8   1  -5      14595.95      16210.92       180.54 o
   9   1  -5        254.12        264.36         5.67 o
  10   1  -5        597.33        688.57         9.15 o
  11   1  -5        158.27        181.25         4.36 o
  12   1  -5        427.90        424.72         6.85 o
  13   1  -5        289.01        272.11         6.30 o
  14   1  -5          7.99          3.51         1.66 o
  15   1  -5        303.00        293.24         6.66 o
  16   1  -5       1393.72       1439.68        14.69 o
  17   1  -5        496.67        453.95         8.88 o
  18   1  -5         79.57         69.93         4.31 o
  19   1  -5       1646.05       1611.66        18.83 o
  20   1  -5       3435.74       3335.67        28.86 o
  21   1  -5         15.69         44.02         9.34 o
  22   1  -5       3861.35       3770.07        36.11 o
  23   1  -5        310.50        356.74        16.73 o
  24   1  -5       2024.32       1923.10        25.80 o
  25   1  -5        206.99        225.07        10.20 o
  26   1  -5          5.93          7.82         2.80 o
  27   1  -5        256.20        265.77        10.77 o
  28   1  -5        226.46        234.63        11.09 o
  29   1  -5          4.17          9.04         4.33 o
  30   1  -5        230.30        241.25        13.25 o
  31   1  -5        106.22        111.70         9.61 o
  32   1  -5         14.50         16.86         5.16 o
  33   1  -5          0.40         11.74         5.30 o
  34   1  -5        420.45        423.40        18.75 o
  35   1  -5          2.38         15.74         5.58 o
  36   1  -5        125.16        117.93        11.27 o
   1   2  -5        899.35        879.02        10.72 o
   2   2  -5        962.80       1016.27        10.41 o
   3   2  -5         90.98        111.14         3.26 o
   4   2  -5        767.72        840.04        10.50 o
   5   2  -5       4506.05       4616.61        81.46 o
   6   2  -5        421.87        386.14        10.10 o
   7   2  -5       1232.38       1262.58        14.34 o
   8   2  -5       4228.45       4520.88        24.84 o
   9   2  -5        915.48        999.20        15.86 o
  10   2  -5        141.24        127.97         3.64 o
  11   2  -5        545.68        535.97         7.68 o
  12   2  -5        113.61        104.21         3.52 o
  13   2  -5       2353.83       2226.05        19.01 o
  14   2  -5        403.08        377.20         8.57 o
  15   2  -5        150.08        166.53         6.36 o
  16   2  -5        441.60        479.46        15.54 o
  17   2  -5       4291.21       4205.21        32.03 o
  18   2  -5        886.87        850.29        32.11 o
  19   2  -5       1045.08        955.45        23.03 o
  20   2  -5        417.95        397.61        11.21 o
  21   2  -5        150.57        143.15         7.92 o
  22   2  -5        996.60        973.33        16.11 o
  23   2  -5          2.84          8.66         4.13 o
  24   2  -5        446.21        441.65        13.18 o
  25   2  -5        425.50        456.45        13.65 o
  26   2  -5        167.63        179.45        11.09 o
  27   2  -5        161.04        152.87        10.43 o
  28   2  -5         31.99         30.87         5.98 o
  29   2  -5        139.00        127.44         9.88 o
  30   2  -5         48.62         48.37         6.69 o
  31   2  -5         84.30         84.06         8.88 o
  32   2  -5         80.93         75.95         8.24 o
  33   2  -5         39.45         31.15         5.73 o
  34   2  -5         66.92         57.88         6.91 o
  35   2  -5          4.80          9.95         4.04 o
   1   3  -5       1246.22       1284.42        18.56 o
   2   3  -5         12.79         13.42         1.71 o
   3   3  -5        931.84       1006.62        10.99 o
   4   3  -5         42.24         45.54         2.33 o
   5   3  -5       1550.57       1656.06        23.31 o
   6   3  -5        766.80        782.51        12.06 o
   7   3  -5         73.68         98.34        10.62 o
   8   3  -5       4075.86       4446.89        51.09 o
   9   3  -5        301.61        312.99         7.83 o
  10   3  -5        133.06        132.46         6.25 o
  11   3  -5        839.10        838.83        12.21 o
  12   3  -5        433.58        478.53         8.53 o
  13   3  -5        504.78        533.41         9.85 o
  14   3  -5        200.30        195.82         6.06 o
  15   3  -5        836.27        805.46        14.46 o
  16   3  -5        454.05        410.24        14.39 o
  17   3  -5       1291.94       1283.08        18.89 o
  18   3  -5       1938.08       1972.27        25.30 o
  19   3  -5       1031.69       1024.95        23.44 o
  20   3  -5        832.02        829.41        19.40 o
  21   3  -5          2.98         14.23         3.26 o
  22   3  -5        180.55        167.86         8.18 o
  23   3  -5        167.13        189.54         8.42 o
  24   3  -5       1401.31       1389.72        29.18 o
  25   3  -5        711.30        733.88        25.22 o
  26   3  -5        114.94        127.41        10.31 o
  27   3  -5        443.67        457.99        17.79 o
  28   3  -5         31.20         31.17         6.02 o
  29   3  -5          3.41          1.50         4.31 o
  30   3  -5        134.51        148.72        10.40 o
  31   3  -5        155.08        166.94        10.99 o
  32   3  -5         66.94         83.75         9.26 o
  33   3  -5          3.37          2.52         4.04 o
  34   3  -5         15.52         18.63         5.42 o
   1   4  -5        217.62        203.43         4.99 o
   2   4  -5        314.13        347.69         6.81 o
   3   4  -5        440.40        466.69         7.49 o
   4   4  -5        337.22        346.95         6.06 o
   5   4  -5        925.17        916.19        11.07 o
   6   4  -5         75.06         65.54         3.23 o
   7   4  -5        216.11        207.52         5.77 o
   8   4  -5         42.42         48.15         2.44 o
   9   4  -5         42.98         32.94         2.32 o
  10   4  -5        410.51        401.41         9.26 o
  11   4  -5       1338.38       1273.13        20.56 o
  12   4  -5         23.78         41.80         5.62 o
  13   4  -5       1147.42       1146.48        18.63 o
  14   4  -5        543.50        526.86        13.07 o
  15   4  -5        286.51        287.15        12.33 o
  16   4  -5        388.53        336.74        10.91 o
  17   4  -5        342.18        368.42        14.76 o
  18   4  -5        909.95        921.29        19.82 o
  19   4  -5       1037.08       1008.61        20.43 o
  20   4  -5        185.35        199.67        14.70 o
  21   4  -5        160.47        178.13         9.15 o
  22   4  -5         31.86         38.90         4.76 o
  23   4  -5         42.81         45.73         5.19 o
  24   4  -5        188.49        195.84        10.53 o
  25   4  -5        605.73        628.33        20.38 o
  26   4  -5         71.27         89.68         7.80 o
  27   4  -5         26.87         28.18         5.41 o
  28   4  -5         12.62          9.02         5.17 o
  29   4  -5         40.69         35.75         5.84 o
  30   4  -5         97.38        129.52         9.88 o
  31   4  -5         92.75         97.47         8.77 o
  32   4  -5        152.70        174.85        13.09 o
  33   4  -5         20.86         25.40         5.96 o
   1   5  -5        458.69        468.67         6.56 o
   2   5  -5        159.66        161.84         4.64 o
   3   5  -5        179.02        188.58         4.78 o
   4   5  -5        105.15        104.66         3.01 o
   5   5  -5        299.21        279.93         6.40 o
   6   5  -5        621.39        638.89        10.27 o
   7   5  -5          3.23          1.61         1.50 o
   8   5  -5        103.87         98.08         4.16 o
   9   5  -5        148.98        134.09         4.76 o
  10   5  -5         32.24         35.33         2.51 o
  11   5  -5        277.11        267.11         7.90 o
  12   5  -5        584.05        590.54        12.30 o
  13   5  -5         87.90         91.29         5.30 o
  14   5  -5         77.09         85.35         5.32 o
  15   5  -5        616.48        619.41        15.55 o
  16   5  -5        213.66        238.37        10.53 o
  17   5  -5        232.99        247.96         9.83 o
  18   5  -5        659.33        630.27        15.54 o
  19   5  -5        140.95        135.21         7.75 o
  20   5  -5        110.39        111.60         7.75 o
  21   5  -5         45.68         42.45         5.40 o
  22   5  -5         10.59         16.17         4.12 o
  23   5  -5         98.93        105.14         7.69 o
  24   5  -5        583.46        587.01        16.79 o
  25   5  -5        349.38        349.15        13.26 o
  26   5  -5          8.70         29.09         6.73 o
  27   5  -5         70.54         76.42         8.50 o
  28   5  -5         86.10         91.37         9.59 o
  29   5  -5         34.95         43.12         6.99 o
  30   5  -5         51.31         57.15         8.06 o
  31   5  -5         11.34         18.34         5.59 o
   1   6  -5        364.28        372.27         9.08 o
   2   6  -5        220.29        223.56         7.12 o
   3   6  -5        253.62        274.65         6.48 o
   4   6  -5        789.82        771.39        12.93 o
   5   6  -5         22.55         25.60         3.07 o
   6   6  -5          6.45          9.60         2.24 o
   7   6  -5        210.15        199.06         6.74 o
   8   6  -5        487.63        480.58        12.00 o
   9   6  -5        423.46        410.58        11.32 o
  10   6  -5         78.57         81.69         5.41 o
  11   6  -5         60.08         50.95         4.51 o
  12   6  -5        145.64        139.22         7.47 o
  13   6  -5        217.54        215.94         9.26 o
  14   6  -5        385.80        424.59        14.86 o
  15   6  -5        948.78        969.07        22.39 o
  16   6  -5        647.64        635.18        18.37 o
  17   6  -5         69.83         90.95         7.90 o
  18   6  -5        333.36        337.10        13.76 o
  19   6  -5        250.27        245.57        12.11 o
  20   6  -5         77.71         86.12         7.68 o
  21   6  -5         33.71         43.45         7.56 o
  22   6  -5         11.23         18.07         6.17 o
  23   6  -5         24.28         22.31         4.54 o
  24   6  -5         29.55         35.59         5.04 o
  25   6  -5         11.62         17.40         4.73 o
  26   6  -5         89.43         98.42         9.52 o
  27   6  -5         73.01         74.47         8.82 o
  28   6  -5         26.46         26.06         6.11 o
   1   7  -5        384.06        373.08        11.20 o
   2   7  -5         32.90         40.51         4.25 o
   3   7  -5        156.31        156.68         7.22 o
   4   7  -5         25.14         30.19         3.55 o
   5   7  -5         31.65         31.27         4.89 o
   6   7  -5        500.80        494.66        14.44 o
   7   7  -5          7.69         12.84         3.71 o
   8   7  -5         42.45         45.60         5.51 o
   9   7  -5         94.10        106.31         7.93 o
  10   7  -5        113.58        104.77         7.77 o
  11   7  -5         31.69         43.44         5.81 o
  12   7  -5        152.25        143.51         9.46 o
  13   7  -5         76.44         80.57         7.28 o
  14   7  -5         65.68         74.86         7.18 o
  15   7  -5        347.68        329.73        13.81 o
  16   7  -5        102.78        108.30         8.46 o
  17   7  -5         52.24         74.91         7.33 o
  18   7  -5        157.15        143.78         9.60 o
  19   7  -5         28.23         34.53         5.70 o
  20   7  -5          3.17          3.75         3.64 o
  21   7  -5         18.71         12.74         3.79 o
  22   7  -5          0.63         -2.13         4.80 o
  23   7  -5         59.61         58.77         6.43 o
  24   7  -5         72.41         69.31         8.07 o
  25   7  -5        130.58        117.54        10.41 o
   1   8  -5         74.97         68.18         6.95 o
   2   8  -5        283.38        285.34        14.70 o
   3   8  -5        114.45        111.90         9.73 o
   4   8  -5         15.52         20.00         5.18 o
   5   8  -5          4.09          6.90         4.48 o
   6   8  -5         58.60         64.58         7.55 o
   7   8  -5         44.97         60.27         7.68 o
   8   8  -5         34.61         29.25         4.99 o
   9   8  -5         13.32         20.05         6.85 o
  10   8  -5         25.87         29.50         5.73 o
  11   8  -5         33.34         27.33         5.51 o
  12   8  -5         98.60         97.44         8.57 o
  13   8  -5         90.42         94.14         9.29 o
  14   8  -5        220.78        265.78        14.78 o
  15   8  -5        391.68        361.18        19.72 o
  16   8  -5        136.56        114.77        11.71 o
  17   8  -5         20.95         18.61         9.02 o
  18   8  -5         37.12         35.61         7.73 o
  19   8  -5         21.23         17.18         5.66 o
  20   8  -5          8.24          0.78         5.10 o
   1   9  -5         81.04         75.02         9.80 o
   2   9  -5         70.20         67.23         9.07 o
   3   9  -5         60.84         70.25         9.64 o
   4   9  -5         33.77         44.99         7.16 o
   5   9  -5         66.56         74.42         8.74 o
   6   9  -5         62.88         90.12         9.29 o
   7   9  -5         33.08         36.95         6.86 o
   8   9  -5         15.82         22.39         5.85 o
   9   9  -5         19.58          9.00         5.52 o
  10   9  -5         72.11         85.42        10.59 o
  11   9  -5         62.94         59.59         9.52 o
  12   9  -5         58.78         61.03         9.41 o
  13   9  -5         10.29         19.26         7.09 o
   0   0  -4       6965.21       6312.27        64.87 o
   2   0  -4       1146.49       1303.61        57.00 o
   4   0  -4       4150.50       4148.36        39.02 o
   6   0  -4        990.91       1032.36        14.25 o
   8   0  -4        537.89        543.52        15.92 o
  10   0  -4        138.77        146.14         4.90 o
  12   0  -4       4235.73       4089.48        71.75 o
  14   0  -4        611.05        622.82        15.03 o
  16   0  -4        340.60        330.56        13.62 o
  18   0  -4       2813.38       2923.24        52.81 o
  20   0  -4        520.50        471.45        15.29 o
  22   0  -4       1783.43       1708.07        48.32 o
  24   0  -4        441.68        393.31        15.42 o
  26   0  -4        760.64        809.24        22.66 o
  28   0  -4        226.04        222.41        14.87 o
  30   0  -4        256.91        249.76        16.46 o
  32   0  -4         78.91         68.61        12.37 o
  34   0  -4        258.65        278.74        25.68 o
  36   0  -4        291.10        305.35        22.16 o
   0   1  -4         79.44         97.12         5.15 o
   1   1  -4       3701.69       3712.74        35.73 o
   2   1  -4       2103.65       2181.37        35.14 o
   3   1  -4        290.29        291.99         5.93 o
   4   1  -4       5767.36       6085.16       107.49 o
   5   1  -4       1238.45       1262.62        15.06 o
   6   1  -4       3945.88       4296.39        34.58 o
   7   1  -4        221.29        238.51         5.00 o
   8   1  -4       2433.49       2498.27        21.67 o
   9   1  -4       3047.50       3111.84        20.15 o
  10   1  -4       1803.27       1878.28        14.10 o
  11   1  -4        280.18        273.13         5.41 o
  12   1  -4       2727.51       2889.45        33.71 o
  13   1  -4        391.42        399.82         9.43 o
  14   1  -4        581.28        554.24         8.51 o
  15   1  -4        482.10        471.14         9.78 o
  16   1  -4       1159.88       1129.87        13.82 o
  17   1  -4        368.04        358.74         8.12 o
  18   1  -4       2171.81       2100.32        19.46 o
  19   1  -4        127.78        165.04        15.31 o
  20   1  -4       3790.71       3679.83        43.83 o
  21   1  -4        426.88        483.43        18.91 o
  22   1  -4       1269.73       1303.25        22.57 o
  23   1  -4        326.66        321.81         9.72 o
  24   1  -4         83.64         88.35         5.47 o
  25   1  -4        156.97        149.42         7.78 o
  26   1  -4        297.15        297.54        11.73 o
  27   1  -4         22.49         20.71         3.87 o
  28   1  -4         79.12         82.48         7.73 o
  29   1  -4         20.81         25.71         5.45 o
  30   1  -4         84.01         68.31         7.45 o
  31   1  -4         49.25         42.19         6.07 o
  32   1  -4        134.59        121.22         9.88 o
  33   1  -4          3.21          0.58         4.28 o
  34   1  -4         76.38         88.49         8.59 o
  35   1  -4         30.09         39.80         6.03 o
  36   1  -4          3.35          5.69         4.01 o
  37   1  -4         17.96         13.19         6.50 o
   0   2  -4          2.49          1.57         1.65 o
   1   2  -4        572.19        555.05         6.50 o
   2   2  -4       2371.49       2458.73        16.09 o
   3   2  -4        724.06        751.54         9.69 o
   4   2  -4         37.53         38.11         1.85 o
   5   2  -4        487.40        472.58         7.99 o
   6   2  -4        469.62        470.17         7.82 o
   7   2  -4       2301.18       2327.58        24.78 o
   8   2  -4        122.89        131.34         4.32 o
   9   2  -4       1036.97       1057.72        12.56 o
  10   2  -4       1017.17       1104.54        12.08 o
  11   2  -4       1225.28       1233.91        13.50 o
  12   2  -4        523.68        525.02         7.69 o
  13   2  -4        124.58        119.90         5.00 o
  14   2  -4        730.50        722.55        12.24 o
  15   2  -4       1047.72       1031.06        14.88 o
  16   2  -4        198.82        197.71         7.16 o
  17   2  -4         53.20         60.07         4.26 o
  18   2  -4        337.68        334.62         8.60 o
  19   2  -4        717.49        714.70        14.45 o
  20   2  -4        670.85        634.53        12.72 o
  21   2  -4        352.55        336.21        10.48 o
  22   2  -4         54.36         59.52         5.01 o
  23   2  -4        540.85        550.71        14.85 o
  24   2  -4        319.94        331.78        11.78 o
  25   2  -4         19.03         18.16         3.80 o
  26   2  -4         59.42         51.28         5.96 o
  27   2  -4          0.87         -1.59         3.89 o
  28   2  -4         63.77         73.46         7.66 o
  29   2  -4         12.95          7.05         4.11 o
  30   2  -4         37.04         42.69         5.84 o
  31   2  -4         29.86         39.89         5.52 o
  32   2  -4        166.95        185.81        11.34 o
  33   2  -4         45.69         50.81         7.06 o
  34   2  -4        119.45        143.07        10.45 o
  35   2  -4         18.87         24.35         6.43 o
  36   2  -4         74.21         84.88         8.68 o
   0   3  -4       1963.14       2032.29        19.84 o
   1   3  -4        458.24        451.62         6.23 o
   2   3  -4       2503.65       2552.92        17.72 o
   3   3  -4       2571.52       2528.12        14.98 o
   4   3  -4        188.45        207.28         5.14 o
   5   3  -4       1719.23       1801.29        15.90 o
   6   3  -4        926.26       1019.37        12.55 o
   7   3  -4       1681.63       1643.24        20.32 o
   8   3  -4         35.46         41.71         3.11 o
   9   3  -4       3149.67       3116.81        33.86 o
  10   3  -4         89.92        114.76         4.64 o
  11   3  -4       1150.75       1128.55        12.33 o
  12   3  -4       1297.23       1319.14        18.37 o
  13   3  -4        273.20        244.73         6.84 o
  14   3  -4        183.75        163.73         6.77 o
  15   3  -4        650.92        605.15        13.01 o
  16   3  -4        141.67        146.15         7.70 o
  17   3  -4       2476.27       2377.10        28.73 o
  18   3  -4        467.56        485.52        18.20 o
  19   3  -4        131.00        155.81        10.61 o
  20   3  -4        337.51        353.38        15.34 o
  21   3  -4       1706.39       1705.53        28.70 o
  22   3  -4        616.15        634.38        14.77 o
  23   3  -4       1004.08        988.97        21.89 o
  24   3  -4        474.95        468.18        16.95 o
  25   3  -4        360.31        337.94        14.47 o
  26   3  -4         15.00         18.36         4.37 o
  27   3  -4          7.39          1.91         5.08 o
  28   3  -4        106.91        108.43         8.47 o
  29   3  -4        274.80        266.43        13.02 o
  30   3  -4         12.60         19.66         4.95 o
  31   3  -4        128.60        141.81        10.19 o
  32   3  -4         43.84         55.91         7.24 o
  33   3  -4         65.06         67.60         7.05 o
  34   3  -4         12.09          6.64         4.29 o
  35   3  -4         41.85         32.25         5.94 o
   0   4  -4       1016.70       1020.74        10.28 o
   1   4  -4        225.66        234.50         3.93 o
   2   4  -4        552.10        551.46         8.56 o
   3   4  -4        100.75         99.74         3.22 o
   4   4  -4       1182.09       1225.72        11.19 o
   5   4  -4        303.83        328.86         6.57 o
   6   4  -4         18.86         22.20         2.44 o
   7   4  -4        851.52        802.51         9.78 o
   8   4  -4         42.77         39.39         2.88 o
   9   4  -4        869.08        875.81        11.49 o
  10   4  -4       1330.34       1340.35        18.00 o
  11   4  -4        150.67        139.38         6.32 o
  12   4  -4        470.08        460.57        14.61 o
  13   4  -4        474.92        481.21        11.81 o
  14   4  -4        333.28        337.59        11.10 o
  15   4  -4        163.59        173.54        10.18 o
  16   4  -4       1114.51       1065.06        21.11 o
  17   4  -4        129.52        130.87        12.71 o
  18   4  -4        763.78        730.51        18.64 o
  19   4  -4        218.77        234.18        10.95 o
  20   4  -4        457.11        446.73        14.91 o
  21   4  -4        546.99        527.78        16.43 o
  22   4  -4         71.80         76.13         6.36 o
  23   4  -4        117.51        120.11         7.84 o
  24   4  -4          9.20          3.22         4.68 o
  25   4  -4         76.77         73.58         7.17 o
  26   4  -4         82.30         84.13         8.51 o
  27   4  -4        167.01        168.58        10.25 o
  28   4  -4         38.73         45.59         6.17 o
  29   4  -4         12.99         16.39         4.49 o
  30   4  -4        124.79        141.88        10.26 o
  31   4  -4        238.83        291.81        17.12 o
  32   4  -4         61.96         75.39        10.79 o
  33   4  -4         10.46         13.18         5.57 o
  34   4  -4          4.89         14.69         5.27 o
   0   5  -4       1362.51       1365.67        13.54 o
   1   5  -4        274.87        268.34         4.35 o
   2   5  -4        958.27        951.50         8.38 o
   3   5  -4        444.60        424.24         7.16 o
   4   5  -4         84.77         79.41         2.67 o
   5   5  -4          9.03         10.37         1.51 o
   6   5  -4        214.26        217.05         5.71 o
   7   5  -4        209.38        203.03         5.33 o
   8   5  -4         99.78        107.16         4.01 o
   9   5  -4        371.07        381.68         7.46 o
  10   5  -4          0.35          1.48         1.68 o
  11   5  -4        831.88        834.17        12.91 o
  12   5  -4        414.26        407.82         9.73 o
  13   5  -4          0.66          4.43         2.12 o
  14   5  -4        541.18        521.31        12.59 o
  15   5  -4        595.06        574.22        13.53 o
  16   5  -4        135.51        166.25        10.94 o
  17   5  -4        332.84        331.22        10.82 o
  18   5  -4         29.88         43.25         4.27 o
  19   5  -4         71.61         71.86         5.33 o
  20   5  -4          5.25          6.50         2.93 o
  21   5  -4        178.95        174.09         9.66 o
  22   5  -4        115.65        122.83         8.58 o
  23   5  -4        805.27        787.05        25.14 o
  24   5  -4        506.02        506.93        16.74 o
  25   5  -4        481.08        482.50        16.39 o
  26   5  -4        320.52        329.20        18.28 o
  27   5  -4         34.13         34.87         7.71 o
  28   5  -4        238.31        268.73        16.94 o
  29   5  -4         84.96        105.44        10.17 o
  30   5  -4         54.18         75.97         9.00 o
  31   5  -4         44.36         57.37         8.29 o
  32   5  -4         40.25         43.91         7.39 o
   0   6  -4         90.12         97.85         6.95 o
   1   6  -4         94.58         90.73         3.83 o
   2   6  -4        484.76        471.28         8.88 o
   3   6  -4        167.02        169.48         5.46 o
   4   6  -4        160.46        157.61         5.71 o
   5   6  -4         57.76         52.53         3.56 o
   6   6  -4         15.71         23.37         2.58 o
   7   6  -4        164.90        161.35         5.88 o
   8   6  -4          7.90         12.33         2.17 o
   9   6  -4        232.31        216.89         8.56 o
  10   6  -4        454.34        452.69        12.17 o
  11   6  -4         87.81         91.28         6.06 o
  12   6  -4        164.28        167.62         7.69 o
  13   6  -4         79.13         77.72         6.55 o
  14   6  -4        225.65        204.15        10.14 o
  15   6  -4        130.71        127.50         8.39 o
  16   6  -4        656.10        637.04        17.84 o
  17   6  -4        192.18        206.15        10.80 o
  18   6  -4        214.36        228.17        11.25 o
  19   6  -4         48.63         61.79         7.83 o
  20   6  -4        263.53        281.00        12.48 o
  21   6  -4          9.96         14.68         5.20 o
  22   6  -4        115.54        103.61         9.66 o
  23   6  -4         14.87         23.11         5.05 o
  24   6  -4         37.43         40.75         6.20 o
  25   6  -4         10.43          7.14         4.41 o
  26   6  -4          4.46          2.12         4.07 o
  27   6  -4          2.59          8.76         6.58 o
  28   6  -4        126.03        129.52        14.92 o
  29   6  -4         22.31         35.34         9.53 o
   0   7  -4        769.11        723.33        21.21 o
   1   7  -4        221.61        237.56         8.89 o
   2   7  -4         19.60         20.06         3.38 o
   3   7  -4         27.02         23.40         3.00 o
   4   7  -4        152.09        146.14         7.14 o
   5   7  -4         30.66         31.00         4.52 o
   6   7  -4         97.59        103.40         8.20 o
   7   7  -4         29.25         23.08         3.56 o
   8   7  -4         48.60         55.04         5.51 o
   9   7  -4         32.30         30.53         4.45 o
  10   7  -4         34.79         29.13         4.64 o
  11   7  -4        143.75        158.21         9.64 o
  12   7  -4       1047.64       1043.18        23.13 o
  13   7  -4         36.04         55.89         7.55 o
  14   7  -4         80.63         76.85         6.55 o
  15   7  -4         50.29         48.72         5.91 o
  16   7  -4         25.41         33.08         4.71 o
  17   7  -4         13.04         11.18         3.81 o
  18   7  -4          0.21         -3.28         3.68 o
  19   7  -4         46.38         45.86         5.78 o
  20   7  -4         70.20         75.42         7.76 o
  21   7  -4          3.34          2.50         3.79 o
  22   7  -4          8.24         17.51         4.93 o
  23   7  -4        136.38        136.09        12.43 o
  24   7  -4        185.99        154.02        13.00 o
  25   7  -4        165.31        160.53        13.52 o
  26   7  -4        224.12        214.71        15.80 o
   0   8  -4        194.85        192.58        15.09 o
   1   8  -4         59.24         56.51         5.97 o
   2   8  -4        106.67         98.07         7.70 o
   3   8  -4         37.53         39.28         6.00 o
   4   8  -4         39.46         35.17         5.45 o
   5   8  -4         42.07         31.33         5.38 o
   6   8  -4          1.64          1.86         4.02 o
   7   8  -4          6.62          1.36         3.91 o
   8   8  -4          0.82         -3.91         3.91 o
   9   8  -4         99.49        108.13         8.38 o
  10   8  -4         76.28         69.80         6.98 o
  11   8  -4        104.25        109.99         8.83 o
  12   8  -4         25.06         49.97         7.49 o
  13   8  -4        474.70        488.13        17.65 o
  14   8  -4        116.24        125.85        12.46 o
  15   8  -4         19.52         26.28         7.03 o
  16   8  -4         89.39         88.29        10.35 o
  17   8  -4        128.64        118.45        11.60 o
  18   8  -4         30.45         35.67         7.38 o
  19   8  -4         35.29         34.04         7.09 o
  20   8  -4        103.34         99.73        10.58 o
  21   8  -4         45.97         48.08         9.57 o
   0   9  -4         29.61         22.84        10.11 o
   1   9  -4         78.08         77.20         9.45 o
   2   9  -4         15.34         15.60         4.85 o
   3   9  -4         23.91         22.97         5.14 o
   4   9  -4          2.46          1.54         4.23 o
   5   9  -4          5.18         10.47         4.40 o
   6   9  -4         10.44         15.21         5.11 o
   7   9  -4         22.45         17.04         5.05 o
   8   9  -4          0.49         -4.05         4.77 o
   9   9  -4          7.63         -0.02         5.26 o
  10   9  -4          8.41         22.48         6.78 o
  11   9  -4          7.23          7.63         5.84 o
  12   9  -4         72.37         66.80         9.85 o
  13   9  -4         20.65         24.17         5.90 o
  14   9  -4         15.81         16.24         8.20 o
   2   0  -3       2875.34       2716.73        28.16 o
   4   0  -3      12274.15      11626.98        68.69 o
   6   0  -3      25432.79      24937.73       542.48 o
   8   0  -3       2203.58       2225.76        22.34 o
  10   0  -3        816.96        768.80         9.74 o
  12   0  -3        211.52        200.33         7.73 o
  14   0  -3        954.42        987.02        18.05 o
  16   0  -3        327.35        318.61        11.02 o
  18   0  -3       2615.99       2540.61        32.86 o
  20   0  -3        559.81        494.55        15.29 o
  22   0  -3       1107.57        970.05        22.49 o
  24   0  -3       1251.10       1182.45        30.79 o
  26   0  -3        984.04        937.20        28.63 o
  28   0  -3        111.48        102.78        10.34 o
  30   0  -3         87.25        106.39        14.36 o
  32   0  -3        104.90        136.88        13.69 o
  34   0  -3        306.58        343.88        22.01 o
  36   0  -3        366.28        425.71        25.65 o
   1   1  -3       4240.69       4338.50        26.47 o
   2   1  -3        471.00        486.21        10.76 o
   3   1  -3        709.00        748.13         9.33 o
   4   1  -3      22437.17      22181.02       110.58 o
   5   1  -3         22.17         23.10         1.45 o
   6   1  -3       3786.84       4165.94        43.66 o
   7   1  -3       1549.73       1547.90        18.45 o
   8   1  -3       7303.00       6965.53        61.91 o
   9   1  -3        587.85        613.46         6.86 o
  10   1  -3        721.96        739.95         8.53 o
  11   1  -3       1046.20       1020.28        10.62 o
  12   1  -3       1093.86       1087.41        11.44 o
  13   1  -3        861.94        849.73        10.43 o
  14   1  -3        158.30        166.48         5.11 o
  15   1  -3        963.97        951.07        22.44 o
  16   1  -3       5949.06       5799.95        60.34 o
  17   1  -3        223.55        251.79        17.94 o
  18   1  -3        731.89        739.63        11.12 o
  19   1  -3         60.47         63.39         3.57 o
  20   1  -3         65.60         77.81         4.20 o
  21   1  -3       1110.03       1022.06        15.78 o
  22   1  -3        507.41        471.37        11.01 o
  23   1  -3        465.22        489.38        13.94 o
  24   1  -3       1915.62       1827.16        26.94 o
  25   1  -3        513.91        529.50        17.40 o
  26   1  -3         90.57        102.51         8.19 o
  27   1  -3          5.96         10.56         3.58 o
  28   1  -3        238.86        235.09        12.27 o
  29   1  -3          2.93          6.51         3.94 o
  30   1  -3          9.13         10.86         3.80 o
  31   1  -3          3.45         -3.88         3.88 o
  32   1  -3         68.29         72.90         7.15 o
  33   1  -3         57.46         58.43         6.06 o
  34   1  -3        147.73        153.04         9.63 o
  35   1  -3         23.23         47.35         6.69 o
  36   1  -3        361.46        419.99        17.88 o
  37   1  -3         82.96        125.77        11.88 o
   1   2  -3        552.98        548.31         7.57 o
   2   2  -3        703.10        714.57         6.71 o
   3   2  -3       1748.27       1547.29        14.32 o
   4   2  -3       1825.21       1923.01        24.94 o
   5   2  -3       1028.62       1081.35        13.00 o
   6   2  -3       4357.73       4318.32        23.08 o
   7   2  -3        410.13        405.42         5.61 o
   8   2  -3       2079.17       2210.47        22.12 o
   9   2  -3       1236.13       1225.68        13.52 o
  10   2  -3         23.30         20.08         1.82 o
  11   2  -3        886.74        870.38        13.86 o
  12   2  -3         22.26         32.45         2.72 o
  13   2  -3       1183.91       1155.34        15.63 o
  14   2  -3        243.04        275.56         8.37 o
  15   2  -3        550.75        531.12        11.87 o
  16   2  -3        161.15        166.12         6.93 o
  17   2  -3        349.35        348.09        11.92 o
  18   2  -3       2845.27       2798.43        28.95 o
  19   2  -3         54.95         61.37         6.54 o
  20   2  -3       1813.00       1871.63        48.75 o
  21   2  -3        108.86        128.56         7.84 o
  22   2  -3         86.82         99.18         7.92 o
  23   2  -3       1173.21       1177.37        22.33 o
  24   2  -3        391.70        379.23        13.22 o
  25   2  -3        183.51        200.28        11.11 o
  26   2  -3        415.95        411.83        15.86 o
  27   2  -3        452.99        455.92        16.96 o
  28   2  -3         15.30         17.45         3.85 o
  29   2  -3          5.88          4.76         3.58 o
  30   2  -3        104.52        120.46         8.81 o
  31   2  -3         26.28         18.51         4.20 o
  32   2  -3         40.94         42.03         5.80 o
  33   2  -3         30.97         33.00         5.31 o
  34   2  -3         34.16         41.78         6.48 o
  35   2  -3        260.10        284.38        14.57 o
  36   2  -3        120.89        195.53        12.64 o
   1   3  -3        595.45        538.10         6.59 o
   2   3  -3        157.53        166.39         4.07 o
   3   3  -3       1008.13       1008.93        10.80 o
   4   3  -3        548.77        586.57        12.10 o
   5   3  -3       3088.73       2895.93        31.09 o
   6   3  -3       4990.58       5184.31        55.76 o
   7   3  -3       2039.80       2046.73        26.38 o
   8   3  -3         31.56         29.38         1.95 o
   9   3  -3        170.54        178.17         5.19 o
  10   3  -3        166.55        170.66         5.38 o
  11   3  -3        374.57        350.67         7.81 o
  12   3  -3        496.45        463.93        10.35 o
  13   3  -3       1414.02       1378.25        20.78 o
  14   3  -3        509.82        544.79        12.57 o
  15   3  -3        103.73        111.14         6.17 o
  16   3  -3       1071.81       1134.02        20.29 o
  17   3  -3        608.65        604.73        15.45 o
  18   3  -3        685.37        676.26        21.48 o
  19   3  -3        691.90        681.92        18.53 o
  20   3  -3         17.86         25.08         5.55 o
  21   3  -3        571.56        562.37        12.86 o
  22   3  -3        490.42        464.74        17.35 o
  23   3  -3         21.86         15.39         5.33 o
  24   3  -3        107.31        111.46         8.44 o
  25   3  -3        694.69        700.26        20.61 o
  26   3  -3         49.18         52.09         6.93 o
  27   3  -3         59.54         55.04         6.53 o
  28   3  -3          1.35         -2.10         4.24 o
  29   3  -3         12.22          4.94         3.80 o
  30   3  -3          6.56          6.90         3.88 o
  31   3  -3          0.66         -4.43         4.43 o
  32   3  -3         28.19         25.38         4.71 o
  33   3  -3        175.94        185.02        12.13 o
  34   3  -3         10.13         12.76         4.56 o
  35   3  -3         14.52         22.58         5.12 o
   1   4  -3        127.84        121.16         2.98 o
   2   4  -3        231.13        195.88         3.21 o
   3   4  -3        362.56        361.73         6.22 o
   4   4  -3         45.54         47.75         2.26 o
   5   4  -3        310.12        277.62         5.36 o
   6   4  -3        143.46        112.56         3.75 o
   7   4  -3        743.63        762.51         9.08 o
   8   4  -3         62.76         76.15         3.06 o
   9   4  -3        738.22        764.19         9.84 o
  10   4  -3        476.98        450.06         9.88 o
  11   4  -3        102.54         92.86         4.81 o
  12   4  -3        248.36        242.56         8.24 o
  13   4  -3        183.01        180.91         7.27 o
  14   4  -3          6.90          7.05         2.77 o
  15   4  -3       1005.60       1043.11        17.31 o
  16   4  -3        159.06        156.75         7.92 o
  17   4  -3        392.03        415.57        13.40 o
  18   4  -3        103.59         98.83         5.90 o
  19   4  -3        317.16        328.99        10.42 o
  20   4  -3        111.03        102.68         6.16 o
  21   4  -3          5.00          9.84         3.62 o
  22   4  -3        209.89        199.10         8.64 o
  23   4  -3        409.62        408.37        12.40 o
  24   4  -3        234.12        245.01        10.96 o
  25   4  -3         56.21         53.58         5.46 o
  26   4  -3         10.53          9.52         4.07 o
  27   4  -3        138.74        150.23        10.34 o
  28   4  -3          5.07          4.78         7.91 o
  29   4  -3         51.58         41.48         6.01 o
  30   4  -3         18.60          7.32         4.27 o
  31   4  -3          3.12          3.23         6.20 o
  32   4  -3         37.45         41.06         6.07 o
  33   4  -3         15.08         11.08         5.16 o
  34   4  -3         13.02         18.62         5.17 o
   1   5  -3         27.28         31.65         1.51 o
   2   5  -3         48.38         42.94         2.61 o
   3   5  -3         17.17         12.58         1.35 o
   4   5  -3         10.10          6.99         1.04 o
   5   5  -3        344.16        322.89         6.52 o
   6   5  -3         99.00         96.51         3.93 o
   7   5  -3        120.90        111.86         4.13 o
   8   5  -3        808.59        819.28        10.96 o
   9   5  -3        161.89        170.27         6.15 o
  10   5  -3        567.01        579.00         9.96 o
  11   5  -3        178.45        211.24         6.41 o
  12   5  -3          0.18          4.30         2.28 o
  13   5  -3        265.22        253.02         7.45 o
  14   5  -3         23.25         28.51         3.34 o
  15   5  -3        136.00        149.31         6.83 o
  16   5  -3        137.02        154.20         7.14 o
  17   5  -3        550.21        537.49        13.24 o
  18   5  -3        109.89        109.22         6.33 o
  19   5  -3         83.26         68.59         5.13 o
  20   5  -3        252.95        244.25        10.18 o
  21   5  -3        150.96        167.70         8.41 o
  22   5  -3        538.46        546.64        16.37 o
  23   5  -3        233.33        242.87        11.24 o
  24   5  -3         10.71         11.51         4.50 o
  25   5  -3         55.95         53.48         9.36 o
  26   5  -3         24.13         23.14         6.77 o
  27   5  -3         93.50         91.36        10.11 o
  28   5  -3        160.35        160.77        13.42 o
  29   5  -3          7.25         21.04         6.60 o
  30   5  -3        111.07        125.26        12.50 o
  31   5  -3          4.48         15.79         6.65 o
  32   5  -3         15.18         29.52         7.27 o
   1   6  -3          3.40          2.79         2.44 o
   2   6  -3          1.20          2.56         2.58 o
   3   6  -3          0.04         -0.08         1.77 o
   4   6  -3         35.92         36.77         2.85 o
   5   6  -3         38.92         39.33         3.50 o
   6   6  -3         11.33          8.83         2.09 o
   7   6  -3         37.90         33.16         2.87 o
   8   6  -3        200.76        200.71         6.53 o
   9   6  -3        115.17        114.65         5.00 o
  10   6  -3          2.26          8.82         2.62 o
  11   6  -3          6.00          3.74         3.16 o
  12   6  -3         85.52         90.90         6.53 o
  13   6  -3          6.60         13.38         4.22 o
  14   6  -3        106.17        119.50         7.59 o
  15   6  -3         56.48         55.64         5.32 o
  16   6  -3        162.34        149.73         8.55 o
  17   6  -3          2.38          2.00         3.35 o
  18   6  -3          3.40          1.74         3.14 o
  19   6  -3         12.45         16.33         3.82 o
  20   6  -3         57.95         68.86         6.31 o
  21   6  -3          3.80          1.07         3.55 o
  22   6  -3        104.99         84.67         7.09 o
  23   6  -3         26.56         25.68         4.77 o
  24   6  -3         29.56         32.09         5.53 o
  25   6  -3        124.04        119.94        11.19 o
  26   6  -3         68.09         56.48         9.80 o
  27   6  -3          3.83          7.62         5.68 o
  28   6  -3         46.50         61.50        10.71 o
  29   6  -3          0.68          3.83         6.05 o
   1   7  -3         37.79         37.37         4.81 o
   2   7  -3         33.27         33.86         4.51 o
   3   7  -3          9.85         10.05         3.68 o
   4   7  -3         52.75         38.60         4.37 o
   5   7  -3         37.45         39.68         4.80 o
   6   7  -3         18.38         16.11         2.98 o
   7   7  -3          4.47          1.83         2.41 o
   8   7  -3          7.59          1.94         3.53 o
   9   7  -3         13.52          5.04         2.87 o
  10   7  -3          4.91          2.85         3.33 o
  11   7  -3         49.81         57.54         6.04 o
  12   7  -3        159.10        177.77         9.60 o
  13   7  -3         86.68        102.37         7.57 o
  14   7  -3         53.00         56.06         5.17 o
  15   7  -3          5.62          3.75         3.65 o
  16   7  -3         41.68         35.06         4.13 o
  17   7  -3         12.85          4.43         3.52 o
  18   7  -3         20.11         23.34         4.87 o
  19   7  -3          9.59         10.34         4.20 o
  20   7  -3         49.39         36.97         6.09 o
  21   7  -3         21.68         21.47         4.61 o
  22   7  -3         83.69         93.63        15.52 o
  23   7  -3        127.99        128.78        11.89 o
  24   7  -3        130.34        132.90        12.34 o
  25   7  -3        124.82        108.10        13.87 o
  26   7  -3        128.47        128.32        14.75 o
   1   8  -3          6.89          9.32         3.75 o
   2   8  -3          8.19          1.32         5.32 o
   3   8  -3         47.15         45.48         4.88 o
   4   8  -3         37.44         32.22         5.29 o
   5   8  -3         27.14         19.16         5.25 o
   6   8  -3          8.29         10.40         4.08 o
   7   8  -3          5.43         -2.02         4.38 o
   8   8  -3          3.46         -2.83         4.23 o
   9   8  -3         18.90         16.88         4.42 o
  10   8  -3         13.72         16.98         4.96 o
  11   8  -3        123.37        134.60        10.29 o
  12   8  -3         34.12         48.12         8.38 o
  13   8  -3         31.08         30.37         7.09 o
  14   8  -3         37.41         38.86         6.70 o
  15   8  -3         22.75         23.63         5.30 o
  16   8  -3         18.43         11.58         4.24 o
  17   8  -3          2.55          3.60         7.75 o
  18   8  -3          2.13          1.10         4.07 o
  19   8  -3         24.47         27.79         5.48 o
  20   8  -3         20.70         15.84         6.84 o
  21   8  -3         14.68         20.11         6.23 o
  22   8  -3          3.48          8.72         5.35 o
   1   9  -3         23.86         23.18         7.48 o
   2   9  -3          6.82          0.66         4.39 o
   3   9  -3         16.17         14.29         4.56 o
   4   9  -3          1.88         -0.87         3.77 o
   5   9  -3          5.60          2.13         5.17 o
   6   9  -3          4.10          0.16         5.26 o
   7   9  -3          7.06          5.35         4.49 o
   8   9  -3         53.98         53.04         7.99 o
   9   9  -3         12.07          5.02         4.80 o
  10   9  -3         14.27          7.48         4.87 o
  11   9  -3         12.76          9.17         5.41 o
  12   9  -3         24.43         35.94         7.75 o
  13   9  -3        115.77        128.81        12.68 o
  14   9  -3         24.21         23.32         6.08 o
  15   9  -3         22.57         21.89         6.49 o
   2   0  -2      24471.27      22915.01       701.06 o
   4   0  -2       1472.09       1460.83        16.11 o
   6   0  -2       1134.03       1177.51        26.77 o
   8   0  -2       2450.92       2453.29        29.18 o
  10   0  -2        462.88        503.21        12.50 o
  12   0  -2        165.06        174.10         6.97 o
  14   0  -2         54.98         78.96         5.01 o
  16   0  -2       1056.27       1010.78        19.00 o
  18   0  -2        129.39        129.99         7.39 o
  20   0  -2        190.15        195.21         9.43 o
  22   0  -2        162.99        148.16        10.14 o
  24   0  -2        172.37        142.25        12.98 o
  26   0  -2        252.46        229.69        14.26 o
  28   0  -2        382.24        345.08        23.81 o
  30   0  -2        224.28        191.54        15.30 o
  32   0  -2        120.72         98.34        13.50 o
  34   0  -2         51.32         48.71         8.97 o
  36   0  -2         39.23         34.02        10.98 o
   0   1  -2       5550.31       5592.21        27.79 o
   1   1  -2        508.68        499.14         6.41 o
   2   1  -2       4466.13       4726.33        54.45 o
   3   1  -2       1974.02       1974.90        29.42 o
   4   1  -2         99.46        131.63         4.40 o
   5   1  -2       2686.46       2651.63        18.26 o
   6   1  -2        447.65        448.80         5.13 o
   7   1  -2         96.55         86.95         2.23 o
   8   1  -2        360.40        327.49         5.07 o
   9   1  -2       3013.52       2958.77        38.67 o
  10   1  -2       1998.64       2041.37        22.40 o
  11   1  -2        105.89         99.90         3.71 o
  12   1  -2         16.95          4.79         2.21 o
  13   1  -2        566.36        547.14         8.01 o
  14   1  -2        188.82        146.40         4.35 o
  15   1  -2        423.79        438.59         7.92 o
  16   1  -2        377.16        392.31         7.82 o
  17   1  -2       1094.02       1079.28        13.37 o
  18   1  -2        785.65        752.91        13.33 o
  19   1  -2        473.41        448.84        10.47 o
  20   1  -2        182.34        184.22         8.55 o
  21   1  -2       1456.98       1356.78        22.87 o
  22   1  -2         11.40          4.09         5.60 o
  23   1  -2          1.16         16.82         9.04 o
  24   1  -2       1975.59       1806.46        33.73 o
  25   1  -2         22.71         43.52         9.96 o
  26   1  -2        733.12        621.14        18.70 o
  27   1  -2         42.95         48.38         5.69 o
  28   1  -2         82.93         65.17         6.34 o
  29   1  -2        223.17        236.54        11.56 o
  30   1  -2        163.33        146.57         8.74 o
  31   1  -2         43.64         52.10         5.95 o
  32   1  -2        192.74        204.71        10.40 o
  33   1  -2         95.92         95.03         8.31 o
  34   1  -2         29.96         28.57         4.94 o
  35   1  -2         85.32         97.55         8.53 o
  36   1  -2        191.50        212.12        12.80 o
  37   1  -2         18.38         47.96         8.45 o
   0   2  -2       3771.34       3657.34        38.27 o
   1   2  -2        381.33        401.37         5.24 o
   2   2  -2        800.17        721.65         9.72 o
   3   2  -2        621.38        638.87         7.27 o
   4   2  -2        305.24        363.90         4.33 o
   5   2  -2       1541.35       1485.65        13.96 o
   6   2  -2         27.19         32.07         1.63 o
   7   2  -2       3097.34       2963.89        35.02 o
   8   2  -2       2807.54       2714.43        27.36 o
   9   2  -2        282.24        277.37         6.68 o
  10   2  -2         26.05         29.73         2.52 o
  11   2  -2       1258.36       1196.31        15.62 o
  12   2  -2        425.29        418.39         9.55 o
  13   2  -2        363.89        384.06        13.76 o
  14   2  -2        105.47        121.34         5.48 o
  15   2  -2          9.90         10.65         2.58 o
  16   2  -2        161.49        193.77         6.50 o
  17   2  -2        131.15        135.41         5.66 o
  18   2  -2        154.09        181.93         7.61 o
  19   2  -2       1005.96        969.80        17.71 o
  20   2  -2         31.11         32.38         3.64 o
  21   2  -2         22.67         20.37         3.15 o
  22   2  -2          1.24          4.33         6.48 o
  23   2  -2        673.12        668.56        20.48 o
  24   2  -2        274.92        284.87        12.81 o
  25   2  -2        125.72        121.56         9.71 o
  26   2  -2         90.38         76.13         6.90 o
  27   2  -2         15.62         13.20         5.35 o
  28   2  -2         40.02         27.11         4.68 o
  29   2  -2         80.78         76.93         7.65 o
  30   2  -2          0.69         11.55         3.93 o
  31   2  -2        262.06        271.65        11.78 o
  32   2  -2         30.48         36.86         5.32 o
  33   2  -2         72.73         67.71         7.31 o
  34   2  -2         26.94         30.55         5.36 o
  35   2  -2         35.85         33.12         5.54 o
  36   2  -2         16.29         31.08         6.06 o
  37   2  -2         35.63         59.30         9.71 o
   0   3  -2         95.63         88.06         2.85 o
   1   3  -2       1087.28       1087.97         8.12 o
   2   3  -2       1040.36       1130.39        10.26 o
   3   3  -2        752.44        711.11         6.61 o
   4   3  -2       1895.14       2053.66        11.91 o
   5   3  -2        481.51        485.75         5.32 o
   6   3  -2         21.45         22.82         1.59 o
   7   3  -2         29.53         32.36         1.89 o
   8   3  -2          7.89          5.62         1.22 o
   9   3  -2       1744.35       1651.66        21.21 o
  10   3  -2       1574.95       1742.36        30.57 o
  11   3  -2        812.57        792.62        14.50 o
  12   3  -2        144.13        142.33         6.50 o
  13   3  -2        164.01        163.25         7.19 o
  14   3  -2        180.39        176.10         7.62 o
  15   3  -2        224.46        199.72         8.33 o
  16   3  -2        147.35        146.36         7.34 o
  17   3  -2        224.24        200.60         8.14 o
  18   3  -2        248.28        243.17         7.86 o
  19   3  -2         51.88         43.25         3.18 o
  20   3  -2         49.28         43.89         3.74 o
  21   3  -2        982.87        954.65        28.11 o
  22   3  -2         50.39         50.99         7.28 o
  23   3  -2        330.19        276.79        12.30 o
  24   3  -2        116.47         97.61         7.91 o
  25   3  -2         23.83         23.55         4.75 o
  26   3  -2        306.13        280.22        13.33 o
  27   3  -2        160.54        137.56         9.82 o
  28   3  -2        153.42        157.24        10.75 o
  29   3  -2        456.91        484.57        18.58 o
  30   3  -2         21.07         20.98         5.63 o
  31   3  -2         37.95         30.41         5.35 o
  32   3  -2         44.06         36.26         5.91 o
  33   3  -2         94.00         95.36         8.15 o
  34   3  -2          1.38          9.96         4.12 o
  35   3  -2         86.29         95.05         8.74 o
  36   3  -2         39.26         58.04         7.71 o
   0   4  -2       1709.43       1761.68        17.78 o
   1   4  -2        397.29        437.08         9.52 o
   2   4  -2        273.85        258.79         5.08 o
   3   4  -2        341.96        316.20         5.35 o
   4   4  -2         78.17         99.50         2.95 o
   5   4  -2        259.24        248.97         4.35 o
   6   4  -2        178.06        204.10         4.32 o
   7   4  -2        350.52        328.98         4.80 o
   8   4  -2         13.47         18.40         1.49 o
   9   4  -2        102.47        104.66         3.70 o
  10   4  -2        401.77        401.79         8.83 o
  11   4  -2        278.43        257.43         7.42 o
  12   4  -2         18.74         16.91         3.05 o
  13   4  -2        328.21        309.90         8.76 o
  14   4  -2        285.82        292.53         8.67 o
  15   4  -2        104.25        114.83         5.72 o
  16   4  -2        130.20        123.44         6.04 o
  17   4  -2        105.08         89.55         5.18 o
  18   4  -2         17.80         14.30         3.61 o
  19   4  -2        111.17        113.40         6.07 o
  20   4  -2         32.46         33.98         3.71 o
  21   4  -2         48.25         57.93         4.91 o
  22   4  -2        715.89        669.30        16.74 o
  23   4  -2         26.76         35.80         4.86 o
  24   4  -2         27.89         24.97         4.05 o
  25   4  -2        248.52        234.19        12.25 o
  26   4  -2        183.48        193.21        11.65 o
  27   4  -2         45.20         49.81         6.59 o
  28   4  -2         53.43         53.08         6.93 o
  29   4  -2         17.80         15.31         4.24 o
  30   4  -2         15.27          5.34         4.46 o
  31   4  -2          0.41         -4.93         4.93 o
  32   4  -2         21.74         17.49         4.29 o
  33   4  -2          2.45         -4.21         4.21 o
  34   4  -2         88.50        109.82        11.54 o
   0   5  -2       2069.49       2083.10        16.78 o
   1   5  -2         52.65         49.81         2.02 o
   2   5  -2          8.73          7.16         1.39 o
   3   5  -2        147.50        140.71         3.34 o
   4   5  -2        126.59        110.92         4.59 o
   5   5  -2         31.19         31.69         1.64 o
   6   5  -2        229.57        209.23         4.31 o
   7   5  -2         41.41         41.01         2.11 o
   8   5  -2        466.06        483.33         7.13 o
   9   5  -2          0.70          0.62         1.16 o
  10   5  -2          5.09          8.09         2.21 o
  11   5  -2        278.84        278.32         8.41 o
  12   5  -2       1621.15       1624.63        20.18 o
  13   5  -2        130.43        151.93         5.66 o
  14   5  -2        447.44        435.50        10.65 o
  15   5  -2         75.96         74.01         4.86 o
  16   5  -2          7.47          9.47         2.55 o
  17   5  -2         94.65         84.61         5.19 o
  18   5  -2         37.16         42.35         4.26 o
  19   5  -2         25.10         26.89         4.64 o
  20   5  -2        717.98        676.37        15.29 o
  21   5  -2         45.59         36.30         4.02 o
  22   5  -2          6.51          5.00         4.49 o
  23   5  -2         98.87         89.57         7.75 o
  24   5  -2         56.34         56.51         7.74 o
  25   5  -2         66.97         67.29         7.87 o
  26   5  -2         13.18         17.92         8.54 o
  27   5  -2         86.19         86.27         9.85 o
  28   5  -2         21.90         31.31         7.07 o
  29   5  -2        183.98        209.20        15.03 o
  30   5  -2        258.01        269.11        17.30 o
  31   5  -2         46.83         43.72         9.84 o
  32   5  -2         88.53         88.73        12.73 o
   0   6  -2        680.67        667.43        22.89 o
   1   6  -2        207.19        200.15         8.31 o
   2   6  -2        311.53        300.18        10.03 o
   3   6  -2        374.64        375.09         8.74 o
   4   6  -2        162.43        143.02         6.72 o
   5   6  -2         25.91         16.90         5.02 o
   6   6  -2          4.56          6.12         1.86 o
   7   6  -2         11.65          6.56         3.47 o
   8   6  -2         22.00         19.72         2.97 o
   9   6  -2          7.32          5.37         2.29 o
  10   6  -2        301.47        306.83         9.95 o
  11   6  -2        269.04        287.66         9.76 o
  12   6  -2         18.02         21.90         3.98 o
  13   6  -2         50.95         51.50         4.82 o
  14   6  -2         51.56         46.09         4.70 o
  15   6  -2         64.40         65.73         5.53 o
  16   6  -2         23.98         24.06         3.54 o
  17   6  -2         11.45          0.97         3.50 o
  18   6  -2         21.26         12.11         3.27 o
  19   6  -2          9.86         11.21         3.76 o
  20   6  -2        117.04        119.78         7.93 o
  21   6  -2         93.08         99.70         7.57 o
  22   6  -2        281.06        275.99        12.14 o
  23   6  -2         64.25         66.70         7.45 o
  24   6  -2          1.80          3.60         5.77 o
  25   6  -2         77.66         80.34        11.20 o
  26   6  -2          4.45          1.80         5.63 o
  27   6  -2         10.13          3.64         6.00 o
  28   6  -2        107.86        125.49        14.70 o
  29   6  -2         51.28         79.40        14.18 o
  30   6  -2        106.26        107.04        13.58 o
   0   7  -2        416.01        406.59        19.13 o
   1   7  -2          7.22          4.16         3.94 o
   2   7  -2        122.76        108.37         6.89 o
   3   7  -2         13.60          4.49         4.34 o
   4   7  -2          5.81         -2.08         3.18 o
   5   7  -2         10.02         12.00         3.38 o
   6   7  -2          3.97          1.82         3.04 o
   7   7  -2          2.89          3.50         5.26 o
   8   7  -2         71.61         75.26         6.68 o
   9   7  -2          2.21          2.83         3.27 o
  10   7  -2        178.89        186.61         8.75 o
  11   7  -2         19.06         22.40         4.04 o
  12   7  -2         24.04         16.27         3.25 o
  13   7  -2          2.98          2.49         2.88 o
  14   7  -2          3.47          5.25         4.16 o
  15   7  -2         43.39         34.58         7.61 o
  16   7  -2         23.97         34.72         5.77 o
  17   7  -2         90.66         67.88         6.90 o
  18   7  -2         12.76         20.42         4.56 o
  19   7  -2         56.38         52.54         6.33 o
  20   7  -2        151.00        158.59        10.94 o
  21   7  -2         53.35         46.81         7.62 o
  22   7  -2          6.66          5.60         4.20 o
  23   7  -2         18.64         16.94         4.90 o
  24   7  -2         15.43          1.57         5.22 o
  25   7  -2          3.79         -1.91         5.66 o
  26   7  -2          8.53         15.40         6.13 o
  27   7  -2          1.85         -3.57         5.15 o
   0   8  -2         53.00         46.84         7.51 o
   1   8  -2         84.92         74.37         6.13 o
   2   8  -2         55.44         55.16         6.47 o
   3   8  -2        193.94        180.94        10.12 o
   4   8  -2        208.32        198.72        10.60 o
   5   8  -2        185.60        182.60        10.09 o
   6   8  -2         56.34         49.20         5.98 o
   7   8  -2         15.65          7.72         4.34 o
   8   8  -2         30.94         19.92         5.12 o
   9   8  -2         37.88         32.79         5.37 o
  10   8  -2         36.27         20.02         8.34 o
  11   8  -2         10.62          5.11         4.73 o
  12   8  -2         45.83         53.53         8.07 o
  13   8  -2         13.38         15.87         5.11 o
  14   8  -2          6.26          8.95         5.40 o
  15   8  -2         80.82         76.98         9.03 o
  16   8  -2         27.61         24.87         7.61 o
  17   8  -2          4.53          1.66         6.46 o
  18   8  -2         12.26          5.68         5.18 o
  19   8  -2          6.54          4.31         5.12 o
  20   8  -2         54.92         47.33         9.40 o
  21   8  -2         49.59         43.76         9.44 o
  22   8  -2         11.13         10.78         5.71 o
   0   9  -2          1.98          3.76         7.30 o
   1   9  -2          8.05          6.04         3.39 o
   2   9  -2          6.73          7.40         4.01 o
   3   9  -2          5.68          3.36         4.50 o
   4   9  -2          0.27          6.74         5.94 o
   5   9  -2          7.20         14.15         6.08 o
   6   9  -2          2.88          2.07         4.27 o
   7   9  -2          1.42         -0.64         6.02 o
   8   9  -2          2.41         -3.09         4.34 o
   9   9  -2         14.55          4.02         6.41 o
  10   9  -2         25.86          6.72         6.76 o
  11   9  -2          1.54          8.67         5.50 o
  12   9  -2          0.13          2.68         4.92 o
  13   9  -2          1.47          2.58         4.32 o
  14   9  -2          7.05          4.34         4.73 o
  15   9  -2          8.09          2.00         4.54 o
  16   9  -2          3.27          1.05         4.62 o
   4   0  -1      14170.82      13489.15       136.69 o
   6   0  -1      10462.86      10346.21        67.72 o
   8   0  -1         16.36         23.65         2.51 o
  10   0  -1        810.82        876.37        21.84 o
  12   0  -1        462.68        456.09        14.56 o
  14   0  -1       3738.06       4313.92        73.91 o
  16   0  -1       1602.01       1658.36       137.68 o
  18   0  -1       2559.62       2653.68        58.05 o
  20   0  -1        474.78        455.57        20.87 o
  22   0  -1        459.90        422.90        21.15 o
  24   0  -1        416.36        333.76        15.86 o
  26   0  -1        346.14        347.85        23.90 o
  28   0  -1        361.66        364.25        19.71 o
  30   0  -1        116.72        129.18        12.77 o
  32   0  -1        309.63        360.81        21.26 o
  34   0  -1        143.11        149.37        14.47 o
  36   0  -1         36.02         41.17         7.65 o
  38   0  -1         86.71         88.08        11.64 o
   1   1  -1       2277.13       2199.21        44.47 o
   2   1  -1       1187.30       1269.97        33.34 o
   3   1  -1       3752.47       3684.14        19.55 o
   4   1  -1      15547.96      15633.04       124.30 o
   5   1  -1       1870.46       1831.21        11.59 o
   6   1  -1       1041.62       1137.61        11.85 o
   7   1  -1       1244.49       1234.82        14.07 o
   8   1  -1       8875.65       9013.16        90.56 o
   9   1  -1        114.48        115.22         4.48 o
  10   1  -1       2282.77       2474.76        16.77 o
  11   1  -1       1073.03       1080.68        12.72 o
  12   1  -1       4839.88       5174.75        55.76 o
  13   1  -1        342.62        421.20        18.55 o
  14   1  -1        217.32        257.55        11.06 o
  15   1  -1       2885.06       2929.73        35.81 o
  16   1  -1        647.56        636.18        13.40 o
  17   1  -1        131.01        132.15         7.89 o
  18   1  -1         52.57         57.70         5.59 o
  19   1  -1        429.93        380.76        13.91 o
  20   1  -1        215.36        192.85        10.05 o
  21   1  -1        201.07        188.71        10.04 o
  22   1  -1        128.11        130.96         7.83 o
  23   1  -1         50.58         48.31         5.50 o
  24   1  -1         56.34         51.78         7.62 o
  25   1  -1         14.52          8.23         5.17 o
  26   1  -1        740.63        647.01        19.00 o
  27   1  -1         86.49        106.93         7.82 o
  28   1  -1        950.82        851.88        20.65 o
  29   1  -1         78.49         92.19         7.70 o
  30   1  -1         58.97         57.53         5.60 o
  31   1  -1         55.90         62.74         6.54 o
  32   1  -1         67.30         64.51         6.72 o
  33   1  -1         14.98         21.04         4.95 o
  34   1  -1        273.67        285.14        13.84 o
  35   1  -1          2.61          8.80         4.33 o
  36   1  -1         38.71         33.51         6.04 o
  37   1  -1          1.55         -2.22         4.97 o
   1   2  -1      20036.67      20186.12       120.24 o
   2   2  -1      48580.29      49047.68       202.96 o
   3   2  -1       3183.64       3290.38        21.16 o
   4   2  -1      13039.01      13076.13        87.54 o
   5   2  -1       5887.85       5912.61        32.60 o
   6   2  -1        853.99        857.77        11.70 o
   7   2  -1       2460.38       2398.08        26.63 o
   8   2  -1        148.86        174.64         5.12 o
   9   2  -1       1066.80       1079.69        12.96 o
  10   2  -1       1095.06       1211.66        23.13 o
  11   2  -1       1267.66       1369.13        17.77 o
  12   2  -1         63.97         67.41         6.46 o
  13   2  -1       5101.46       5180.60        60.17 o
  14   2  -1       1166.26       1221.58        28.40 o
  15   2  -1        119.51        115.03         4.72 o
  16   2  -1        284.44        296.65         8.42 o
  17   2  -1       1139.65       1046.01        30.31 o
  18   2  -1         52.68         73.55         7.03 o
  19   2  -1         68.09         69.97         5.47 o
  20   2  -1        130.13        120.98         7.30 o
  21   2  -1         49.84         31.69         5.34 o
  22   2  -1        215.30        201.61        11.22 o
  23   2  -1         29.61         21.20         4.05 o
  24   2  -1        123.03        118.69         8.28 o
  25   2  -1        390.05        380.15        14.68 o
  26   2  -1         52.12         46.92         6.04 o
  27   2  -1         13.73          8.28         3.34 o
  28   2  -1        222.75        221.65        10.86 o
  29   2  -1        345.56        353.61        14.10 o
  30   2  -1         29.84         27.24         5.23 o
  31   2  -1         15.25         12.19         3.74 o
  32   2  -1         20.10         30.22         5.69 o
  33   2  -1         47.16         53.20         7.09 o
  34   2  -1         49.55         51.13         6.62 o
  35   2  -1         31.12         28.80         6.18 o
  36   2  -1         67.81         78.07         8.87 o
  37   2  -1         37.60         21.29         5.23 o
   1   3  -1       1134.06       1131.83         6.84 o
   2   3  -1        378.74        428.14         4.78 o
   3   3  -1       3052.28       3049.35        23.77 o
   4   3  -1        299.84        276.89         3.82 o
   5   3  -1        571.45        529.65         6.32 o
   6   3  -1        934.91        931.82        10.06 o
   7   3  -1       1327.93       1280.19        10.25 o
   8   3  -1        724.53        724.25         8.55 o
   9   3  -1       1014.95       1012.74        12.03 o
  10   3  -1        714.26        754.24        10.02 o
  11   3  -1        269.48        267.35         9.49 o
  12   3  -1       1743.50       1839.07        19.94 o
  13   3  -1        734.21        763.84        13.27 o
  14   3  -1          4.38         13.06         3.03 o
  15   3  -1       1796.71       1742.64        16.27 o
  16   3  -1        381.69        419.35        11.21 o
  17   3  -1        369.98        341.06         9.30 o
  18   3  -1        346.12        342.17        10.29 o
  19   3  -1         39.63         35.63         3.60 o
  20   3  -1          4.31          3.54         2.46 o
  21   3  -1        229.37        214.06         8.67 o
  22   3  -1        186.38        167.65         7.90 o
  23   3  -1         37.09         22.89         4.34 o
  24   3  -1         41.89         28.47         4.23 o
  25   3  -1        708.66        639.81        19.30 o
  26   3  -1        248.85        219.69        11.77 o
  27   3  -1         63.58         72.87         6.67 o
  28   3  -1        213.31        193.36        11.56 o
  29   3  -1        103.13         94.19         8.20 o
  30   3  -1          5.48         13.88         4.26 o
  31   3  -1        124.40        125.51        10.02 o
  32   3  -1         28.06         28.32         5.71 o
  33   3  -1         60.72         47.59         6.40 o
  34   3  -1          0.55          0.66         4.05 o
  35   3  -1         32.04         34.49         6.22 o
  36   3  -1         24.50         45.97         7.13 o
   1   4  -1       6851.01       7032.49        32.33 o
   2   4  -1       5295.45       5343.62        24.08 o
   3   4  -1       1440.82       1426.94        10.06 o
   4   4  -1       1782.75       1869.08        20.37 o
   5   4  -1       2583.74       2580.12        26.45 o
   6   4  -1        299.26        342.26         7.33 o
   7   4  -1       2956.53       2937.72        25.87 o
   8   4  -1       1049.28       1071.79        10.07 o
   9   4  -1        657.78        697.47         8.95 o
  10   4  -1        336.18        330.02         6.98 o
  11   4  -1        353.94        358.73         7.61 o
  12   4  -1        253.93        247.27         7.49 o
  13   4  -1        962.09        963.16        14.80 o
  14   4  -1        750.93        810.89        13.95 o
  15   4  -1        317.56        320.00         9.12 o
  16   4  -1        535.94        503.34        11.53 o
  17   4  -1        222.80        216.26         7.83 o
  18   4  -1        284.60        281.19         9.07 o
  19   4  -1        191.11        194.88         7.81 o
  20   4  -1        307.79        287.08        10.36 o
  21   4  -1         31.36         32.94         4.27 o
  22   4  -1          8.22          9.83         2.65 o
  23   4  -1         89.48         75.09         6.24 o
  24   4  -1         62.28         66.48         6.87 o
  25   4  -1         71.03         70.32         7.03 o
  26   4  -1          8.45          5.67         3.39 o
  27   4  -1        154.37        146.60        10.00 o
  28   4  -1         13.11         21.08         5.09 o
  29   4  -1         86.79         80.38         7.98 o
  30   4  -1         32.72         44.38         6.63 o
  31   4  -1         84.26         80.36         8.49 o
  32   4  -1         21.27         16.75         5.00 o
  33   4  -1         44.67         36.20         5.93 o
  34   4  -1          2.14          2.18         4.42 o
   1   5  -1         20.36         18.31         3.54 o
   2   5  -1        258.23        269.37         5.96 o
   3   5  -1         33.72         32.64         2.76 o
   4   5  -1        668.81        671.20         9.33 o
   5   5  -1        661.58        675.78         9.42 o
   6   5  -1       3898.32       3913.16        27.10 o
   7   5  -1        138.29        135.85         4.81 o
   8   5  -1        688.62        713.67         9.97 o
   9   5  -1        210.89        194.82         5.92 o
  10   5  -1        297.88        289.89         5.63 o
  11   5  -1         52.10         55.24         3.60 o
  12   5  -1        295.84        296.60         7.89 o
  13   5  -1         67.53         76.83         4.45 o
  14   5  -1        529.99        512.62        10.92 o
  15   5  -1        105.36        102.64         6.47 o
  16   5  -1         64.41         61.12         5.31 o
  17   5  -1        250.22        237.13         9.98 o
  18   5  -1        953.88        889.74        18.90 o
  19   5  -1        404.35        397.74        12.94 o
  20   5  -1          7.09          6.32         3.27 o
  21   5  -1        130.61        112.44         9.37 o
  22   5  -1        124.34        119.10         8.31 o
  23   5  -1          5.56          2.09         4.60 o
  24   5  -1        168.57        172.74        12.43 o
  25   5  -1        176.88        165.08        12.22 o
  26   5  -1         99.40         98.11         9.94 o
  27   5  -1         22.50         26.15         6.42 o
  28   5  -1         33.38         27.67         9.49 o
  29   5  -1         25.29         22.26         7.14 o
  30   5  -1          7.96         -2.07         5.77 o
  31   5  -1         31.03         20.82        12.72 o
  32   5  -1          2.79         -0.17         7.82 o
  33   5  -1         28.70         15.75         7.63 o
   1   6  -1        848.88        780.73        17.11 o
   2   6  -1        536.14        548.25        21.71 o
   3   6  -1       1327.30       1292.27        17.21 o
   4   6  -1       3756.83       3630.07        29.93 o
   5   6  -1        461.41        476.39        11.60 o
   6   6  -1       1243.34       1229.23        18.25 o
   7   6  -1        229.45        259.87        10.96 o
   8   6  -1       1097.55       1071.66        15.29 o
   9   6  -1         53.32         80.84         5.11 o
  10   6  -1         56.34         65.10         4.66 o
  11   6  -1        516.96        512.29        12.56 o
  12   6  -1        350.96        338.15        10.44 o
  13   6  -1         86.58         97.26         5.84 o
  14   6  -1         38.47         46.40         4.13 o
  15   6  -1         84.97         89.84         6.52 o
  16   6  -1        472.17        441.46        13.81 o
  17   6  -1        264.91        276.88        11.17 o
  18   6  -1        108.42        104.99         7.16 o
  19   6  -1        150.62        135.99         8.26 o
  20   6  -1         10.17          8.19         3.45 o
  21   6  -1         23.71         18.61         4.33 o
  22   6  -1         59.06         56.22         9.10 o
  23   6  -1         83.25         64.17        11.88 o
  24   6  -1         34.31         48.59         8.43 o
  25   6  -1          7.81          9.70         6.14 o
  26   6  -1         32.97         49.73         9.70 o
  27   6  -1         81.28        102.79        13.32 o
  28   6  -1         46.86         51.46        13.53 o
  29   6  -1          7.24          2.62        11.46 o
  30   6  -1         30.10         34.87         7.88 o
   1   7  -1         33.61         31.76         4.09 o
   2   7  -1         79.12         77.21         8.18 o
   3   7  -1         55.81         61.03         5.52 o
   4   7  -1        137.37        130.85         7.95 o
   5   7  -1         84.71         73.83         6.39 o
   6   7  -1        618.73        570.01        15.93 o
   7   7  -1        132.68        140.97         8.40 o
   8   7  -1         13.30         17.40         5.85 o
   9   7  -1        159.09        147.29         9.35 o
  10   7  -1         59.13         51.18         6.22 o
  11   7  -1         68.25         71.44         6.91 o
  12   7  -1         49.53         43.98         5.52 o
  13   7  -1         25.66         29.30         5.59 o
  14   7  -1         61.44         67.63         8.00 o
  15   7  -1         14.08         14.25         4.61 o
  16   7  -1         80.65         80.17         6.87 o
  17   7  -1         58.74         55.66         6.18 o
  18   7  -1         50.46         36.96         5.16 o
  19   7  -1        101.20         85.58         7.34 o
  20   7  -1         65.89         79.43         7.44 o
  21   7  -1        136.53        124.92        10.40 o
  22   7  -1         59.78         92.38        10.18 o
  23   7  -1         33.29         30.98         6.63 o
  24   7  -1          7.72         13.44         9.67 o
  25   7  -1         15.25          7.21         5.33 o
  26   7  -1         44.98         34.57         7.75 o
  27   7  -1         21.84         21.02         6.86 o
   1   8  -1         39.76         32.38         5.06 o
   2   8  -1        131.98        126.68         8.46 o
   3   8  -1        204.25        188.91        10.37 o
   4   8  -1        547.94        497.12        16.28 o
   5   8  -1        400.32        403.00        14.68 o
   6   8  -1        439.42        397.47        14.39 o
   7   8  -1         90.34        102.31         9.09 o
   8   8  -1          9.64         25.92         7.28 o
   9   8  -1         53.35         72.40         9.03 o
  10   8  -1         54.44         56.83         8.09 o
  11   8  -1         31.92         31.59         8.40 o
  12   8  -1         86.53         95.39        10.08 o
  13   8  -1         25.07         26.83         6.22 o
  14   8  -1         11.62          7.19         8.79 o
  15   8  -1         64.34         66.56         8.70 o
  16   8  -1         23.56         22.47         6.46 o
  17   8  -1         42.70         43.33         7.36 o
  18   8  -1         45.96         41.69         6.99 o
  19   8  -1         11.79          4.89         9.02 o
  20   8  -1         44.07         52.53         9.93 o
  21   8  -1         11.51         28.26         9.01 o
  22   8  -1         65.00         99.08        17.30 o
   1   9  -1         11.85          4.24         3.39 o
   2   9  -1          5.86          7.39         4.16 o
   3   9  -1         40.68         40.06         8.76 o
   4   9  -1         19.58         23.19         6.11 o
   5   9  -1         54.81         47.14         8.06 o
   6   9  -1         39.53         37.73         7.45 o
   7   9  -1        130.59        116.36        11.53 o
   8   9  -1         31.56         49.56        13.70 o
   9   9  -1        129.56        117.65        11.43 o
  10   9  -1          4.40          4.29         5.33 o
  11   9  -1          5.90          5.86         5.54 o
  12   9  -1          9.79          5.60         4.44 o
  13   9  -1          0.76          2.22         5.32 o
  14   9  -1          7.91          4.77         5.23 o
  15   9  -1          0.18          0.37         7.79 o
  16   9  -1          1.44          1.18         4.44 o
   1  10  -1          4.27          7.48         5.74 o
   2  10  -1          5.39         -8.25        15.07 o
   3  10  -1          5.56          3.46         5.59 o
   4   0   0          3.10         34.98         3.10 o
   6   0   0         48.96         61.60         4.41 o
   8   0   0      55909.41      55246.85       131.07 o
  10   0   0        153.07        147.32         6.26 o
  12   0   0      53955.74      55872.77       151.24 o
  14   0   0       1183.18       1139.75        16.01 o
  16   0   0        204.89        204.96         8.48 o
  18   0   0         76.70         62.13         4.87 o
  20   0   0       1776.26       1679.67        39.67 o
  22   0   0         57.63         39.26         7.13 o
  24   0   0       2546.50       2640.77       131.98 o
  26   0   0          7.65         -6.42         6.42 o
  28   0   0         11.65          3.37         6.29 o
  30   0   0        414.12        407.34        21.65 o
  32   0   0       1031.53       1013.24        35.14 o
  34   0   0        109.50        137.55        14.08 o
  36   0   0        145.44        146.94        14.67 o
  38   0   0         29.01          9.14        10.05 o
   2   1   0      16051.66      15790.34        62.27 o
   3   1   0       2932.42       2833.52        37.42 o
   4   1   0          2.15          7.01         1.08 o
   5   1   0         85.16         79.65         2.70 o
   6   1   0       2596.92       2499.21        37.15 o
   7   1   0        272.70        246.94         6.68 o
   8   1   0          1.82          3.76         0.71 o
   9   1   0        319.46        320.89         5.47 o
  10   1   0       4247.52       4054.29        54.54 o
  11   1   0        173.06        179.19         7.99 o
  12   1   0        169.76        198.71         6.95 o
  13   1   0       1282.75       1498.05        33.42 o
  14   1   0      14683.79      16176.67        73.44 o
  15   1   0         21.77        302.72        42.90 o
  16   1   0        243.56        249.48         9.26 o
  17   1   0        678.08        659.92        15.25 o
  18   1   0       1553.06       1528.50        52.85 o
  19   1   0        117.75        126.52         7.56 o
  20   1   0        136.18        131.70         7.59 o
  21   1   0         20.77         26.10         4.46 o
  22   1   0        509.15        512.21        13.74 o
  23   1   0         31.12         44.06         4.69 o
  24   1   0         22.23         25.55         4.03 o
  25   1   0          0.39         -3.03         3.03 o
  26   1   0        246.31        161.10         8.58 o
  27   1   0        116.63         91.03         6.61 o
  28   1   0          8.52          5.77         3.84 o
  29   1   0          2.29          3.06         4.94 o
  30   1   0         16.91          9.46         4.28 o
  31   1   0          0.44          3.89         3.55 o
  32   1   0        118.69        124.72         9.95 o
  33   1   0          9.37         10.35         3.90 o
  34   1   0          2.92          3.97         4.01 o
  35   1   0          9.70          7.52         4.49 o
  36   1   0         13.94          8.87         4.91 o
  37   1   0          2.83         -5.20         5.20 o
   0   2   0     131395.67     123990.30       168.20 o
   1   2   0       4324.12       4532.03        23.00 o
   2   2   0        124.52        112.44         2.41 o
   3   2   0      41936.42      40799.87       137.30 o
   4   2   0       8313.38       8920.57        83.67 o
   5   2   0       9721.67       9648.01        55.06 o
   6   2   0        100.81        109.77         5.35 o
   7   2   0        415.75        410.18         7.08 o
   8   2   0       5756.95       5935.65        66.23 o
   9   2   0       3454.87       3453.59        39.04 o
  10   2   0        354.59        385.78         7.29 o
  11   2   0       3508.14       3727.77        27.43 o
  12   2   0      11971.39      12508.09       127.70 o
  13   2   0        119.96        161.63        10.22 o
  14   2   0         44.48         50.04         5.03 o
  15   2   0       1597.54       1675.20        53.12 o
  16   2   0       5872.85       6292.89        50.65 o
  17   2   0       1214.57       1300.09        24.25 o
  18   2   0         10.29         26.51         4.57 o
  19   2   0         24.88         26.59         4.29 o
  20   2   0        529.81        580.86        15.82 o
  21   2   0        378.27        357.82        12.93 o
  22   2   0         88.65         88.28         6.74 o
  23   2   0          0.91          4.13         3.01 o
  24   2   0        122.88        140.75         7.57 o
  25   2   0         29.85         21.06         3.54 o
  26   2   0          0.04         -1.51         3.33 o
  27   2   0         59.34         65.42         5.86 o
  28   2   0          0.47          0.49         2.83 o
  29   2   0        118.68        123.17         8.25 o
  30   2   0         98.34         91.03         7.39 o
  31   2   0          0.05          9.53         4.19 o
  32   2   0        395.00        380.52        16.94 o
  33   2   0        222.22        242.65        16.06 o
  34   2   0         22.94         28.42         6.93 o
  35   2   0         20.10         13.84         8.83 o
  36   2   0         94.53        108.12         9.94 o
  37   2   0          7.22          1.04         6.67 o
   0   3   0        370.71        362.51         6.85 o
   1   3   0       1914.23       1992.06        13.65 o
   2   3   0       6545.80       6659.60        45.22 o
   3   3   0        315.70        323.60         4.02 o
   4   3   0         40.38         37.12         1.41 o
   5   3   0        740.41        735.93         6.85 o
   6   3   0        559.71        567.90         5.64 o
   7   3   0        243.04        242.11         4.92 o
   8   3   0          7.21          7.06         0.99 o
   9   3   0        631.29        616.90         7.32 o
  10   3   0       3833.13       3912.20        34.95 o
  11   3   0       4147.83       4267.56        24.44 o
  12   3   0        439.63        430.56         9.41 o
  13   3   0        120.33         90.02         4.02 o
  14   3   0         18.77         37.18         2.78 o
  15   3   0        130.92        138.10         5.11 o
  16   3   0          5.71          8.57         1.90 o
  17   3   0        225.56        232.20         7.03 o
  18   3   0        403.66        422.70        11.28 o
  19   3   0       1763.23       1725.42        26.10 o
  20   3   0         22.74         34.14         4.42 o
  21   3   0          2.30          1.43         2.26 o
  22   3   0         48.61         45.97         3.39 o
  23   3   0          5.64          7.35         2.88 o
  24   3   0          0.15         -2.35         2.81 o
  25   3   0         84.28         71.36         5.56 o
  26   3   0        262.19        226.39        10.03 o
  27   3   0          2.04          1.79         3.73 o
  28   3   0         71.98         57.51         6.68 o
  29   3   0         42.31         38.49         5.67 o
  30   3   0          4.31         -0.10         3.94 o
  31   3   0         15.68         12.64         4.73 o
  32   3   0          1.22          2.07         4.31 o
  33   3   0         27.90         24.35         5.55 o
  34   3   0         25.81         30.73         5.97 o
  35   3   0         97.53         95.80         9.29 o
  36   3   0         14.80         11.33         4.58 o
   0   4   0       8682.45       9557.91        50.53 o
   1   4   0       2442.56       2490.93        16.78 o
   2   4   0        510.57        483.67         7.47 o
   3   4   0      11713.59      11471.26        71.49 o
   4   4   0       7244.42       7717.28        42.52 o
   5   4   0       8654.80       8749.03        72.72 o
   6   4   0          0.03         18.94         5.86 o
   7   4   0        157.68        181.99         4.51 o
   8   4   0        145.55        147.46         8.64 o
   9   4   0       6210.36       6047.32        54.25 o
  10   4   0        227.37        219.43        10.94 o
  11   4   0        540.75        513.91         8.86 o
  12   4   0        311.37        310.38         8.31 o
  13   4   0         41.14         46.67         3.51 o
  14   4   0         46.33         50.69         3.52 o
  15   4   0        223.65        218.27         9.39 o
  16   4   0       1449.95       1422.57        16.65 o
  17   4   0       1628.34       1647.80        20.83 o
  18   4   0        227.72        241.44         9.15 o
  19   4   0        102.65        113.34         6.39 o
  20   4   0          1.28          9.39         2.70 o
  21   4   0        436.08        429.22        12.39 o
  22   4   0          5.80          2.92         2.51 o
  23   4   0          3.58          1.01         3.93 o
  24   4   0         58.63         38.80         5.07 o
  25   4   0        177.10        190.78        10.76 o
  26   4   0        110.66        109.20         8.49 o
  27   4   0          4.98         -3.00         3.71 o
  28   4   0          0.55          5.06         4.52 o
  29   4   0        479.19        465.28        18.20 o
  30   4   0         20.10         33.34         7.11 o
  31   4   0          1.10          5.93         4.42 o
  32   4   0          8.63         23.98         7.35 o
  33   4   0        402.03        434.46        25.95 o
  34   4   0          5.02          5.38         5.97 o
   0   5   0         20.64         17.82         2.70 o
   1   5   0         91.26         93.35         4.07 o
   2   5   0        648.40        649.12        13.77 o
   3   5   0         32.72         33.44         3.03 o
   4   5   0          5.65         14.31         2.63 o
   5   5   0        988.45       1000.30        14.84 o
   6   5   0         36.89         57.24         3.44 o
   7   5   0        321.46        284.63         6.76 o
   8   5   0        194.67        186.18         5.60 o
   9   5   0         12.75         16.50         1.98 o
  10   5   0        338.05        315.45         6.85 o
  11   5   0       1353.36       1327.23        15.69 o
  12   5   0        159.03        158.06         7.25 o
  13   5   0          0.22          4.99         2.82 o
  14   5   0         59.75         65.64         3.55 o
  15   5   0         96.56         95.78         6.15 o
  16   5   0        187.64        193.73         8.73 o
  17   5   0         27.11         46.51         4.79 o
  18   5   0        199.94        179.03         8.51 o
  19   5   0        100.29        112.04         7.65 o
  20   5   0         14.27         16.48         3.70 o
  21   5   0        146.64        156.21         8.83 o
  22   5   0         16.79          2.13         4.05 o
  23   5   0          6.51         -0.69         5.41 o
  24   5   0          5.45         -3.12         4.34 o
  25   5   0         29.67         21.62         5.22 o
  26   5   0        101.39        100.55        12.55 o
  27   5   0         45.69         39.86         8.42 o
  28   5   0         89.55         91.40        12.24 o
  29   5   0         20.24         18.84         6.06 o
  30   5   0          0.00         14.79        10.92 o
  31   5   0         39.96         34.49         8.37 o
  32   5   0         70.72         73.90        10.18 o
  33   5   0         24.72         29.34         6.62 o
   0   6   0        224.07        211.07        12.60 o
   1   6   0        301.55        268.86        10.11 o
   2   6   0         45.61         42.20         5.05 o
   3   6   0       1251.08       1191.62        20.77 o
   4   6   0       1572.29       1583.16        23.92 o
   5   6   0        316.67        372.02        12.27 o
   6   6   0          1.10         63.03        13.04 o
   7   6   0       1202.36       1221.54        18.30 o
   8   6   0       1180.30       1217.79        18.41 o
   9   6   0         40.31         47.18         4.52 o
  10   6   0          4.88          5.88         2.61 o
  11   6   0        402.16        421.51        11.04 o
  12   6   0          9.24         14.37         2.72 o
  13   6   0         36.02         36.45         3.39 o
  14   6   0          7.78         11.47         2.38 o
  15   6   0          0.13          4.28         2.65 o
  16   6   0        497.16        467.98        13.14 o
  17   6   0         43.95         48.65         5.84 o
  18   6   0         25.42         43.72         5.66 o
  19   6   0        248.09        240.01        11.16 o
  20   6   0        125.65        113.64         8.75 o
  21   6   0         24.94         31.97         6.04 o
  22   6   0          2.98          0.76         5.79 o
  23   6   0         12.25          4.87         4.94 o
  24   6   0         34.29         29.05         7.08 o
  25   6   0          7.47         10.67         6.01 o
  26   6   0         61.46         68.45         9.34 o
  27   6   0         55.41         58.38         9.30 o
  28   6   0         62.10         57.75         9.19 o
  29   6   0          5.63          5.62         5.79 o
  30   6   0          6.85          7.87         7.61 o
   0   7   0         55.68         47.99         7.51 o
   1   7   0        109.73        115.44         7.22 o
   2   7   0         83.97         69.36         5.90 o
   3   7   0          0.04          6.92         3.67 o
   4   7   0         43.01         47.14         6.07 o
   5   7   0        980.48        943.29        20.14 o
   6   7   0          0.66         54.58         6.99 o
   7   7   0       1222.33       1175.35        22.32 o
   8   7   0        160.28        163.37        10.32 o
   9   7   0         23.87         35.07         5.76 o
  10   7   0        434.65        418.31        15.21 o
  11   7   0          1.02         16.91         6.01 o
  12   7   0          3.66          6.70         4.53 o
  13   7   0         27.43         22.95         5.22 o
  14   7   0         37.29         34.95         6.37 o
  15   7   0          0.40          1.39         3.62 o
  16   7   0          0.13          1.74         4.35 o
  17   7   0          3.94         -4.34         4.34 o
  18   7   0         25.81         31.18         5.20 o
  19   7   0         24.69         28.02         4.54 o
  20   7   0          5.28         10.46         5.29 o
  21   7   0         15.50         14.93         8.23 o
  22   7   0          2.76          7.69         7.48 o
  23   7   0        263.97        265.41        19.67 o
  24   7   0          5.95          9.31         6.02 o
  25   7   0          0.31          5.57         5.61 o
  26   7   0        108.21         97.49        12.92 o
  27   7   0         17.87         23.04        11.91 o
   0   8   0         43.93         23.31         5.70 o
   1   8   0          0.18          1.25         5.36 o
   2   8   0          0.20         -3.28         3.28 o
   3   8   0         15.76          7.93         3.86 o
   4   8   0        350.37        279.53        12.21 o
   5   8   0         27.64         46.78         6.60 o
   6   8   0          2.71         33.42         6.69 o
   7   8   0        334.27        324.01        15.19 o
   8   8   0       1154.53       1087.45        30.78 o
   9   8   0        162.58        206.17        14.08 o
  10   8   0         16.50         20.97         5.99 o
  11   8   0         30.97         30.39         6.61 o
  12   8   0          0.70          9.23         5.18 o
  13   8   0        159.30        175.76        13.08 o
  14   8   0          4.23          3.96         4.51 o
  15   8   0          0.02          2.87         3.98 o
  16   8   0         16.97          4.96         4.37 o
  17   8   0         16.19          6.93         6.28 o
  18   8   0          0.18          4.14         5.82 o
  19   8   0         21.36         13.13         7.02 o
  20   8   0        172.66        174.84        21.04 o
  21   8   0         77.69         76.67        15.55 o
  22   8   0          1.00          8.24        14.88 o
  23   8   0          9.51         14.36        11.40 o
   0   9   0         17.81         20.24         8.04 o
   1   9   0         60.40         62.66         7.29 o
   2   9   0          0.63          5.58         4.22 o
   3   9   0         18.79         26.55         5.38 o
   4   9   0         27.54         11.20         6.73 o
   5   9   0        236.64        200.43        14.33 o
   6   9   0         19.80         63.36        11.74 o
   7   9   0        564.33        517.54        22.74 o
   8   9   0         85.96         93.36        11.17 o
   9   9   0        110.01        100.55        10.47 o
  10   9   0          0.83         -0.45         5.31 o
  11   9   0          7.71         10.90         5.52 o
  12   9   0          0.24         -3.81         3.98 o
  13   9   0         42.42         40.72         8.06 o
  14   9   0         29.39         32.37         7.01 o
  15   9   0          0.89          1.27         4.99 o
  16   9   0          0.62          4.05         4.84 o
   0  10   0          6.60         -0.37        10.79 o
   1  10   0          0.15          2.09         7.75 o
   2  10   0          0.39          5.32         6.86 o
   3  10   0          0.10         -5.39         5.39 o
   6   0   1      10480.78      10199.73        80.62 o
   8   0   1         29.27         22.67         1.66 o
  10   0   1        841.73        859.59        20.44 o
  12   0   1        446.87        458.68         9.16 o
  14   0   1       3648.58       4251.79        83.30 o
  16   0   1       1601.15       1635.92        42.22 o
  18   0   1       2562.85       2610.87        36.46 o
  20   0   1        476.92        469.40        13.68 o
  22   0   1        452.74        437.79        22.41 o
  24   0   1        434.10        371.29        21.55 o
  26   0   1        352.83        318.91        20.77 o
  28   0   1        363.01        371.49        48.31 o
  30   0   1        123.22        109.37        13.93 o
  32   0   1        317.06        354.45        20.67 o
  34   0   1        147.01        145.81        14.13 o
  36   0   1         34.45         31.69         7.32 o
  38   0   1         82.29         84.36        17.30 o
   1   1   1       2329.41       2254.43        28.96 o
   2   1   1       1186.67       1307.47        54.58 o
   3   1   1       3817.28       3728.53        43.20 o
   4   1   1      15561.25      15221.01        88.31 o
   5   1   1       1894.72       1852.78        23.18 o
   6   1   1       1044.46       1145.96        10.16 o
   7   1   1       1234.95       1215.76         9.32 o
   8   1   1       8864.18       8947.63        35.20 o
   9   1   1        107.14        117.36         3.96 o
  10   1   1       2294.44       2478.13        42.29 o
  11   1   1       1066.53       1082.01        27.19 o
  12   1   1       4886.60       5313.29        84.85 o
  13   1   1        353.32        484.88        15.24 o
  14   1   1        206.26        301.09         8.01 o
  15   1   1       2897.97       2864.26        24.54 o
  16   1   1        659.08        710.13        12.77 o
  17   1   1        128.78        144.50         5.03 o
  18   1   1         56.47         55.83         3.38 o
  19   1   1        434.97        404.82         8.81 o
  20   1   1        219.74        212.25         6.64 o
  21   1   1        203.66        178.64         7.29 o
  22   1   1        131.39        143.37         8.21 o
  23   1   1         48.28         50.42         5.31 o
  24   1   1         56.54         59.69         4.94 o
  25   1   1         13.28         14.59         3.76 o
  26   1   1        763.41        645.90        18.72 o
  27   1   1         88.47        120.47         9.07 o
  28   1   1        955.15        875.72        22.71 o
  29   1   1         79.53         91.74         8.24 o
  30   1   1         56.51         51.74         6.30 o
  31   1   1         56.73         62.28         6.82 o
  32   1   1         67.69         57.56         6.74 o
  33   1   1         14.90         23.78         5.23 o
  34   1   1        280.67        305.35        17.80 o
  35   1   1          2.01          2.04         4.62 o
  36   1   1         40.87         25.18         5.38 o
  37   1   1          1.78          2.49         5.28 o
   1   2   1      20191.94      20139.77       187.48 o
   2   2   1      48514.06      49194.32       408.39 o
   3   2   1       3153.57       3247.74        29.00 o
   4   2   1      13011.84      13100.81        65.05 o
   5   2   1       5821.01       5904.72        49.90 o
   6   2   1        838.43        824.27        13.30 o
   7   2   1       2435.92       2337.41        16.34 o
   8   2   1        148.10        180.43         3.48 o
   9   2   1       1091.59       1028.91        13.36 o
  10   2   1       1103.29       1213.35         9.75 o
  11   2   1       1319.45       1404.23        16.65 o
  12   2   1         62.95         84.48         3.91 o
  13   2   1       5130.91       5129.08        53.19 o
  14   2   1       1142.60       1230.31        20.32 o
  15   2   1        104.61        128.41         4.77 o
  16   2   1        299.44        283.57         7.02 o
  17   2   1       1124.84       1089.78        30.09 o
  18   2   1         56.78         65.40         3.86 o
  19   2   1         68.62         78.49         3.94 o
  20   2   1        131.42        124.73         4.88 o
  21   2   1         46.79         49.75         3.39 o
  22   2   1        221.06        205.05         6.99 o
  23   2   1         30.17         24.07         3.60 o
  24   2   1        128.65        133.20         7.61 o
  25   2   1        385.02        388.30        12.90 o
  26   2   1         48.30         58.37         5.50 o
  27   2   1         13.35         10.95         3.27 o
  28   2   1        220.80        212.01        10.32 o
  29   2   1        345.65        355.23        13.51 o
  30   2   1         31.20         28.67         5.57 o
  31   2   1         14.53         17.64         4.75 o
  32   2   1         20.83         28.21         6.37 o
  33   2   1         46.98         46.47         7.57 o
  34   2   1         50.52         57.83         8.25 o
  35   2   1         29.55         17.95         5.73 o
  36   2   1         65.97         78.44         9.93 o
  37   2   1         36.64         41.23         9.34 o
   1   3   1       1139.57       1123.07        13.55 o
   2   3   1        375.29        437.25         7.77 o
   3   3   1       2998.70       3022.09        35.76 o
   4   3   1        307.50        276.62         4.83 o
   5   3   1        559.02        527.21         6.74 o
   6   3   1        940.99        914.17         9.85 o
   7   3   1       1330.85       1247.65        12.83 o
   8   3   1        714.90        687.17         8.70 o
   9   3   1        985.13        982.84        14.70 o
  10   3   1        711.52        735.51         9.04 o
  11   3   1        271.75        252.84         7.49 o
  12   3   1       1738.89       1764.72        30.18 o
  13   3   1        748.81        730.83         8.14 o
  14   3   1          4.60         11.46         2.44 o
  15   3   1       1794.09       1728.94        22.68 o
  16   3   1        377.85        396.37         8.80 o
  17   3   1        356.90        333.74         7.92 o
  18   3   1        349.24        341.01         7.11 o
  19   3   1         35.87         38.46         2.60 o
  20   3   1          3.67          7.97         2.10 o
  21   3   1        224.22        213.39         6.97 o
  22   3   1        186.14        156.82         7.42 o
  23   3   1         31.00         24.69         3.64 o
  24   3   1         43.61         34.50         4.51 o
  25   3   1        705.20        640.08        19.15 o
  26   3   1        249.37        241.33        12.29 o
  27   3   1         62.51         69.05         7.34 o
  28   3   1        212.99        197.94        11.57 o
  29   3   1        106.29        105.76         8.83 o
  30   3   1          5.59         14.52         4.99 o
  31   3   1        125.21        129.50        10.11 o
  32   3   1         27.79         18.40         4.73 o
  33   3   1         60.63         56.09         8.06 o
  34   3   1          0.68          0.47         4.72 o
  35   3   1         32.77         24.49         6.22 o
  36   3   1         25.51         30.83         9.72 o
   1   4   1       6908.88       6977.55        54.53 o
   2   4   1       5287.33       5328.02        49.03 o
   3   4   1       1403.49       1395.90        18.98 o
   4   4   1       1796.73       1838.17        36.00 o
   5   4   1       2505.18       2561.02        26.63 o
   6   4   1        313.32        341.87         8.20 o
   7   4   1       2937.47       2893.91        22.32 o
   8   4   1       1056.84       1060.84        15.81 o
   9   4   1        667.78        678.70        10.92 o
  10   4   1        331.10        321.63         8.86 o
  11   4   1        361.75        349.90         9.44 o
  12   4   1        249.71        232.57         6.08 o
  13   4   1        956.78        957.60        14.76 o
  14   4   1        756.84        792.43        13.99 o
  15   4   1        302.66        302.61         8.43 o
  16   4   1        534.83        519.16        13.55 o
  17   4   1        206.74        211.40         8.96 o
  18   4   1        288.46        259.67        12.34 o
  19   4   1        193.95        183.91         8.76 o
  20   4   1        309.05        294.86        10.83 o
  21   4   1         33.66         37.98         4.42 o
  22   4   1          9.06         10.50         4.03 o
  23   4   1         94.53         85.66         8.27 o
  24   4   1         61.55         56.98         7.15 o
  25   4   1         71.92         77.80         8.13 o
  26   4   1          8.54         12.85         5.19 o
  27   4   1        156.42        153.50        11.35 o
  28   4   1         14.09         13.96         4.38 o
  29   4   1         84.33         95.34         9.69 o
  30   4   1         31.81         35.08         6.49 o
  31   4   1         83.93         71.89         9.42 o
  32   4   1         21.53         18.91         5.85 o
  33   4   1         46.28         51.96         8.86 o
  34   4   1          1.95          2.78         5.89 o
   1   5   1         21.12         20.58         3.37 o
   2   5   1        259.15        271.91         8.89 o
   3   5   1         31.04         35.40         3.83 o
   4   5   1        671.20        654.49        13.70 o
   5   5   1        668.90        673.14        14.06 o
   6   5   1       3897.23       3984.99        33.82 o
   7   5   1        143.64        138.36         5.34 o
   8   5   1        699.16        725.73        12.29 o
   9   5   1        206.46        205.50         6.77 o
  10   5   1        302.14        300.49         8.20 o
  11   5   1         53.64         54.21         3.92 o
  12   5   1        287.61        290.66         8.24 o
  13   5   1         71.18         75.46         4.52 o
  14   5   1        528.71        520.52        12.25 o
  15   5   1        108.59        110.15         6.10 o
  16   5   1         59.46         59.24         4.95 o
  17   5   1        250.94        241.02         9.71 o
  18   5   1        952.16        923.95        19.88 o
  19   5   1        409.62        420.89        12.93 o
  20   5   1          5.49          4.37         2.89 o
  21   5   1        132.39        122.96         8.62 o
  22   5   1        122.61        115.82         8.57 o
  23   5   1          5.64          1.58         5.48 o
  24   5   1        174.18        165.93        12.81 o
  25   5   1        179.25        176.61        13.50 o
  26   5   1         96.66        106.22        10.69 o
  27   5   1         23.82         19.74         6.10 o
  28   5   1         31.43         16.55         5.51 o
  29   5   1         26.57         15.39         5.58 o
  30   5   1          7.69         -0.15         7.05 o
  31   5   1         30.21         21.04         6.30 o
  32   5   1          2.29          0.64         8.31 o
  33   5   1         28.51         23.38         9.05 o
   1   6   1        838.27        803.01        19.99 o
   2   6   1        540.92        547.81        14.12 o
   3   6   1       1318.99       1311.72        21.45 o
   4   6   1       3761.06       3619.34        35.41 o
   5   6   1        462.19        482.36        20.36 o
   6   6   1       1237.95       1231.41        20.70 o
   7   6   1        230.37        252.83        11.65 o
   8   6   1       1099.78       1052.40        21.15 o
   9   6   1         52.27         68.32         6.26 o
  10   6   1         55.92         65.40         5.26 o
  11   6   1        511.01        521.01        11.69 o
  12   6   1        348.36        336.28         9.58 o
  13   6   1         84.07         89.64         6.00 o
  14   6   1         39.66         42.37         5.59 o
  15   6   1         84.99         82.09         7.16 o
  16   6   1        469.13        434.14        15.34 o
  17   6   1        269.16        268.96        12.31 o
  18   6   1        106.84        113.22         9.41 o
  19   6   1        153.29        128.51         9.86 o
  20   6   1          9.64          2.09         7.31 o
  21   6   1         23.66         19.47         9.50 o
  22   6   1         56.12         56.21         9.27 o
  23   6   1         81.62         73.45        10.45 o
  24   6   1         34.24         62.42         9.81 o
  25   6   1          7.39          9.05         6.51 o
  26   6   1         30.93         34.76         8.08 o
  27   6   1         79.49         95.33        12.28 o
  28   6   1         46.40         56.30        10.35 o
  29   6   1          6.73          4.43         8.87 o
  30   6   1         28.69         32.77         7.53 o
   1   7   1         35.76         32.92         4.94 o
   2   7   1         78.62         81.76         6.31 o
   3   7   1         58.42         69.91         5.89 o
   4   7   1        131.91        134.02         7.82 o
   5   7   1         85.22         75.99         6.37 o
   6   7   1        612.01        565.24        15.38 o
   7   7   1        130.67        124.99         7.68 o
   8   7   1         12.17         20.56         4.47 o
   9   7   1        163.19        154.32        11.15 o
  10   7   1         59.71         45.84         6.50 o
  11   7   1         69.23         67.55         8.06 o
  12   7   1         48.14         45.21         6.50 o
  13   7   1         25.59         28.49         5.98 o
  14   7   1         61.27         62.17         7.42 o
  15   7   1         12.88         18.42         6.45 o
  16   7   1         82.12         82.90         9.67 o
  17   7   1         59.16         65.08         8.01 o
  18   7   1         51.43         43.13         7.93 o
  19   7   1        101.36         98.22        11.46 o
  20   7   1         65.17         79.45        10.96 o
  21   7   1        135.58        112.19        13.07 o
  22   7   1         59.79         62.23         9.98 o
  23   7   1         34.74         52.17        11.92 o
  24   7   1          7.54          8.48         9.37 o
  25   7   1         16.09          6.77         5.61 o
  26   7   1         42.96         46.45         9.32 o
  27   7   1         22.15         40.76        13.09 o
   1   8   1         37.35         31.11         4.58 o
   2   8   1        133.85        117.00         8.07 o
   3   8   1        206.69        187.98        10.09 o
   4   8   1        545.72        508.11        18.16 o
   5   8   1        406.23        387.20        16.00 o
   6   8   1        432.46        389.46        16.11 o
   7   8   1         89.05         96.29        10.25 o
   8   8   1          9.25         28.49         7.80 o
   9   8   1         54.96         60.11         8.48 o
  10   8   1         55.20         60.87         8.32 o
  11   8   1         32.47         34.46         6.99 o
  12   8   1         87.01        105.29        10.18 o
  13   8   1         27.13         27.48         6.55 o
  14   8   1         12.31         13.64         4.91 o
  15   8   1         65.30         65.89         8.43 o
  16   8   1         23.70         19.44         5.49 o
  17   8   1         44.55         44.76        10.91 o
  18   8   1         44.91         44.76        11.36 o
  19   8   1         11.59         28.71        11.31 o
  20   8   1         44.36         64.36        14.33 o
  21   8   1         11.89         14.71         8.28 o
  22   8   1         65.29         58.94        14.25 o
   1   9   1         12.15          9.25         4.48 o
   2   9   1          6.02          1.83         7.54 o
   3   9   1         41.74         33.88         5.27 o
   4   9   1         19.63         13.20         4.82 o
   5   9   1         52.88         50.69         7.93 o
   6   9   1         40.16         45.66         7.45 o
   7   9   1        127.94        103.32        10.72 o
   8   9   1         31.71         39.61         7.68 o
   9   9   1        131.29        119.27        11.41 o
  10   9   1          4.30         17.43         6.50 o
  11   9   1          6.20          1.91         4.74 o
  12   9   1          9.93          7.99         6.24 o
  13   9   1          0.89         -2.33         4.64 o
  14   9   1          7.84          4.32         7.82 o
  15   9   1          0.09         -2.86         4.05 o
  16   9   1          1.34         10.68        15.44 o
   1  10   1          4.17         -5.63         5.63 o
   2  10   1          5.51         -0.73         5.64 o
   3  10   1          5.87         10.83         6.64 o
   4   0   2       1471.70       1505.07        23.20 o
   6   0   2       1121.89       1124.15        21.95 o
   8   0   2       2437.01       2391.90        33.89 o
  10   0   2        458.57        483.51        14.02 o
  12   0   2        161.82        155.32         5.12 o
  14   0   2         59.65         76.44         3.91 o
  16   0   2       1015.02        976.60        21.71 o
  18   0   2        133.17        119.30         8.04 o
  20   0   2        200.11        181.88         8.47 o
  22   0   2        139.25        135.45        12.89 o
  24   0   2        160.31        149.00        18.17 o
  26   0   2        243.32        248.20        30.33 o
  28   0   2        382.13        347.21        23.06 o
  30   0   2        214.02        188.22        18.00 o
  32   0   2        112.91         80.95        11.98 o
  34   0   2         46.25         42.09         8.34 o
  36   0   2         36.85         33.40         9.86 o
   1   1   2        498.96        502.35        12.65 o
   2   1   2       4465.43       4500.45        42.79 o
   3   1   2       2028.00       2074.65        89.68 o
   4   1   2         99.30        122.05         5.64 o
   5   1   2       2713.73       2711.90       154.24 o
   6   1   2        448.78        450.53         6.44 o
   7   1   2         87.45         91.22         3.03 o
   8   1   2        360.51        320.92         5.98 o
   9   1   2       3030.41       2866.52        30.82 o
  10   1   2       1989.89       2053.64        23.04 o
  11   1   2        104.31        100.59         3.70 o
  12   1   2         12.96          3.56         1.32 o
  13   1   2        575.15        542.89         8.98 o
  14   1   2        183.98        155.96         5.55 o
  15   1   2        436.43        440.38         9.57 o
  16   1   2        371.22        393.30         9.41 o
  17   1   2       1088.94       1062.74        15.65 o
  18   1   2        772.67        757.90        13.60 o
  19   1   2        480.95        455.19        10.93 o
  20   1   2        189.11        192.45         7.59 o
  21   1   2       1469.17       1366.08        22.59 o
  22   1   2         14.38         21.51         5.32 o
  23   1   2          0.72         31.14         6.65 o
  24   1   2       1953.43       1807.12        33.21 o
  25   1   2         24.21         89.15         9.39 o
  26   1   2        735.94        624.64        20.58 o
  27   1   2         43.09         51.28         6.82 o
  28   1   2         85.93         65.16         6.50 o
  29   1   2        223.76        227.69        12.07 o
  30   1   2        157.36        167.69        10.63 o
  31   1   2         44.39         42.54         6.15 o
  32   1   2        191.44        201.76        12.06 o
  33   1   2         97.29        110.29        10.89 o
  34   1   2         28.39         21.37         5.80 o
  35   1   2         86.21         93.55        10.64 o
  36   1   2        186.94        208.45        22.46 o
  37   1   2         18.90         53.50        14.53 o
   0   2   2       3753.73       3690.33        66.11 o
   1   2   2        344.15        386.74         7.22 o
   2   2   2        797.65        726.80        22.18 o
   3   2   2        634.97        616.21        11.55 o
   4   2   2        304.58        378.53         8.34 o
   5   2   2       1613.01       1539.93        11.31 o
   6   2   2         27.58         30.21         1.86 o
   7   2   2       3070.33       2977.09        39.24 o
   8   2   2       2789.40       2731.08        30.60 o
   9   2   2        279.24        274.27         5.78 o
  10   2   2         21.15         30.26         2.21 o
  11   2   2       1278.25       1176.23        11.69 o
  12   2   2        417.36        448.34         7.47 o
  13   2   2        375.86        399.53         6.87 o
  14   2   2        103.90        120.23         3.76 o
  15   2   2          9.24         12.82         1.45 o
  16   2   2        164.28        178.23         4.67 o
  17   2   2        140.54        136.84         5.99 o
  18   2   2        154.86        184.23         7.36 o
  19   2   2       1013.54        984.31        17.03 o
  20   2   2         29.31         45.19         4.64 o
  21   2   2         27.51         24.06         3.36 o
  22   2   2          2.48         11.93         4.67 o
  23   2   2        686.53        672.34        15.87 o
  24   2   2        275.74        280.27        10.70 o
  25   2   2        123.88        117.26         8.02 o
  26   2   2         87.02         89.86         6.62 o
  27   2   2         15.74         15.50         3.48 o
  28   2   2         42.00         38.05         5.34 o
  29   2   2         81.90         72.15         8.39 o
  30   2   2          0.68         15.56         5.47 o
  31   2   2        263.41        274.22        18.56 o
  32   2   2         29.56         38.62         7.05 o
  33   2   2         71.94         55.53         8.02 o
  34   2   2         26.82         27.05         7.83 o
  35   2   2         35.83         45.66         9.04 o
  36   2   2         15.78         23.36         9.35 o
  37   2   2         36.13         63.56        14.33 o
   0   3   2         99.36         79.45         4.80 o
   1   3   2       1083.95       1067.07        19.39 o
   2   3   2       1023.81       1105.72        21.15 o
   3   3   2        711.02        705.63        11.14 o
   4   3   2       1902.91       2027.18        26.65 o
   5   3   2        456.46        454.54         7.16 o
   6   3   2         21.25         20.58         1.74 o
   7   3   2         29.19         31.72         2.08 o
   8   3   2          8.13          9.04         1.34 o
   9   3   2       1758.25       1637.22        14.02 o
  10   3   2       1560.55       1713.63        13.48 o
  11   3   2        817.51        781.29        13.33 o
  12   3   2        147.58        134.46         4.18 o
  13   3   2        160.20        164.13         4.83 o
  14   3   2        175.58        181.46         5.41 o
  15   3   2        220.31        210.97         7.01 o
  16   3   2        151.57        149.93         5.50 o
  17   3   2        221.81        224.36         7.86 o
  18   3   2        251.16        250.31         8.30 o
  19   3   2         53.04         46.56         3.87 o
  20   3   2         50.80         44.48         4.39 o
  21   3   2        982.17        940.84        23.54 o
  22   3   2         50.89         66.58         7.86 o
  23   3   2        334.89        308.63        14.52 o
  24   3   2        117.85        113.22         9.61 o
  25   3   2         25.45         34.02         6.18 o
  26   3   2        303.83        287.08        15.05 o
  27   3   2        158.36        159.82        11.92 o
  28   3   2        151.83        155.28        10.53 o
  29   3   2        458.83        489.42        18.19 o
  30   3   2         21.60         28.69         6.18 o
  31   3   2         39.06         40.32         6.00 o
  32   3   2         44.59         38.61         7.04 o
  33   3   2         97.83        101.59        11.96 o
  34   3   2          1.48          9.82         6.52 o
  35   3   2         87.37         95.31        15.52 o
  36   3   2         39.37         53.03        13.56 o
   0   4   2       1730.19       1789.47        28.36 o
   1   4   2        368.44        434.46        16.51 o
   2   4   2        275.46        253.97         8.20 o
   3   4   2        352.39        320.61        11.43 o
   4   4   2         73.36         89.84         7.15 o
   5   4   2        249.40        256.90        12.30 o
   6   4   2        179.91        208.79         7.75 o
   7   4   2        325.77        328.65         7.58 o
   8   4   2         14.55         18.77         1.96 o
   9   4   2        111.85        105.12         4.17 o
  10   4   2        403.78        404.68         8.22 o
  11   4   2        254.88        255.06         6.48 o
  12   4   2         21.04         19.82         2.25 o
  13   4   2        320.39        297.39         6.15 o
  14   4   2        287.62        287.64         6.52 o
  15   4   2        104.52        110.39         4.12 o
  16   4   2        134.87        126.62         6.15 o
  17   4   2        100.50         83.76         5.19 o
  18   4   2         17.67         18.21         4.39 o
  19   4   2        106.87        116.46         6.06 o
  20   4   2         34.30         31.33         4.79 o
  21   4   2         53.57         58.08         6.46 o
  22   4   2        716.51        696.22        19.40 o
  23   4   2         30.49         42.38         6.16 o
  24   4   2         26.92         28.97         5.13 o
  25   4   2        244.36        246.31        12.55 o
  26   4   2        183.47        198.44        11.61 o
  27   4   2         46.64         57.34         6.82 o
  28   4   2         54.86         66.19         7.12 o
  29   4   2         17.76         15.09         6.89 o
  30   4   2         15.59         22.21         6.69 o
  31   4   2          0.07          4.89         5.25 o
  32   4   2         23.01         25.11         7.11 o
  33   4   2          2.82          4.32         6.31 o
  34   4   2         88.47        114.44        17.41 o
   0   5   2       2071.38       2031.26        33.56 o
   1   5   2         52.17         55.76         4.59 o
   2   5   2          7.89         14.89         7.06 o
   3   5   2        150.76        148.13         8.39 o
   4   5   2        125.66        115.30         6.91 o
   5   5   2         30.45         28.79         3.23 o
   6   5   2        233.76        214.24         8.32 o
   7   5   2         41.25         41.03         4.23 o
   8   5   2        468.90        483.78        12.35 o
   9   5   2          0.93          0.87         1.45 o
  10   5   2          6.92          6.11         1.78 o
  11   5   2        277.11        271.08         7.89 o
  12   5   2       1620.73       1571.08        17.69 o
  13   5   2        127.65        151.95         5.86 o
  14   5   2        454.67        441.89        10.14 o
  15   5   2         76.11         70.03         4.89 o
  16   5   2          8.77          7.26         5.05 o
  17   5   2         91.98         96.99         6.31 o
  18   5   2         38.87         42.92         5.87 o
  19   5   2         26.23         27.80         4.36 o
  20   5   2        720.83        689.48        26.95 o
  21   5   2         48.21         51.08         8.74 o
  22   5   2          5.96         10.14         5.21 o
  23   5   2         96.35        105.06        11.64 o
  24   5   2         61.31         44.44         9.00 o
  25   5   2         65.95         68.98        10.04 o
  26   5   2         11.52          7.11         9.54 o
  27   5   2         84.99         68.43        10.26 o
  28   5   2         20.84         24.22         8.08 o
  29   5   2        185.88        203.83        17.55 o
  30   5   2        266.01        271.53        20.72 o
  31   5   2         47.09         63.92        10.95 o
  32   5   2         89.53         94.61        12.96 o
   0   6   2        680.35        657.71        21.56 o
   1   6   2        205.88        211.71        10.36 o
   2   6   2        309.13        313.44        10.62 o
   3   6   2        378.32        377.38        13.26 o
   4   6   2        161.31        163.83        10.10 o
   5   6   2         26.32         12.68         6.16 o
   6   6   2          4.23         -0.29         3.15 o
   7   6   2         12.65          1.97         6.93 o
   8   6   2         21.54         11.54         4.12 o
   9   6   2          8.59          5.48         3.05 o
  10   6   2        300.60        315.34        11.11 o
  11   6   2        265.55        264.72        13.45 o
  12   6   2         20.68         33.11         5.84 o
  13   6   2         51.99         58.62         6.82 o
  14   6   2         51.88         46.23         6.31 o
  15   6   2         64.53         67.88         7.94 o
  16   6   2         22.25         24.91         9.94 o
  17   6   2         11.72          8.70         5.11 o
  18   6   2         21.69         25.74         5.15 o
  19   6   2          9.19         12.16         7.60 o
  20   6   2        122.42        135.40        13.93 o
  21   6   2         95.58         99.86        12.00 o
  22   6   2        280.31        280.10        18.82 o
  23   6   2         62.33         70.97        10.43 o
  24   6   2          1.92         24.17         7.35 o
  25   6   2         76.87         67.83        10.66 o
  26   6   2          5.23         -6.04        13.52 o
  27   6   2         10.37          2.82         7.67 o
  28   6   2        111.69        141.51        19.12 o
  29   6   2         51.26         68.90        14.68 o
  30   6   2        107.75        152.02        20.21 o
   0   7   2        419.32        403.50        18.37 o
   1   7   2          6.77          7.20         3.23 o
   2   7   2        126.21        121.43         7.23 o
   3   7   2         12.32         11.25         3.03 o
   4   7   2          5.96          3.76         3.33 o
   5   7   2         10.74          9.21         2.92 o
   6   7   2          3.84          5.48         3.06 o
   7   7   2          3.71          7.13         5.80 o
   8   7   2         71.60         80.35         8.05 o
   9   7   2          1.94          5.32         4.44 o
  10   7   2        183.22        175.85        11.59 o
  11   7   2         18.96         22.75         7.38 o
  12   7   2         23.94         14.13         4.81 o
  13   7   2          2.77          0.74         4.30 o
  14   7   2          3.23          5.01         4.66 o
  15   7   2         42.34         37.20        10.24 o
  16   7   2         24.26         33.38        10.58 o
  17   7   2         90.85         86.83        10.87 o
  18   7   2         13.37          4.12         7.72 o
  19   7   2         57.98         71.74        13.42 o
  20   7   2        150.56        200.71        21.11 o
  21   7   2         51.27         56.90        12.72 o
  22   7   2          7.33         26.16         9.94 o
  23   7   2         18.24         30.56        10.38 o
  24   7   2         15.65         20.85        10.79 o
  25   7   2          3.82         10.55         7.75 o
  26   7   2          8.21         22.70        16.81 o
  27   7   2          1.79          3.68         7.22 o
   0   8   2         51.65         52.23         7.48 o
   1   8   2         85.34         89.01         6.88 o
   2   8   2         54.02         57.31         6.77 o
   3   8   2        193.13        185.10        11.28 o
   4   8   2        210.47        197.90        11.46 o
   5   8   2        190.73        171.29        10.70 o
   6   8   2         55.95         48.98         7.62 o
   7   8   2         15.63          4.18         4.78 o
   8   8   2         31.64         16.18         5.14 o
   9   8   2         37.54         27.22         5.36 o
  10   8   2         35.05         25.75         5.70 o
  11   8   2          9.79          1.12         4.89 o
  12   8   2         47.62         54.17         7.63 o
  13   8   2         14.11         26.10         6.28 o
  14   8   2          6.08         11.18         5.07 o
  15   8   2         80.16         84.07        20.47 o
  16   8   2         27.88         19.60         5.58 o
  17   8   2          4.80          7.95         8.07 o
  18   8   2         12.41         10.26         7.30 o
  19   8   2          5.62         -2.39         8.99 o
  20   8   2         56.03         62.88        14.39 o
  21   8   2         48.88         74.11        14.62 o
  22   8   2         10.77         23.51        10.96 o
   0   9   2          1.87         -0.84         6.13 o
   1   9   2          8.62          1.08         5.34 o
   2   9   2          7.13          5.33         5.46 o
   3   9   2          6.30          2.94         4.84 o
   4   9   2          0.23         -5.33         5.33 o
   5   9   2          7.59         -6.73         6.73 o
   6   9   2          2.84         -1.14         4.57 o
   7   9   2          1.51          2.45         4.37 o
   8   9   2          2.52         -1.64         4.05 o
   9   9   2         14.87         12.08         4.77 o
  10   9   2         26.60          8.82         4.46 o
  11   9   2          1.43          2.03         9.02 o
  12   9   2          0.10          4.59         4.14 o
  13   9   2          1.47          8.72         5.85 o
  14   9   2          6.66          3.31         6.91 o
  15   9   2          7.69         -2.87        11.78 o
  16   9   2          3.55         13.02        10.17 o
   6   0   3      25434.97      24521.84       115.98 o
   8   0   3       2181.94       2288.02        26.68 o
  10   0   3        816.27        766.04        16.90 o
  12   0   3        220.39        190.27        12.65 o
  14   0   3        970.47        992.00        24.34 o
  16   0   3        325.05        297.02        11.89 o
  18   0   3       2657.79       2383.22        35.06 o
  20   0   3        545.32        491.10        16.99 o
  22   0   3       1092.73       1025.88        25.80 o
  24   0   3       1280.15       1192.50        29.19 o
  26   0   3        980.12        955.13        27.34 o
  28   0   3        107.71        107.10        12.01 o
  30   0   3         86.59        103.20        19.35 o
  36   0   3        378.02        445.17        43.04 o
   1   1   3       4165.29       4298.03        28.22 o
   2   1   3        475.87        498.73        10.05 o
   3   1   3        712.77        703.91        14.64 o
   4   1   3      22438.99      22577.65       280.51 o
   5   1   3         15.94         29.40         4.47 o
   6   1   3       3791.83       4169.92       137.37 o
   7   1   3       1544.75       1541.56        37.03 o
   8   1   3       7300.35       7000.51       154.15 o
   9   1   3        588.80        605.46         8.71 o
  10   1   3        742.62        734.01        13.63 o
  11   1   3       1040.33       1001.81        14.19 o
  12   1   3       1093.29       1064.18        22.41 o
  13   1   3        867.87        817.57        13.12 o
  14   1   3        158.58        149.74         6.07 o
  15   1   3        963.14        897.67        16.43 o
  16   1   3       5952.33       5678.35        94.71 o
  17   1   3        205.87        251.12        30.83 o
  18   1   3        728.87        700.15        15.84 o
  19   1   3         61.16         66.58         6.28 o
  20   1   3         63.03         79.19         6.26 o
  21   1   3       1112.45       1024.24        17.29 o
  22   1   3        522.98        486.43        15.53 o
  23   1   3        462.31        502.35        14.50 o
  24   1   3       1910.32       1836.15        30.71 o
  25   1   3        511.75        545.06        15.66 o
  26   1   3         90.88         93.76         6.98 o
  27   1   3          5.85         11.26         5.01 o
  28   1   3        240.16        249.81        15.93 o
  29   1   3          1.92          6.11         7.63 o
  30   1   3          8.35          6.69         8.25 o
  31   1   3          3.59         -4.14         4.14 o
  32   1   3         68.75         74.89        19.29 o
  33   1   3         57.73         48.79        11.15 o
  34   1   3        153.34        168.32        26.17 o
  35   1   3         23.42         53.96        16.99 o
  36   1   3        360.47        434.38        41.55 o
  37   1   3         83.88        117.59        23.44 o
   1   2   3        561.87        532.63        10.92 o
   2   2   3        703.80        707.51        20.96 o
   3   2   3       1718.05       1570.07        32.62 o
   4   2   3       1843.58       1902.11        37.83 o
   5   2   3       1057.37       1107.16        31.01 o
   6   2   3       4370.76       4366.35       121.62 o
   7   2   3        385.64        424.21        14.76 o
   8   2   3       2083.96       2157.06        44.78 o
   9   2   3       1245.04       1203.83        45.33 o
  10   2   3         25.00         22.61         3.10 o
  11   2   3        875.70        875.24        18.40 o
  12   2   3         20.32         35.45         3.33 o
  13   2   3       1173.42       1156.66        17.43 o
  14   2   3        240.49        277.16         9.22 o
  15   2   3        523.95        526.02        14.85 o
  16   2   3        163.96        159.05         7.79 o
  17   2   3        356.72        350.71        14.50 o
  18   2   3       2854.53       2876.36        38.83 o
  19   2   3         55.19        138.14        11.71 o
  20   2   3       1804.45       1753.40        37.20 o
  21   2   3        110.02        118.75        15.39 o
  22   2   3         86.45         92.10         7.44 o
  23   2   3       1174.44       1163.58        23.97 o
  24   2   3        402.03        408.59        16.72 o
  25   2   3        182.60        206.11        12.69 o
  26   2   3        412.32        420.15        17.43 o
  27   2   3        455.76        458.17        21.00 o
  28   2   3         16.05         19.46         6.99 o
  29   2   3          5.91         12.93         5.46 o
  30   2   3        106.16        120.17        11.94 o
  31   2   3         24.74         27.17         6.89 o
  32   2   3         40.18         52.29         8.38 o
  33   2   3         31.80         33.00         7.95 o
  34   2   3         34.56         56.56        11.39 o
  35   2   3        260.02        267.92        31.26 o
  36   2   3        123.85        170.06        25.92 o
   1   3   3        618.04        561.47        10.78 o
   2   3   3        160.65        168.61         6.03 o
   3   3   3       1008.77       1028.15        14.02 o
   4   3   3        547.71        609.75        11.11 o
   5   3   3       3105.39       2880.09       113.45 o
   6   3   3       5031.03       5262.92        52.24 o
   7   3   3       2071.38       2143.83        33.66 o
   8   3   3         30.18         32.70         2.91 o
   9   3   3        169.22        176.11         5.11 o
  10   3   3        170.56        171.08         5.42 o
  11   3   3        370.37        354.43         7.78 o
  12   3   3        494.38        470.25         8.86 o
  13   3   3       1416.20       1402.91        15.74 o
  14   3   3        511.57        528.79         8.25 o
  15   3   3        102.63        111.27         4.41 o
  16   3   3       1071.15       1075.72        16.01 o
  17   3   3        614.66        603.54        19.05 o
  18   3   3        693.12        698.14        18.65 o
  19   3   3        703.09        700.63        19.19 o
  20   3   3         16.72         43.22         6.58 o
  21   3   3        568.73        578.89        18.52 o
  22   3   3        484.88        484.78        17.46 o
  23   3   3         21.18         28.28         5.38 o
  24   3   3        106.62        112.86         9.25 o
  25   3   3        699.40        689.01        22.02 o
  26   3   3         49.72         51.85         7.47 o
  27   3   3         58.85         59.79         7.51 o
  28   3   3          1.49          1.55         3.71 o
  29   3   3         13.35          6.41         4.97 o
  30   3   3          6.76          6.55         5.05 o
  31   3   3          0.65         -2.14         4.82 o
  32   3   3         27.38         48.04         9.25 o
  33   3   3        175.84        178.99        27.29 o
  34   3   3          9.79         14.26        11.41 o
  35   3   3         14.19         25.06        14.51 o
   1   4   3        132.20        112.82         5.46 o
   2   4   3        233.04        195.17         7.01 o
   3   4   3        365.34        352.02         9.17 o
   4   4   3         45.95         46.40         3.58 o
   5   4   3        309.50        283.95         8.58 o
   6   4   3        142.60        113.13         5.34 o
   7   4   3        748.86        727.98        18.28 o
   8   4   3         64.95         67.75         4.07 o
   9   4   3        768.44        684.53        28.83 o
  10   4   3        473.26        447.99        11.13 o
  11   4   3         93.28         90.78         5.07 o
  12   4   3        241.46        239.60         8.38 o
  13   4   3        181.11        175.76         7.09 o
  14   4   3          8.09          5.23         2.40 o
  15   4   3       1011.72       1032.77        17.31 o
  16   4   3        159.48        153.75         7.21 o
  17   4   3        404.57        408.13        11.41 o
  18   4   3         94.73         97.33         5.87 o
  19   4   3        318.73        327.20        10.19 o
  20   4   3        112.93        106.41         8.00 o
  21   4   3          5.16          3.95         4.60 o
  22   4   3        213.27        193.75        11.40 o
  23   4   3        404.41        431.78        17.16 o
  24   4   3        226.02        260.42        13.66 o
  25   4   3         56.16         56.30         6.93 o
  26   4   3         10.70         14.57         5.49 o
  27   4   3        140.70        144.62        13.90 o
  28   4   3          5.30         14.11         6.85 o
  29   4   3         50.21         54.01         9.80 o
  30   4   3         16.73         26.67         8.84 o
  31   4   3          3.16          6.49         6.26 o
  32   4   3         38.78         43.79        15.75 o
  33   4   3         14.94         30.64        14.76 o
  34   4   3         13.93         16.25        12.65 o
   1   5   3         26.15         33.61         3.61 o
   2   5   3         48.23         42.98         4.00 o
   3   5   3         17.95         13.16         2.37 o
   4   5   3         10.78          9.48         2.23 o
   5   5   3        344.86        325.93         9.93 o
   6   5   3         98.32        108.00         5.75 o
   7   5   3        123.09        112.24         5.84 o
   8   5   3        806.49        822.47        14.89 o
   9   5   3        163.14        174.89         7.37 o
  10   5   3        555.51        547.91        17.27 o
  11   5   3        177.66        200.61        10.75 o
  12   5   3          0.14          4.15         1.89 o
  13   5   3        264.46        242.68         8.95 o
  14   5   3         25.26         29.63         3.64 o
  15   5   3        135.98        157.03        10.80 o
  16   5   3        141.53        169.96        11.58 o
  17   5   3        549.83        530.85        19.43 o
  18   5   3        110.83        114.89        10.62 o
  19   5   3         81.83         73.25        16.75 o
  20   5   3        252.74        267.19        21.19 o
  21   5   3        148.98        182.37        19.97 o
  22   5   3        524.20        569.35        31.72 o
  23   5   3        233.65        262.58        22.34 o
  24   5   3         10.85         21.18         8.51 o
  25   5   3         57.96         55.73        11.61 o
  26   5   3         26.03         23.60        10.05 o
  27   5   3         91.20        125.26        16.65 o
  28   5   3        158.41        144.59        18.15 o
  29   5   3          7.34          5.41        12.84 o
  30   5   3        111.25        139.75        18.15 o
  31   5   3          4.81         14.26         9.36 o
  32   5   3         14.87         31.57        14.76 o
   1   6   3          3.00          6.55         2.75 o
   2   6   3          2.01          4.68         3.07 o
   3   6   3          0.01          1.48         2.59 o
   4   6   3         36.83         29.28         3.43 o
   5   6   3         38.28         29.13         3.32 o
   6   6   3         13.38          5.20         2.41 o
   7   6   3         37.38         36.18         3.88 o
   8   6   3        200.30        205.34         8.61 o
   9   6   3        115.66        118.92         8.79 o
  10   6   3          1.56          1.18         3.71 o
  11   6   3          6.27         10.69         4.56 o
  12   6   3         82.67         88.44        13.27 o
  13   6   3          6.51          9.46         4.10 o
  14   6   3        110.27        105.88         9.84 o
  15   6   3         56.98         45.34         7.25 o
  16   6   3        165.78        166.57        18.10 o
  17   6   3          1.92          8.82         3.71 o
  18   6   3          1.91         14.82        12.78 o
  19   6   3         12.70         12.22         8.30 o
  20   6   3         59.20         79.79        13.00 o
  21   6   3          3.89          5.46         7.19 o
  22   6   3        105.31         94.97        14.23 o
  23   6   3         26.39         34.36        10.07 o
  24   6   3         27.90         25.53        17.12 o
  25   6   3        126.74        124.55        16.89 o
  26   6   3         69.02         82.31        16.37 o
  27   6   3          3.52          6.46         8.74 o
  28   6   3         47.28         56.83        13.22 o
  29   6   3          0.59         14.62         9.98 o
   1   7   3         37.29         45.14         4.87 o
   2   7   3         34.22         32.96         6.76 o
   3   7   3          9.17          6.19         2.57 o
   4   7   3         54.19         40.45         4.40 o
   5   7   3         38.05         40.30         5.77 o
   6   7   3         17.51         17.58         4.40 o
   7   7   3          4.05         -0.43         3.64 o
   8   7   3          6.10          5.36         6.86 o
   9   7   3         13.75         13.11         4.58 o
  10   7   3          4.87          7.36         4.27 o
  11   7   3         50.80         58.76         8.56 o
  12   7   3        159.13        181.41        13.80 o
  13   7   3         85.40        103.51        10.96 o
  14   7   3         51.85         63.38         8.94 o
  15   7   3          6.16         11.08         5.11 o
  16   7   3         41.59         42.40         7.54 o
  17   7   3         11.43         16.70         8.50 o
  18   7   3         19.62         34.01         9.69 o
  19   7   3          9.64          4.76         7.88 o
  20   7   3         49.22         49.73        11.80 o
  21   7   3         21.58         20.27         9.02 o
  22   7   3         81.97         75.97        13.72 o
  23   7   3        129.76        136.19        18.20 o
  24   7   3        130.50        148.73        19.12 o
  25   7   3        122.23        150.36        19.51 o
  26   7   3        130.49        130.22        18.23 o
   1   8   3          6.93         -0.11         5.29 o
   2   8   3          8.07          9.51         4.09 o
   3   8   3         44.19         54.02         6.17 o
   4   8   3         35.47         31.66         4.64 o
   5   8   3         28.18         11.54         4.05 o
   6   8   3          8.51          7.51         4.50 o
   7   8   3          5.45         -0.84         4.60 o
   8   8   3          3.95          1.08         4.20 o
   9   8   3         17.36         10.36         5.32 o
  10   8   3         13.60         23.30         5.66 o
  11   8   3        121.26        134.37        12.71 o
  12   8   3         33.89         42.97         8.19 o
  13   8   3         30.14         44.57         8.79 o
  14   8   3         37.48         31.83         7.01 o
  15   8   3         20.80         30.49        17.46 o
  16   8   3         19.29         15.37         7.62 o
  17   8   3          2.39          3.19         6.46 o
  18   8   3          2.14         14.01         7.78 o
  19   8   3         25.01         31.36        19.23 o
  20   8   3         20.27         35.91        10.43 o
  21   8   3         14.10         16.12        19.72 o
  22   8   3          3.79          9.28        15.38 o
   1   9   3         23.10         22.93         9.10 o
   2   9   3          6.51          8.28         5.07 o
   3   9   3         16.55          6.62         5.56 o
   4   9   3          1.82         -0.36         5.69 o
   5   9   3          6.03          2.31         5.73 o
   6   9   3          3.68         -0.67         5.09 o
   7   9   3          6.44          4.35         9.04 o
   8   9   3         53.83         45.97         7.42 o
   9   9   3         12.12          6.28         4.44 o
  10   9   3         14.72         19.41         6.51 o
  11   9   3         12.82          6.18         5.35 o
  12   9   3         24.22         37.22         7.84 o
  13   9   3        115.08        106.00        12.79 o
  14   9   3         24.40         18.30        13.02 o
  15   9   3         22.37         12.40         8.43 o
   4   0   4       4134.83       4310.80        55.57 o
   6   0   4        978.70       1007.06        27.91 o
   8   0   4        511.23        512.03        19.23 o
  10   0   4        170.74        146.81         7.70 o
  12   0   4       4233.62       4081.70        59.17 o
  14   0   4        612.62        623.78        24.44 o
  16   0   4        356.94        320.39        18.61 o
  18   0   4       2863.73       2737.88        57.55 o
  20   0   4        487.53        469.73        25.30 o
  22   0   4       1811.16       1665.33        49.61 o
  24   0   4        456.89        430.29        26.54 o
  26   0   4        772.28        793.72        37.34 o
  28   0   4        238.06        239.52        21.33 o
   0   1   4         91.07        102.08         6.95 o
   1   1   4       3666.45       3753.00        30.22 o
   2   1   4       2104.22       2140.56        38.20 o
   3   1   4        271.59        298.10        16.37 o
   4   1   4       5776.68       6140.58        88.62 o
   5   1   4       1217.27       1296.82        15.27 o
   6   1   4       3912.79       4306.96       119.46 o
   7   1   4        212.44        226.13        11.04 o
   8   1   4       2431.29       2686.03        52.59 o
   9   1   4       3024.87       3092.38        57.80 o
  10   1   4       1805.97       1808.08        25.47 o
  11   1   4        266.05        256.42        10.11 o
  12   1   4       2727.40       2918.81        77.05 o
  13   1   4        386.85        385.69         9.80 o
  14   1   4        584.28        526.53        11.82 o
  15   1   4        484.34        438.32        13.71 o
  16   1   4       1176.39       1088.81        48.99 o
  17   1   4        352.76        330.79        26.42 o
  18   1   4       2121.80       2032.52        77.83 o
  19   1   4        120.90        146.76        39.26 o
  20   1   4       3783.21       3652.00        88.56 o
  21   1   4        411.61        443.66        51.97 o
  22   1   4       1284.03       1230.89        28.44 o
  23   1   4        317.57        305.29        14.71 o
  24   1   4         78.98         81.93         8.12 o
  25   1   4        158.11        156.91        18.73 o
  26   1   4        301.03        339.61        27.78 o
  27   1   4         22.37         21.95         9.80 o
  28   1   4         78.90         92.78        15.26 o
  29   1   4         19.03         36.84        11.41 o
  30   1   4         86.11         72.31        14.26 o
  33   1   4          2.62         11.29         8.81 o
  34   1   4         79.56         87.57        19.47 o
  35   1   4         29.57         55.32        16.25 o
  36   1   4          2.85         11.41        10.54 o
  37   1   4         17.56          5.21         9.30 o
   5   2   4        511.61        440.46        10.05 o
   6   2   4        472.70        450.57        10.20 o
   7   2   4       2229.01       2253.27        63.56 o
   8   2   4        113.77        128.51         9.79 o
   9   2   4       1007.61       1049.89        27.84 o
  10   2   4       1035.36       1110.83        21.00 o
  11   2   4       1224.95       1256.41        30.67 o
  12   2   4        528.14        532.41        29.64 o
  13   2   4        121.63        116.57        15.03 o
  14   2   4        729.15        692.17        30.83 o
  15   2   4       1028.34       1017.66        20.59 o
  16   2   4        203.12        201.23         9.49 o
  17   2   4         47.53         64.49         6.25 o
  18   2   4        343.92        390.59        28.40 o
  19   2   4        699.59        783.17        40.68 o
  20   2   4        651.19        656.53        37.83 o
  21   2   4        351.79        313.57        26.79 o
  22   2   4         59.59         61.89        14.02 o
  23   2   4        535.55        521.58        35.60 o
  24   2   4        323.80        300.29        27.66 o
  25   2   4         17.96         17.49         8.93 o
  26   2   4         56.99         61.49         8.95 o
  27   2   4          1.02          4.27         7.94 o
  28   2   4         62.95         82.16        11.11 o
  29   2   4         14.21         14.26         7.69 o
  30   2   4         38.44         37.09         8.23 o
  31   2   4         28.67         33.04         8.10 o
  32   2   4        162.71        169.45        16.92 o
  33   2   4         45.33         41.30        13.64 o
  34   2   4        120.11        169.06        23.94 o
  35   2   4         17.10         26.42        12.53 o
   0   3   4       1976.60       2005.81        35.97 o
   1   3   4        483.67        477.16        12.40 o
   2   3   4       2482.58       2543.98        27.18 o
   3   3   4       2619.78       2527.64        47.13 o
   4   3   4        185.04        248.45        16.75 o
   5   3   4       1723.60       1750.04        43.04 o
   6   3   4        927.56       1034.60        34.73 o
   7   3   4       1721.06       1634.69        45.03 o
   9   3   4       3116.29       3048.56        88.09 o
  10   3   4         92.44        107.47         4.89 o
  11   3   4       1142.00       1181.79        20.31 o
  12   3   4       1306.63       1356.40        18.44 o
  13   3   4        270.85        258.52         8.60 o
  14   3   4        179.19        177.65         9.24 o
  15   3   4        667.29        625.92        17.61 o
  16   3   4        137.31        173.94        17.09 o
  17   3   4       2478.59       2392.63        37.08 o
  18   3   4        468.15        509.39        18.12 o
  19   3   4        130.40        159.24        12.40 o
  20   3   4        337.52        346.86        15.93 o
  21   3   4       1677.96       1733.87        35.23 o
  22   3   4        618.10        661.85        24.09 o
  23   3   4        996.99       1030.54        28.86 o
  24   3   4        477.82        492.82        31.07 o
  25   3   4        365.58        370.11        21.40 o
  26   3   4         15.19         18.15         7.26 o
  27   3   4          6.89          7.84         5.84 o
  28   3   4        107.68        128.37        13.87 o
  29   3   4        271.53        288.62        20.63 o
  30   3   4         12.48         19.60        11.41 o
  31   3   4        124.83        113.25        21.46 o
  32   3   4         43.49         51.10        16.25 o
  33   3   4         65.66         56.06        16.75 o
  34   3   4         11.88         20.22        11.54 o
   0   4   4       1010.05       1031.34        20.90 o
   1   4   4        236.84        258.91         8.08 o
   2   4   4        553.93        536.40        12.17 o
   3   4   4        109.18        112.26         6.20 o
   4   4   4       1172.92       1219.44        18.14 o
   5   4   4        320.36        349.34        10.54 o
   6   4   4         18.28         21.72         7.36 o
   7   4   4        849.36        822.15        27.54 o
   8   4   4         42.53         50.90         6.37 o
   9   4   4        884.01        909.71        23.74 o
  10   4   4       1331.98       1364.25        27.08 o
  11   4   4        166.86        157.25         9.83 o
  12   4   4        460.57        450.73         9.94 o
  13   4   4        492.22        479.22        11.73 o
  14   4   4        335.83        341.94        12.07 o
  15   4   4        168.91        189.94        13.29 o
  16   4   4       1099.23       1084.40        23.22 o
  17   4   4        136.21        146.35         9.68 o
  18   4   4        755.15        761.98        21.28 o
  19   4   4        222.28        258.12        13.17 o
  20   4   4        462.22        509.71        18.52 o
  21   4   4        555.98        531.14        19.61 o
  22   4   4         70.78         82.72        12.45 o
  23   4   4        116.06        135.58        15.71 o
  24   4   4          8.52          6.06         6.83 o
  25   4   4         78.54         98.59        14.23 o
  26   4   4         84.47         91.72        14.49 o
  27   4   4        169.08        182.52        18.90 o
  28   4   4         38.91         44.03        15.50 o
  29   4   4         12.15         22.33        11.41 o
  30   4   4        122.18        132.97        25.18 o
  31   4   4        239.11        316.17        37.34 o
  32   4   4         64.31         75.41        19.85 o
  33   4   4         10.64         30.76        15.38 o
  34   4   4          5.28         -4.47        11.29 o
   0   5   4       1370.38       1395.33        27.40 o
   1   5   4        264.82        299.77         9.28 o
   2   5   4        956.97        989.36        16.24 o
   3   5   4        447.87        440.87        10.92 o
   4   5   4         79.71         90.50         5.47 o
   5   5   4          9.41         15.36         2.96 o
   6   5   4        216.94        221.76         8.12 o
   7   5   4        214.62        204.19         8.32 o
   8   5   4         99.69         89.87        10.51 o
   9   5   4        362.37        357.91        15.75 o
  10   5   4          0.43          4.86         4.55 o
  11   5   4        837.47        816.14        23.53 o
  12   5   4        412.46        400.24        17.49 o
  13   5   4          1.04         10.92         5.61 o
  14   5   4        540.44        557.18        19.82 o
  15   5   4        599.94        595.17        20.31 o
  16   5   4        128.84        169.87        11.49 o
  17   5   4        332.28        358.77        15.75 o
  18   5   4         28.59         43.69        10.73 o
  19   5   4         71.84         84.50        12.86 o
  20   5   4          4.98          5.13        13.77 o
  21   5   4        173.53        208.45        19.43 o
  22   5   4        113.22        126.48        25.24 o
  23   5   4        811.17        851.39        39.23 o
  24   5   4        509.55        553.60        32.50 o
  25   5   4        483.20        561.15        33.36 o
  26   5   4        314.19        332.27        26.27 o
  27   5   4         32.93         47.62        12.13 o
  28   5   4        232.10        255.35        23.72 o
  29   5   4         84.01         98.62        16.03 o
  30   5   4         51.34         71.19        14.11 o
  31   5   4         43.43         60.65        21.09 o
  32   5   4         39.58         51.97        16.12 o
   0   6   4         88.30         89.78         8.01 o
   1   6   4         93.44         92.91         5.83 o
   2   6   4        489.18        475.53        14.32 o
   3   6   4        164.45        164.60         7.57 o
   4   6   4        159.92        158.78         7.80 o
   5   6   4         55.57         57.52         5.01 o
   6   6   4         16.17         26.25         3.80 o
   7   6   4        168.58        175.91        11.83 o
   8   6   4          6.55         15.56         4.95 o
   9   6   4        234.37        218.43        13.69 o
  10   6   4        454.65        443.32        19.03 o
  11   6   4         88.58         84.05         9.06 o
  12   6   4        162.32        153.73        19.28 o
  13   6   4         77.82         70.55         8.44 o
  14   6   4        231.68        216.42        14.07 o
  15   6   4        130.72        150.39        13.11 o
  16   6   4        648.74        620.60        24.45 o
  17   6   4        189.46        217.47        35.85 o
  18   6   4        213.86        277.55        22.58 o
  19   6   4         48.81         68.64        13.75 o
  20   6   4        265.97        281.43        23.31 o
  21   6   4         11.07         29.72        15.07 o
  22   6   4        114.76        118.12        15.96 o
  23   6   4         15.39         32.16        10.34 o
  24   6   4         36.58         28.72        10.30 o
  25   6   4         10.73         38.78        11.99 o
  26   6   4          4.07          9.26         8.70 o
  27   6   4          2.53         19.40         9.87 o
  28   6   4        122.62        135.03        18.49 o
  29   6   4         21.88         44.62        13.42 o
   0   7   4        769.08        741.56        24.33 o
   1   7   4        223.09        225.82         9.82 o
   2   7   4         19.03         22.65         4.57 o
   3   7   4         25.18         24.49         4.78 o
   4   7   4        151.19        146.52        10.13 o
   5   7   4         31.33         34.82         5.78 o
   6   7   4         98.30        111.09         9.06 o
   7   7   4         27.21         27.39         7.81 o
   8   7   4         50.18         60.98         8.39 o
   9   7   4         33.97         20.74         5.03 o
  10   7   4         33.33         33.75         6.75 o
  11   7   4        145.64        169.01        13.68 o
  12   7   4       1045.38       1039.21        48.85 o
  13   7   4         35.48         47.06         8.43 o
  14   7   4         81.29         70.71         9.21 o
  15   7   4         50.89         62.83        11.68 o
  16   7   4         25.05         27.26         8.80 o
  17   7   4         13.24         26.19        10.04 o
  18   7   4          0.12         -1.16         8.43 o
  19   7   4         47.38         58.57        12.27 o
  20   7   4         69.28         76.31        13.76 o
  21   7   4          3.99         13.32         8.10 o
  22   7   4          8.28         13.26        12.16 o
  23   7   4        138.80        156.24        19.43 o
  24   7   4        185.95        190.38        22.18 o
  25   7   4        163.67        178.32        36.90 o
  26   7   4        223.10        265.62        26.10 o
   0   8   4        189.92        193.29        18.62 o
   1   8   4         61.62         66.20        12.08 o
   2   8   4        105.83         92.80         9.38 o
   3   8   4         36.09         25.16         7.02 o
   4   8   4         39.98         36.36         6.17 o
   5   8   4         41.43         35.70         5.96 o
   6   8   4          1.70         -4.58         4.74 o
   7   8   4          5.78          7.28         4.28 o
   8   8   4          0.64          6.29         5.07 o
   9   8   4         99.38        109.65        11.36 o
  10   8   4         75.68         76.71         9.88 o
  11   8   4        101.20         95.09        11.13 o
  12   8   4         24.74         52.66         9.66 o
  13   8   4        478.03        486.08        23.70 o
  14   8   4        116.59        115.90        12.43 o
  15   8   4         19.40         41.68        12.47 o
  16   8   4         90.14         71.90        13.53 o
  17   8   4        127.37        137.24        18.21 o
  18   8   4         31.45         42.21        26.67 o
  19   8   4         35.20         43.23        11.66 o
  20   8   4        103.92        108.12        15.76 o
  21   8   4         45.80         53.17        12.78 o
   0   9   4         28.91         35.72        10.30 o
   1   9   4         78.22         83.63        10.05 o
   2   9   4         15.93         18.11        12.45 o
   3   9   4         22.82          8.55        11.16 o
   4   9   4          2.60         -2.26         8.01 o
   5   9   4          4.99          4.98         6.11 o
   6   9   4         10.38         20.01         8.37 o
   7   9   4         21.84         19.00        24.75 o
   8   9   4          0.50          7.82         7.40 o
   9   9   4          8.18          8.96        19.60 o
  10   9   4          8.09         10.84         7.19 o
  11   9   4          7.83         30.01         7.72 o
  12   9   4         71.44         75.58        10.58 o
  13   9   4         20.25         31.04        10.22 o
  14   9   4         16.39         31.28        13.52 o
   2   0   5        360.81        446.29        19.10 o
  10   0   5        156.23        153.68        11.78 o
  12   0   5          7.59          5.33         3.10 o
  14   0   5        395.55        410.19        20.59 o
  16   0   5       4444.32       4365.75        69.83 o
  18   0   5        617.39        521.58        25.18 o
  20   0   5       6340.71       6263.89        91.29 o
  22   0   5       1674.50       1565.48        47.63 o
  24   0   5        241.85        239.64        19.60 o
  26   0   5         36.72         37.71         8.56 o
   1   1   5        627.99        633.48        14.46 o
   2   1   5        709.16        716.36        19.66 o
   3   1   5       2547.50       2639.45        51.60 o
   4   1   5        170.08        167.20        10.05 o
   5   1   5        800.58        809.33        28.59 o
   6   1   5        170.68        166.60         8.58 o
   7   1   5       2068.77       2136.53        30.90 o
   8   1   5      14616.98      15618.39        86.03 o
   9   1   5        238.83        254.52        12.09 o
  10   1   5        600.40        685.93        29.15 o
  11   1   5        170.76        196.48        16.00 o
  12   1   5        418.51        399.65        23.32 o
  13   1   5        297.32        253.04        18.61 o
  14   1   5          5.18          1.32         1.97 o
  15   1   5        307.07        325.35        21.95 o
  16   1   5       1381.04       1354.32        47.82 o
  17   1   5        493.78        428.14        31.51 o
  18   1   5         61.73         64.37        13.02 o
  19   1   5       1649.75       1518.22        64.38 o
  20   1   5       3476.75       3256.18       113.62 o
  21   1   5         16.71         82.11        19.47 o
  22   1   5       3842.52       3720.41       120.75 o
  23   1   5        312.40        329.85        36.16 o
  24   1   5       1979.84       2030.62        64.13 o
  25   1   5        207.90        211.98        22.33 o
  26   1   5          6.94         15.01         8.31 o
  27   1   5        254.98        272.01        24.93 o
  28   1   5        222.28        240.26        24.06 o
  29   1   5          4.11          7.32         7.81 o
  35   1   5          1.84         13.77        10.79 o
  36   1   5        119.55        100.72        20.09 o
   1   2   5        874.96        856.97        19.72 o
   2   2   5        954.61        978.04        19.60 o
   3   2   5         82.10        113.49         6.45 o
   4   2   5        754.15        818.65        16.75 o
   5   2   5       4529.47       4582.07        40.93 o
   6   2   5        422.16        394.93        12.47 o
   7   2   5       1212.44       1264.37        21.10 o
   8   2   5       4222.17       4428.63        41.47 o
   9   2   5        931.99        992.47        32.00 o
  10   2   5        138.37        135.95        15.13 o
  11   2   5        532.48        523.81        29.64 o
  12   2   5        117.03         86.95        13.64 o
  13   2   5       2331.86       2247.68        62.64 o
  14   2   5        400.10        399.28        27.66 o
  15   2   5        161.75        176.63        19.23 o
  16   2   5        443.08        518.10        32.50 o
  17   2   5       4323.67       3961.32       249.69 o
  18   2   5        896.36        951.49        44.90 o
  19   2   5       1033.33       1032.98        47.26 o
  20   2   5        407.69        443.93        31.51 o
  21   2   5        149.08        173.28        21.58 o
  22   2   5       1008.87        928.67        46.39 o
  23   2   5          2.14         17.61        11.16 o
  24   2   5        446.79        462.16        34.23 o
  25   2   5        431.18        477.79        35.10 o
  26   2   5        167.02        208.51        24.31 o
  27   2   5        163.93        142.64        21.21 o
  28   2   5         29.78         36.84        11.54 o
  29   2   5        143.03        137.47        14.16 o
  30   2   5         47.96         58.29        10.62 o
  31   2   5         84.53        101.77        13.39 o
  32   2   5         80.50         91.54        18.36 o
  33   2   5         37.95         30.76        11.41 o
   5   3   5       1506.24       1596.36        42.17 o
   6   3   5        764.92        809.22        31.01 o
   7   3   5         79.44        142.77        16.62 o
   8   3   5       4046.65       4346.77        63.20 o
   9   3   5        279.39        363.52        18.31 o
  10   3   5        134.19        152.12        12.23 o
  11   3   5        868.46        819.16        19.65 o
  12   3   5        435.70        482.70        21.41 o
  13   3   5        509.20        544.29        14.86 o
  14   3   5        200.31        217.80        10.17 o
  15   3   5        861.49        817.21        19.94 o
  16   3   5        449.03        496.80        16.58 o
  17   3   5       1261.41       1301.10        27.25 o
  18   3   5       1935.80       2030.17        40.56 o
  19   3   5       1031.32       1034.59        30.03 o
  20   3   5        823.99        851.08        28.10 o
  21   3   5          3.30         10.99        10.17 o
  22   3   5        180.00        168.25        13.63 o
  23   3   5        181.75        174.83        14.78 o
  24   3   5       1406.13       1392.26        40.11 o
  25   3   5        701.33        738.45        30.00 o
  26   3   5        114.67        135.81        14.07 o
  27   3   5        435.62        447.74        24.54 o
  28   3   5         31.41         44.16        14.26 o
  29   3   5          2.75          2.73         7.94 o
  30   3   5        134.34        144.50        23.20 o
  31   3   5        154.88        158.64        24.81 o
  32   3   5         66.85         69.83        17.86 o
  33   3   5          3.14         -3.35         9.55 o
   1   4   5        208.65        199.45         8.52 o
   2   4   5        312.40        347.80        19.35 o
   3   4   5        437.13        480.89        23.32 o
   4   4   5        327.31        349.79        21.21 o
   5   4   5        943.89        884.39        33.86 o
   6   4   5         69.76         73.33         8.82 o
   7   4   5        210.39        226.57        14.45 o
   8   4   5         50.85         57.29        15.26 o
   9   4   5         41.05         34.96         7.54 o
  10   4   5        414.46        425.33        36.47 o
  11   4   5       1323.29       1314.31        38.76 o
  12   4   5         24.00         71.82        17.37 o
  13   4   5       1133.59       1081.85       100.08 o
  14   4   5        549.61        510.60        37.96 o
  15   4   5        293.92        270.96        10.48 o
  16   4   5        380.84        371.40        16.73 o
  17   4   5        357.03        409.55        24.39 o
  18   4   5        917.20        995.28        37.04 o
  19   4   5       1024.62       1078.83        39.48 o
  20   4   5        195.49        230.42        20.21 o
  21   4   5        156.89        200.12        18.33 o
  22   4   5         28.58         47.20        10.47 o
  23   4   5         41.20         53.61        12.03 o
  24   4   5        185.59        225.25        28.78 o
  25   4   5        615.69        637.80        47.75 o
  26   4   5         73.86         88.44        19.23 o
  27   4   5         28.08         44.78        15.88 o
  28   4   5         12.24         23.20        12.03 o
  29   4   5         43.05         68.47        19.35 o
  30   4   5         98.67        129.87        24.68 o
  31   4   5         91.70         94.76        21.71 o
  32   4   5        154.33        188.91        29.40 o
  33   4   5         21.09          8.93        11.16 o
   1   5   5        461.96        482.31        13.31 o
   2   5   5        155.08        150.81         8.31 o
   3   5   5        186.09        186.77        11.95 o
   4   5   5        106.41        119.82         6.81 o
   5   5   5        290.44        289.44        19.85 o
   6   5   5        623.62        666.51        25.80 o
   7   5   5          3.52          3.75         4.65 o
   8   5   5         99.06        114.70        11.91 o
   9   5   5        144.94        153.04        13.88 o
  10   5   5         36.26         30.42         8.58 o
  11   5   5        281.13        293.88        34.85 o
  12   5   5        594.30        590.68        27.51 o
  13   5   5         84.46        111.80        13.82 o
  14   5   5         70.88         99.16        13.77 o
  15   5   5        611.99        670.66        37.03 o
  16   5   5        218.63        251.69        20.10 o
  17   5   5        224.19        253.62        20.90 o
  18   5   5        664.10        665.99        32.45 o
  19   5   5        141.44        142.02        17.05 o
  20   5   5        104.12        109.21        14.64 o
  21   5   5         46.13         50.43        10.94 o
  22   5   5         11.77         13.98         7.06 o
  23   5   5        102.68        110.68        22.57 o
  24   5   5        596.61        641.75        34.94 o
  25   5   5        343.16        347.99        26.79 o
  26   5   5          7.24         34.48        11.39 o
  27   5   5         69.17         82.73        21.33 o
  28   5   5         87.79         91.29        22.70 o
  29   5   5         36.43         32.13        16.12 o
  30   5   5         51.28         74.17        19.72 o
  31   5   5         11.77          5.58         8.68 o
   1   6   5        362.64        391.57        13.23 o
   2   6   5        223.72        223.99        10.94 o
   3   6   5        259.82        268.82        11.68 o
   4   6   5        784.47        765.22        28.66 o
   5   6   5         23.04         30.79         6.40 o
   6   6   5          6.17         14.57         4.85 o
   7   6   5        210.96        202.05        13.07 o
   8   6   5        485.15        473.01        24.71 o
   9   6   5        423.37        423.73        25.30 o
  10   6   5         79.41         90.18        11.94 o
  11   6   5         60.91         63.63        10.52 o
  12   6   5        143.60        133.95        14.90 o
  13   6   5        218.34        256.97        20.52 o
  14   6   5        394.23        462.59        35.23 o
  15   6   5        960.57        969.65        39.66 o
  16   6   5        633.29        697.61        34.21 o
  17   6   5         69.06         90.02        14.34 o
  18   6   5        333.56        363.18        25.93 o
  19   6   5        247.09        244.16        22.31 o
  20   6   5         81.19         86.47        13.81 o
  21   6   5         33.47         42.10        11.42 o
  22   6   5         11.26         27.78        20.84 o
  23   6   5         25.19         10.31         7.54 o
  24   6   5         28.34         19.88        10.17 o
  25   6   5         11.77         11.73        15.75 o
  26   6   5         92.34        128.01        18.41 o
  27   6   5         73.25         93.14        15.36 o
  28   6   5         24.21         51.97        20.59 o
   1   7   5        388.54        389.79        18.20 o
   2   7   5         30.64         37.31         8.08 o
   3   7   5        151.86        173.65        15.02 o
   4   7   5         25.38         29.46         5.99 o
   5   7   5         31.68         40.20         7.30 o
   6   7   5        504.49        495.64        21.01 o
   7   7   5          7.33         15.01         5.62 o
   8   7   5         44.21         36.51         7.25 o
   9   7   5         95.61         95.23         9.96 o
  10   7   5        114.19        105.74        14.21 o
  11   7   5         29.51         45.97        10.91 o
  12   7   5        154.03        137.26        18.42 o
  13   7   5         73.82         95.06        17.06 o
  14   7   5         64.82         93.25        14.53 o
  15   7   5        347.47        381.97        26.79 o
  16   7   5        102.98        128.76        18.79 o
  17   7   5         52.26         64.61        13.09 o
  18   7   5        159.40        138.18        21.40 o
  19   7   5         28.81         65.39        13.34 o
  20   7   5          3.12         22.06         9.33 o
  21   7   5         18.30         16.80         8.56 o
  22   7   5          0.61          7.36        12.16 o
  23   7   5         58.48         82.31        15.31 o
  24   7   5         74.27         83.89        15.77 o
  25   7   5        128.68        164.25        21.14 o
   1   8   5         74.19         56.44        16.37 o
   2   8   5        286.35        301.54        34.98 o
   3   8   5        115.78        112.63        23.44 o
   4   8   5         15.49         34.73        15.38 o
   5   8   5          4.13         19.97        14.02 o
   6   8   5         60.65         78.52        20.71 o
   7   8   5         45.07         42.78         9.39 o
   8   8   5         34.89         41.35        10.07 o
   9   8   5         13.83         19.97         7.72 o
  10   8   5         25.99         43.42        10.12 o
  11   8   5         31.74         32.66        13.15 o
  12   8   5         99.98        104.21        15.33 o
  13   8   5         94.45        125.18        24.99 o
  14   8   5        222.96        251.01        35.35 o
  15   8   5        390.75        391.58        28.30 o
  16   8   5        134.03        125.55        21.52 o
  17   8   5         19.65         29.34         9.77 o
  18   8   5         36.19         24.09         9.57 o
  19   8   5         21.90         24.34         9.43 o
  20   8   5          8.31         16.62         9.23 o
   1   9   5         81.85         80.87        20.34 o
   2   9   5         69.93         50.11        18.36 o
   3   9   5         59.58         99.35        22.33 o
   4   9   5         34.48         54.70        18.61 o
   5   9   5         67.95         72.93        20.59 o
   6   9   5         62.22         76.16        20.59 o
   7   9   5         33.49         43.04        16.50 o
   8   9   5         16.11         10.05         9.67 o
   9   9   5         19.77         22.08        13.52 o
  10   9   5         71.68         93.40        23.69 o
  11   9   5         63.17         85.71        22.95 o
  12   9   5         58.47         58.92        20.96 o
  13   9   5         10.02         34.23        16.50 o
  14   0   6        905.92        801.03        30.02 o
  16   0   6       1536.10       1431.02        41.18 o
  18   0   6       4312.74       3960.14        71.07 o
  20   0   6       9379.66       8932.19       110.02 o
  22   0   6          5.80         10.30         5.09 o
  24   0   6        124.11        122.30        14.02 o
   0   1   6       5148.20       5568.04        66.98 o
   1   1   6       1590.56       1579.25        35.47 o
   2   1   6       5925.64       6052.41        68.72 o
   3   1   6        332.06        342.22        16.25 o
   4   1   6        355.01        399.15        17.74 o
   5   1   6        768.52        702.05        23.57 o
   6   1   6       2941.02       3219.27        51.60 o
   8   1   6       1966.27       2137.41        52.59 o
   9   1   6         70.41         65.49         9.92 o
  10   1   6        152.20         80.38        10.92 o
  11   1   6        254.96        229.47        18.11 o
  12   1   6        339.25        343.09        21.95 o
  13   1   6         93.14         88.31        11.41 o
  14   1   6         62.01         42.79         8.56 o
  15   1   6         37.36         47.63        10.05 o
  16   1   6        133.37        109.65        13.64 o
  17   1   6         36.46         41.43         9.92 o
  18   1   6         12.12         34.48        10.92 o
  19   1   6        589.39        594.88        32.87 o
  20   1   6       2049.76       2133.07        61.89 o
  21   1   6        128.00        148.97        18.36 o
  22   1   6        172.12        146.94        12.78 o
  23   1   6         96.87        101.09        14.64 o
  24   1   6         60.07         64.50        12.65 o
  25   1   6        140.87        148.10        18.11 o
  26   1   6        204.35        197.59        21.09 o
  27   1   6         31.05         32.75         9.18 o
  28   1   6         60.41         59.66        11.78 o
   0   2   6       2369.03       2470.58        40.06 o
   1   2   6       1362.18       1406.89        21.51 o
   2   2   6       1117.21       1174.08        19.41 o
   3   2   6       2406.53       2473.18        36.22 o
   4   2   6       3121.34       3470.69        42.05 o
   5   2   6        651.95        639.63        15.83 o
   6   2   6       2026.36       2366.12        40.99 o
   7   2   6       1372.93       1465.70        24.81 o
   8   2   6       1773.69       1881.12        63.14 o
   9   2   6       3838.16       3826.54        43.20 o
  10   2   6        117.96         94.37         7.16 o
  11   2   6        215.71        190.78        13.95 o
  12   2   6       3539.83       3745.68        81.74 o
  13   2   6        231.82        247.33        22.70 o
  14   2   6         81.30         93.28        15.26 o
  16   2   6       1420.94       1465.38        55.07 o
  17   2   6       2222.63       2230.19        68.59 o
  18   2   6       3590.85       3610.48        86.95 o
  19   2   6        157.43        308.61        31.63 o
  20   2   6       4584.42       4862.52       103.32 o
  21   2   6       1188.21       1163.35        51.97 o
  22   2   6        403.27        462.54        33.86 o
  23   2   6        148.42        179.73        22.45 o
  24   2   6        291.22        262.84        26.54 o
  25   2   6         50.86         61.03        13.40 o
  26   2   6         67.75         68.47        14.88 o
  27   2   6          0.60          0.50         6.45 o
  28   2   6         41.20         24.81         9.55 o
  29   2   6        494.32        514.01        39.20 o
  30   2   6        200.57        195.73        24.93 o
  31   2   6          7.42         19.35        10.79 o
   6   3   6       1203.99       1438.21        53.58 o
   7   3   6        821.87        820.38        40.31 o
   8   3   6        210.87        246.46        22.82 o
   9   3   6        158.03        141.12        31.69 o
  10   3   6        174.15        188.68        27.91 o
  11   3   6        141.66        143.96        17.18 o
  12   3   6         96.67         97.81        10.92 o
  13   3   6         17.78         14.56         8.50 o
  14   3   6        181.62        153.19        19.97 o
  15   3   6        107.32        124.41        19.60 o
  16   3   6        158.85        219.17        25.68 o
  17   3   6        924.39        970.72        49.24 o
  18   3   6        256.45        308.36        29.40 o
  19   3   6        137.83        145.50        21.95 o
  20   3   6        544.64        525.36        21.89 o
  21   3   6         61.82         65.66         8.79 o
  22   3   6        328.52        363.40        19.43 o
  23   3   6        392.21        417.04        23.38 o
  24   3   6        241.05        235.09        16.67 o
  25   3   6         70.00         70.83        16.00 o
  26   3   6         75.48         87.32        17.49 o
  27   3   6         52.99         46.39        13.64 o
  28   3   6        138.33        153.93        23.94 o
  29   3   6        150.18        143.76        23.07 o
  30   3   6        152.62        135.08        23.07 o
  31   3   6        174.08        198.58        27.54 o
  32   3   6        186.40        176.63        25.92 o
   1   4   6        789.76        787.64        42.42 o
   2   4   6       1833.62       2104.54        67.72 o
   3   4   6       1490.72       1547.74        59.04 o
   4   4   6         14.18         44.53        14.64 o
   5   4   6         37.79         61.15        14.76 o
   6   4   6        441.73        451.37        32.75 o
   7   4   6        528.53        520.46        36.09 o
   8   4   6         30.76         73.26        17.80 o
   9   4   6       1901.22       1924.87        43.76 o
  10   4   6         55.04         71.18        17.55 o
  11   4   6        567.29        584.27        44.34 o
  12   4   6        172.35        190.50        16.56 o
  13   4   6       1537.18       1742.85        45.12 o
  14   4   6        867.04        873.22        50.86 o
  15   4   6       2119.25       2090.65        77.15 o
  16   4   6         67.96        134.58        27.29 o
  17   4   6       1209.98       1237.40        60.03 o
  18   4   6        142.12        183.08        26.30 o
  19   4   6         34.81         37.09        16.00 o
  20   4   6        849.25        939.71        54.82 o
  21   4   6        973.73        957.69        56.19 o
  22   4   6        160.05        189.16        27.41 o
  23   4   6        737.94        809.47        52.59 o
  24   4   6        188.88        254.40        31.26 o
  25   4   6         80.55        101.46        20.96 o
  26   4   6         52.45         42.54        14.88 o
  27   4   6         32.99         26.42        12.40 o
  28   4   6          0.78         -7.69         9.80 o
  29   4   6        160.01        192.38        28.28 o
  30   4   6         18.82         19.60        11.66 o
  31   4   6         61.10         77.40        19.72 o
  32   4   6         60.00         87.32        20.71 o
   1   5   6        142.92        160.75        21.21 o
   2   5   6        273.67        315.67        35.35 o
   3   5   6        183.82        215.57        14.36 o
   4   5   6        244.53        265.10        16.06 o
   5   5   6        200.67        204.00        14.62 o
   6   5   6        441.75        451.69        22.20 o
   7   5   6        137.20        142.71        13.47 o
   8   5   6         54.87         71.89        10.68 o
   9   5   6        346.11        374.11        21.10 o
  10   5   6        639.02        668.75        28.80 o
  11   5   6         25.79         40.21         9.80 o
  12   5   6        274.44        250.46        18.86 o
  13   5   6         93.66        110.75        17.37 o
  14   5   6        505.04        536.40        37.34 o
  15   5   6         92.02        110.09        14.83 o
  16   5   6        630.73        664.01        31.42 o
  17   5   6        376.28        388.10        24.77 o
  18   5   6        115.23         92.92        12.66 o
  19   5   6        122.42        117.08        15.06 o
  20   5   6        185.16        199.03        18.70 o
  21   5   6        135.22        158.77        25.92 o
  22   5   6        291.03        301.54        34.98 o
  23   5   6         26.89         34.73        15.01 o
  24   5   6         30.71         42.92        16.75 o
  25   5   6         19.89         13.02        12.53 o
  26   5   6         72.74         92.90        21.71 o
  27   5   6        152.62        175.76        29.40 o
  28   5   6        219.90        260.73        34.73 o
  29   5   6         85.38         98.49        21.46 o
  30   5   6          5.37         -2.23        10.05 o
   0   6   6        678.89        681.10        24.51 o
   1   6   6        347.32        363.90        13.67 o
   2   6   6          2.90         10.44         4.53 o
   3   6   6         50.13         52.40         8.44 o
   4   6   6          5.50          7.07         4.98 o
   5   6   6         11.95         10.78         5.27 o
   6   6   6         32.62         25.61         6.95 o
   7   6   6         33.11         24.21        12.47 o
   8   6   6         19.14         37.21         9.03 o
   9   6   6        178.21        180.04        16.09 o
  10   6   6        154.40        151.43        15.32 o
  11   6   6         16.63         28.08         9.15 o
  12   6   6        625.39        693.27        32.04 o
  13   6   6        150.86        187.11        34.54 o
  14   6   6        265.07        269.99        21.42 o
  15   6   6         78.69        103.75        14.58 o
  16   6   6         61.07         78.83        14.26 o
  17   6   6        288.35        307.48        23.06 o
  18   6   6          5.02          9.16         7.45 o
  19   6   6         17.13         23.10         8.56 o
  20   6   6         10.58          8.12         6.66 o
  21   6   6         77.50         80.87        18.85 o
  22   6   6         62.22         88.59        15.25 o
  23   6   6        288.54        318.15        26.44 o
  24   6   6        271.92        284.42        36.59 o
  25   6   6         76.19         73.68        20.22 o
  26   6   6        263.66        250.31        34.85 o
  27   6   6         45.05         80.50        21.95 o
   1   7   6        109.31        159.64        26.05 o
   2   7   6         24.77         37.58        14.76 o
   3   7   6         66.94         57.60         8.90 o
   4   7   6          6.31         14.58         6.14 o
   5   7   6        148.70        156.69        14.91 o
   6   7   6          4.34         25.53         9.16 o
   7   7   6        207.96        217.12        18.17 o
   8   7   6        105.43         97.80        13.10 o
   9   7   6         45.48         41.41         9.43 o
  10   7   6         23.16         35.49        10.18 o
  11   7   6        340.92        342.80        23.72 o
  12   7   6         71.55         95.79        22.02 o
  13   7   6        426.80        454.99        28.22 o
  14   7   6         61.17         86.01        14.31 o
  15   7   6          5.12         -2.12         5.69 o
  16   7   6        228.30        217.12        21.02 o
  17   7   6         96.25        100.81        15.43 o
  18   7   6         57.34         74.02        33.68 o
  19   7   6        195.00        234.29        35.54 o
  20   7   6         56.08         87.53        15.22 o
  21   7   6          3.06         18.10         9.07 o
  22   7   6         89.64         89.62        15.79 o
  23   7   6         58.45         71.67        20.96 o
  24   7   6          8.97         23.00         9.64 o
   2   8   6          8.96         -6.57         9.80 o
   3   8   6         52.92         47.88        16.25 o
   4   8   6         15.77         15.01        11.91 o
   5   8   6         93.52         77.52        19.35 o
   6   8   6          3.09          0.99         9.67 o
   7   8   6          7.28        -14.02        14.02 o
   8   8   6          2.01         11.41        11.91 o
   9   8   6         70.58         98.21        13.96 o
  10   8   6         65.29         76.51        16.81 o
  11   8   6         56.28         61.69        14.70 o
  12   8   6        232.64        230.74        21.33 o
  13   8   6        135.26        131.38        16.89 o
  14   8   6         61.81         63.03        12.45 o
  15   8   6         25.16         37.89        10.16 o
  16   8   6         77.11        102.71        18.30 o
  17   8   6         45.33         30.66         9.54 o
  18   8   6          6.58         21.83         9.24 o
  19   8   6          6.62          4.53         7.51 o
   3   9   6         12.60          5.33         9.92 o
   4   9   6         45.88         44.16        16.87 o
   5   9   6         24.00         26.92        14.76 o
   6   9   6          2.62         -1.61         9.30 o
   7   9   6         31.21         27.66        14.88 o
   8   9   6          1.31         28.53        14.88 o
   9   9   6          8.99         21.46        14.51 o
  10   9   6         12.34         46.02        17.61 o
  11   9   6        148.66        192.38        33.12 o
  18   0   7       2144.82       1939.70        50.98 o
  20   0   7        426.47        402.13        24.06 o
  22   0   7        149.74        130.98        14.39 o
  24   0   7        311.08        321.26        22.70 o
  11   1   7        537.65        513.52        27.91 o
  12   1   7        257.14        282.43        21.09 o
  13   1   7        401.25        391.71        25.18 o
  14   1   7        380.20        396.55        25.30 o
  15   1   7        417.82        403.74        25.92 o
  16   1   7        918.24        927.68        39.57 o
  17   1   7         56.45         46.02        10.42 o
  18   1   7        555.72        548.37        31.63 o
  19   1   7          3.90         -6.70         6.70 o
  20   1   7        282.08        292.36        23.32 o
  21   1   7        704.33        679.97        35.97 o
  22   1   7        140.98        146.49        17.74 o
  23   1   7        181.95        187.42        19.97 o
  24   1   7        236.76        241.00        22.82 o
  25   1   7        228.59        232.32        23.07 o
  26   1   7        145.45        159.02        19.23 o
  27   1   7         81.21        104.81        16.62 o
   1   2   7       1735.33       1804.62        36.84 o
   2   2   7       1257.70       1359.57        31.13 o
   3   2   7        338.25        309.97        14.51 o
   4   2   7       2284.90       2469.21        40.81 o
   5   2   7        757.98        733.56        22.08 o
   6   2   7        737.67        686.30        21.95 o
   7   2   7        695.15        784.29        23.69 o
   8   2   7         32.60         23.64         5.95 o
   9   2   7        562.21        557.91        17.64 o
  10   2   7         27.57         34.98        14.88 o
  11   2   7       1113.05       1092.65        45.40 o
  12   2   7        156.65        144.63        18.98 o
  14   2   7        125.68        159.39        18.11 o
  15   2   7         57.50        162.86        20.34 o
  17   2   7        167.45        188.79        22.82 o
  18   2   7        987.64        993.04        47.01 o
  19   2   7        971.93        970.97        47.38 o
  20   2   7         66.62         95.01        17.74 o
  21   2   7        571.41        577.64        37.34 o
  22   2   7        431.48        485.85        34.61 o
  23   2   7         54.45         61.65        14.02 o
  24   2   7         10.49         22.82         8.93 o
  25   2   7        211.22        220.17        24.44 o
  26   2   7          7.97         12.03         9.18 o
  27   2   7         86.11         85.83        16.37 o
  28   2   7         24.29         17.86         8.31 o
  29   2   7          3.71         -1.74         6.08 o
   5   3   7       1450.96       1550.34        56.81 o
   6   3   7        266.45        207.86        46.14 o
   7   3   7        900.33        811.26        65.55 o
   8   3   7          5.65          6.53         6.20 o
   9   3   7        151.64        136.77        18.73 o
  10   3   7         19.59         16.94         2.79 o
  11   3   7        211.74        213.28        16.00 o
  12   3   7         11.91          2.36         6.82 o
  13   3   7        544.63        636.93        39.32 o
  14   3   7        434.43        404.86        31.75 o
  15   3   7        400.45        408.70        32.75 o
  16   3   7        290.26        319.89        28.90 o
  17   3   7         90.22         73.43        15.26 o
  18   3   7         48.71         58.42        14.39 o
  19   3   7        197.21        208.26        24.56 o
  20   3   7         25.84         44.78        13.52 o
  21   3   7        138.02        142.77        21.46 o
  22   3   7          2.39         11.91         6.70 o
  23   3   7         28.02         14.39         8.68 o
  24   3   7         75.19         63.63        15.13 o
  25   3   7        229.45        207.27        25.92 o
  26   3   7         23.38         31.75        12.16 o
  27   3   7        242.28        282.56        31.13 o
  28   3   7         52.05         61.15        16.50 o
  29   3   7         44.63         66.86        17.99 o
  30   3   7        139.39        140.91        22.95 o
  31   3   7         19.14         11.04         9.30 o
   4   4   7        218.32        195.86        23.57 o
   5   4   7        844.11        871.36        47.38 o
   6   4   7       2048.73       2193.48        73.68 o
   7   4   7        865.44        845.19        47.13 o
   8   4   7        841.16        871.24        47.51 o
   9   4   7          0.45          0.00         9.55 o
  10   4   7         75.11         60.41        13.77 o
  11   4   7         92.14         89.93        17.37 o
  12   4   7        219.42        235.05        26.92 o
  13   4   7        915.54        919.12        50.73 o
  14   4   7          9.08          4.96         7.94 o
  15   4   7        279.22        283.43        29.02 o
  16   4   7         34.55         25.92        13.02 o
  17   4   7        235.20        219.42        28.03 o
  18   4   7        931.49       1026.91        56.93 o
  19   4   7        433.57        526.54        42.30 o
  20   4   7        643.12        642.14        46.89 o
  21   4   7        610.18        648.47        47.26 o
  22   4   7        263.13        303.02        32.87 o
  23   4   7        133.14        144.26        23.69 o
  24   4   7        138.43        146.36        23.44 o
  25   4   7         37.91         58.67        16.37 o
  26   4   7         40.42         53.96        15.75 o
  27   4   7         93.70        105.43        20.84 o
  28   4   7         44.17         34.73        12.78 o
  29   4   7         16.52          5.95        11.04 o
  30   4   7         24.22          1.98         8.19 o
  31   4   7          5.79          4.84         8.81 o
   3   5   7        155.45        190.89        24.93 o
   4   5   7        598.08        609.77        41.92 o
   5   5   7        494.33        506.82        39.57 o
   6   5   7       1089.30       1035.59        55.20 o
   7   5   7         51.52         45.65        17.86 o
   8   5   7        185.76        205.41        24.93 o
   9   5   7          2.76          7.69         8.19 o
  10   5   7         33.05          7.07         8.19 o
  11   5   7         19.20         20.22        10.17 o
  12   5   7        109.66        140.66        24.19 o
  13   5   7        641.26        669.06        48.13 o
  14   5   7        713.98        718.30        50.24 o
  15   5   7        210.65        257.13        31.63 o
  16   5   7        165.41        168.32        25.30 o
  17   5   7        121.97        114.11        21.09 o
  18   5   7         43.55         47.88        16.75 o
  19   5   7         41.28         49.74        14.76 o
  20   5   7          3.06         -5.83        12.16 o
  21   5   7         23.19         26.92        13.02 o
  22   5   7         45.33         39.82        13.64 o
  23   5   7         35.60         54.20        16.99 o
  24   5   7         24.95         32.50        15.38 o
  25   5   7         37.61         23.44        11.41 o
  26   5   7         77.61         67.85        19.23 o
  27   5   7         61.04         88.81        20.09 o
  28   5   7          7.54         -2.85        11.04 o
  29   5   7         23.08         13.77        11.29 o
   3   6   7          7.52          2.85         9.55 o
   4   6   7        144.75        133.59        22.33 o
   5   6   7         11.32         32.62        14.02 o
   6   6   7        108.61         98.98        20.34 o
   7   6   7        187.72        162.86        25.18 o
   8   6   7        640.49        596.25        46.39 o
   9   6   7        253.05        258.99        31.51 o
  10   6   7        154.90        106.92        20.71 o
  11   6   7         85.45         60.16        15.13 o
  12   6   7        245.21        259.36        31.63 o
  13   6   7        117.01        123.67        23.32 o
  14   6   7         44.73         58.92        17.49 o
  15   6   7         78.15         86.83        20.96 o
  16   6   7        197.15        217.81        30.02 o
  17   6   7         12.71         27.78        15.26 o
  18   6   7        229.63        268.42        34.85 o
  19   6   7        106.63        134.33        26.67 o
  20   6   7        131.26        113.00        24.44 o
  21   6   7        319.92        357.85        41.18 o
  22   6   7        153.94        159.14        28.78 o
  23   6   7        265.53        236.66        33.86 o
  24   6   7        344.90        345.69        41.18 o
  25   6   7          5.39         25.55        14.88 o
  26   6   7          3.19         11.78        11.29 o
   3   7   7          5.16          9.18        10.79 o
   4   7   7        152.21        158.77        25.92 o
   5   7   7         12.07          9.80        11.16 o
   6   7   7         73.43         65.86        16.99 o
   7   7   7         41.35         38.75        10.54 o
   8   7   7        147.63        164.41        28.22 o
   9   7   7         22.08         27.59         8.62 o
  10   7   7         72.44         76.11        12.09 o
  11   7   7         75.74         80.43        12.94 o
  12   7   7        219.90        236.82        20.26 o
  13   7   7         33.11         21.78         7.26 o
  14   7   7         99.74        105.60        15.81 o
  15   7   7          3.13         -5.71         7.44 o
  16   7   7         31.71         -4.84         8.68 o
  18   7   7         29.00         31.38        13.64 o
  19   7   7         31.44         30.76        13.15 o
  20   7   7          3.44          6.70        11.29 o
  21   7   7         24.89         34.48        14.76 o
  22   7   7          9.01         23.20        14.39 o
  23   7   7          9.90          6.45        13.02 o
   4   8   7         10.99         18.48        10.54 o
   5   8   7         25.89         46.51        16.50 o
   6   8   7         14.37         26.79        12.90 o
   7   8   7         15.73         22.70        12.40 o
   8   8   7        120.55         92.53        21.46 o
   9   8   7          3.53         -3.47        10.42 o
  10   8   7         94.97        120.32        24.19 o
  11   8   7         28.36         28.90        13.77 o
  12   8   7         92.19         87.10        13.93 o
  13   8   7         11.23         17.73         8.57 o
  14   8   7          2.05         -2.38         9.99 o
  15   8   7         87.12         99.43        15.13 o
  16   8   7         49.87         43.66        17.37 o
  17   8   7          5.29          0.00        11.41 o
   5   9   7         24.88         38.82        16.99 o
   6   9   7         27.02         36.47        16.99 o
   7   9   7          4.63          6.95        12.40 o
   8   9   7         24.30          9.92        12.78 o
  16   1   8        125.50         99.35        13.52 o
  17   1   8        225.22        174.89        17.86 o
  18   1   8        460.39        460.68        29.40 o
  19   1   8         42.40         45.27        10.42 o
  20   1   8        158.55        152.44        17.49 o
  21   1   8        307.94        346.68        26.54 o
  22   1   8         49.95         56.69        11.16 o
  23   1   8         91.90         91.54        14.14 o
  24   1   8        199.74        225.00        21.95 o
  25   1   8         68.77         79.38        14.39 o
  11   2   8       1069.34       1222.39        49.74 o
  12   2   8        390.54        433.39        30.02 o
  13   2   8        143.71        128.13        16.75 o
  14   2   8        111.39        187.05        20.34 o
  15   2   8          6.69         -7.19         7.19 o
  16   2   8        828.62        854.37        43.29 o
  17   2   8         59.63         77.40        13.77 o
  18   2   8         36.92         29.40         8.43 o
  19   2   8        355.40        360.45        29.15 o
  20   2   8        140.30        147.98        19.35 o
  21   2   8         47.83         42.79        10.05 o
  22   2   8        112.31         93.28        16.75 o
  23   2   8        443.35        485.61        35.60 o
  24   2   8          3.83         11.41         8.93 o
  25   2   8          2.58          6.08         5.95 o
  26   2   8        181.75        195.98        23.57 o
  27   2   8         33.87         29.52        11.54 o
  28   2   8        347.97        384.14        33.12 o
   3   3   8        951.87        910.81        22.95 o
   4   3   8        135.40        119.70         8.19 o
   5   3   8        552.94        527.90        16.12 o
   6   3   8        150.08        123.67         7.57 o
   7   3   8         43.59         36.72         4.22 o
   8   3   8         67.47         64.07        17.43 o
   9   3   8       1153.80       1158.76        52.34 o
  10   3   8         90.64         89.80        16.12 o
  11   3   8        308.37        291.49        26.54 o
  12   3   8        146.33        142.15        18.73 o
  13   3   8        123.64        105.68        17.12 o
  14   3   8         16.02          7.32         7.32 o
  15   3   8        131.68        117.22        18.36 o
  16   3   8        126.79        116.84        18.98 o
  17   3   8        210.21        215.08        24.81 o
  18   3   8        282.52        283.43        28.28 o
  19   3   8        209.76        217.19        25.06 o
  20   3   8          5.20          8.19         9.18 o
  21   3   8        172.16        184.82        23.44 o
  22   3   8         10.79          7.57         6.82 o
  23   3   8          2.74         -0.74         6.57 o
  24   3   8         78.72        105.06        19.10 o
  25   3   8        175.56        173.40        23.94 o
  26   3   8         32.09         21.58        11.29 o
  27   3   8         27.70          3.97         7.81 o
  28   3   8         13.25          2.23         9.18 o
  29   3   8         40.44         30.14        13.77 o
  30   3   8        289.34        279.08        31.75 o
   6   4   8        126.89        127.76        19.10 o
   7   4   8          4.73         15.01         9.80 o
   8   4   8         53.33         47.51        12.16 o
   9   4   8         43.34         36.22        10.79 o
  10   4   8         91.66        104.81        16.87 o
  11   4   8        101.81         89.68        16.25 o
  12   4   8         98.05         87.45        17.37 o
  13   4   8        320.32        288.88        29.89 o
  14   4   8        211.40        227.86        26.54 o
  15   4   8         16.53          6.95         8.43 o
  16   4   8         68.71         60.90        14.76 o
  17   4   8        196.62        231.33        27.78 o
  18   4   8         88.82         79.01        16.25 o
  19   4   8          5.74         12.65        10.92 o
  20   4   8         28.76         25.80         9.92 o
  21   4   8         38.73         30.02        12.16 o
  22   4   8         61.98         44.53        14.26 o
  23   4   8         83.42         78.02        17.37 o
  24   4   8         52.86         49.12        14.76 o
  25   4   8         21.27         21.33        10.79 o
  26   4   8         34.04         13.27         7.94 o
  27   4   8         15.02         -3.35         7.94 o
  28   4   8        107.20        114.61        22.08 o
  29   4   8        114.26         94.27        21.21 o
  30   4   8        116.77        101.34        20.59 o
   5   5   8          4.91         13.02        10.92 o
   6   5   8         97.19        147.60        23.20 o
   7   5   8         19.14         16.99        11.78 o
   8   5   8        242.19        241.75        28.40 o
   9   5   8         11.64         26.67        11.16 o
  10   5   8        206.97        170.06        23.69 o
  11   5   8        173.63        130.61        21.21 o
  12   5   8        252.00        258.99        29.64 o
  13   5   8         52.46         69.09        18.36 o
  14   5   8        288.03        283.67        31.38 o
  15   5   8         26.73         23.57        10.79 o
  16   5   8         76.94         65.74        15.38 o
  17   5   8         32.45         30.27        13.02 o
  18   5   8        108.92        113.62        22.45 o
  19   5   8          7.93         18.11        13.64 o
  20   5   8         86.55         84.10        19.72 o
  21   5   8         31.40         26.05        10.17 o
  22   5   8         16.49          8.56         9.92 o
  23   5   8          4.69          6.33         8.56 o
  24   5   8        119.94        121.56        23.32 o
  25   5   8          2.24        -12.78        12.78 o
  26   5   8         55.61         47.88        15.75 o
  27   5   8          8.47          7.81        10.54 o
  28   5   8         19.47         17.61        12.40 o
   5   6   8         95.29        111.26        21.46 o
   6   6   8         14.47         25.06        14.02 o
   7   6   8        120.37        119.94        22.08 o
   8   6   8          5.81          4.22         9.55 o
   9   6   8         26.46         -2.23        10.42 o
  10   6   8         38.16         27.41        10.30 o
  11   6   8         47.43         30.89         9.92 o
  12   6   8          8.86         -4.59        11.29 o
  13   6   8         36.75         29.52        13.77 o
  14   6   8         87.82         82.73        19.35 o
  15   6   8         11.54         12.78        11.78 o
  16   6   8          9.65         15.13        10.79 o
  17   6   8         28.86         33.86        14.26 o
  18   6   8         65.74         71.20        19.72 o
  19   6   8        116.05         95.76        21.83 o
  20   6   8         98.52        119.94        24.81 o
  21   6   8         63.66         43.04        16.37 o
  22   6   8          8.46          8.19        10.30 o
  23   6   8          9.15         -6.95        12.03 o
  24   6   8         91.88         76.16        21.83 o
  25   6   8          3.12        -15.01        15.01 o
   6   7   8          1.29         -1.86         9.92 o
   7   7   8         11.50         -9.67        11.29 o
   8   7   8          9.90          5.95         9.67 o
   9   7   8          4.22         -3.72        12.03 o
  10   7   8          3.06          2.85         8.56 o
  11   7   8         58.23         48.25        16.50 o
  12   7   8          3.62         15.50        14.39 o
  13   7   8          8.72         -3.85        11.04 o
  14   7   8          8.26         14.76        12.40 o
  15   7   8         26.14         27.29        15.38 o
  16   7   8          0.09          9.30        12.40 o
  17   7   8          9.22        -12.03        12.03 o
  18   7   8         20.76         30.89        13.77 o
  19   7   8          6.20          1.61        10.17 o
  20   7   8          0.43        -15.26        15.26 o
  21   7   8         57.37         50.24        16.87 o
   7   8   8         22.86          3.60         8.06 o
   8   8   8          2.59         11.54        11.29 o
   9   8   8          7.79          0.50         9.30 o
  10   8   8         76.63         82.36        20.34 o
  11   8   8         26.41         40.06        16.62 o
  12   8   8         11.84         17.49        12.65 o
  13   8   8         19.47         11.04        12.65 o
  15   8   8         34.92         26.05        14.88 o
  16   8   8          2.17          0.25        11.04 o
  24   1   9         20.77         12.90         6.20 o
  16   2   9        581.10        544.65        36.09 o
  17   2   9        623.74        620.56        38.82 o
  18   2   9         63.25         57.55        14.02 o
  19   2   9         65.70         84.97        15.26 o
  20   2   9          6.80          7.57         7.69 o
  21   2   9         17.07         21.46         7.32 o
  22   2   9        117.63        109.40        16.99 o
  23   2   9         34.26         34.61        12.53 o
  24   2   9        418.29        410.56        33.37 o
  25   2   9         28.74         21.71         9.67 o
  26   2   9        131.01        172.04        21.95 o
  27   2   9        133.75        135.45        20.09 o
  12   3   9         54.65         82.73        17.74 o
  13   3   9       1124.31       1057.79        52.96 o
  14   3   9        273.79        281.81        29.40 o
  15   3   9        454.75        490.82        37.09 o
  16   3   9         18.82         15.75        11.29 o
  17   3   9        317.97        333.16        31.26 o
  18   3   9         48.43         69.34        15.26 o
  19   3   9         86.83         65.37        14.64 o
  20   3   9         10.26         10.54         8.68 o
  21   3   9         57.89         62.51        14.26 o
  22   3   9         43.91         53.46        13.64 o
  23   3   9        137.68        115.85        19.47 o
  24   3   9         78.28         67.85        16.12 o
  25   3   9        240.52        220.04        28.03 o
  26   3   9        242.09        265.94        30.76 o
  27   3   9          2.99         -4.22         7.32 o
  28   3   9          9.40          2.60         7.07 o
  29   3   9        141.54        139.67        23.07 o
  10   4   9        134.94        186.30        24.68 o
  11   4   9        309.90        306.74        31.01 o
  12   4   9         21.08         31.88        13.15 o
  13   4   9        103.70         71.07        15.75 o
  14   4   9         47.28         23.69        12.03 o
  15   4   9        226.11        194.74        24.81 o
  16   4   9         19.66         33.74        11.54 o
  17   4   9         24.33         -1.12         8.81 o
  18   4   9         97.44         84.35        18.11 o
  19   4   9         46.63         47.75        15.01 o
  20   4   9        124.13        140.78        23.20 o
  21   4   9         26.69         32.87        13.27 o
  22   4   9         29.08         36.09        14.26 o
  23   4   9          0.38          6.08        10.54 o
  24   4   9        262.87        300.17        33.86 o
  25   4   9          2.42          6.82         8.31 o
  26   4   9         37.41         26.67        11.04 o
  27   4   9         89.83         76.16        17.49 o
  28   4   9         92.10         82.48        19.23 o
  29   4   9         28.25         21.83        12.03 o
   9   5   9         78.87         80.75        17.74 o
  10   5   9         79.27         87.45        19.60 o
  11   5   9          6.54         28.16        12.78 o
  12   5   9         51.21         40.31        14.26 o
  13   5   9         63.21         63.51        16.62 o
  14   5   9         17.41         13.64        10.92 o
  15   5   9         69.42         67.48        16.62 o
  16   5   9         20.77          9.43         9.80 o
  17   5   9         26.13         22.95        12.40 o
  18   5   9         80.49         76.41        19.35 o
  19   5   9          9.36         37.09        14.51 o
  20   5   9          9.22         13.52        10.79 o
  21   5   9         54.25         37.71        14.64 o
  22   5   9         47.48         74.17        19.23 o
  23   5   9        178.74        171.92        27.66 o
  24   5   9          9.24          7.19        10.05 o
  25   5   9          1.63         -1.24         8.81 o
  26   5   9         60.74         85.83        20.34 o
  27   5   9          5.08          7.32        11.29 o
   8   6   9        194.75        195.48        27.91 o
   9   6   9         32.03         32.99        15.38 o
  10   6   9         34.43         40.56        15.50 o
  11   6   9         86.96        102.83        21.46 o
  12   6   9         20.67         20.22        13.27 o
  13   6   9         51.38         75.17        20.22 o
  14   6   9         22.72         30.89        16.50 o
  15   6   9          0.00        -12.03        12.03 o
  16   6   9          8.43         12.40        10.05 o
  17   6   9         50.17         35.35        13.40 o
  18   6   9        129.39        145.00        25.30 o
  19   6   9         20.36         12.16         9.80 o
  20   6   9         30.81         22.08        14.39 o
  21   6   9         91.26         83.35        21.71 o
  22   6   9         19.59         26.05        13.40 o
  23   6   9         69.40         60.41        18.11 o
  24   6   9         31.34         50.24        17.49 o
   9   7   9         74.92         84.10        21.09 o
  10   7   9         31.69         67.35        21.09 o
  11   7   9         27.80         71.57        21.21 o
  12   7   9         63.22         82.11        20.09 o
  13   7   9         17.95          9.55        10.54 o
  14   7   9          4.60         16.62        14.14 o
  15   7   9         11.15         35.97        16.12 o
  16   7   9        104.19        129.50        27.41 o
  17   7   9         38.39         39.69        16.25 o
  18   7   9         30.50         20.59        11.16 o
  19   7   9          8.91         -8.81        12.16 o
  20   7   9          4.82         -6.70        13.15 o
  10   8   9          1.55         48.87        20.71 o
  11   8   9         39.44         73.31        22.08 o
  12   8   9          0.89         17.99        13.15 o
  17   3  10        301.12        294.34        30.14 o
  18   3  10          9.38         32.99        14.88 o
  19   3  10        783.69        812.45        50.24 o
  20   3  10         48.56         62.89        16.50 o
  21   3  10        170.17        203.79        25.80 o
  22   3  10         17.22         13.77        10.17 o
  23   3  10         57.88         68.22        16.62 o
  24   3  10         31.71         28.40        10.79 o
  25   3  10         58.73         45.65        14.02 o
  26   3  10          0.00          5.58         9.18 o
  27   3  10        197.79        197.59        26.79 o
  14   4  10         43.95         45.27        14.88 o
  15   4  10          6.32         -2.36         6.82 o
  16   4  10         77.25         52.72        14.51 o
  17   4  10        122.87        103.45        19.10 o
  18   4  10         37.18         47.88        15.88 o
  19   4  10        174.81        168.82        25.18 o
  20   4  10          9.88         23.57        12.78 o
  21   4  10        373.81        335.15        35.60 o
  22   4  10         20.67         15.01        12.03 o
  23   4  10         51.54         51.35        16.50 o
  24   4  10         28.12         41.55        13.64 o
  25   4  10          6.51         -1.98        10.05 o
  26   4  10         95.45         95.38        21.21 o
  27   4  10         30.44          4.84         7.32 o
  28   4  10         21.27          5.58         7.81 o
  13   5  10         77.78         78.76        20.09 o
  14   5  10        155.92        134.95        24.31 o
  15   5  10         29.81         32.62        14.76 o
  16   5  10        240.44        273.50        33.74 o
  17   5  10        109.86         96.63        20.59 o
  18   5  10         19.05         21.21        14.14 o
  19   5  10        111.97        123.42        24.93 o
  20   5  10        111.00        124.29        24.81 o
  21   5  10        101.44        119.32        23.07 o
  22   5  10        164.68        166.95        27.66 o
  23   5  10         33.32         11.54        11.29 o
  24   5  10          2.74        -14.14        14.14 o
  25   5  10          7.93         16.62        11.91 o
  12   6  10        268.40        263.95        34.48 o
  13   6  10         45.13         61.03        18.23 o
  14   6  10         18.55         19.47        14.02 o
  15   6  10         18.28         33.99        15.01 o
  16   6  10         22.20         14.02        11.29 o
  17   6  10         16.82         11.54        10.79 o
  18   6  10          4.81         -5.33         9.92 o
  19   6  10          5.81          6.70         9.92 o
  20   6  10         36.54         40.68        17.12 o
  21   6  10         57.78         57.93        16.99 o
  22   6  10          5.74         -3.35        11.78 o
  13   7  10         42.83         80.00        24.19 o
  14   7  10        162.39        194.86        31.38 o
  15   7  10          2.31         -0.74        11.04 o
  16   7  10          9.30         17.86        12.90 o
  17   7  10          6.22         13.64        14.26 o
  22   4  11        206.74        220.29        29.77 o
  23   4  11         48.69         76.90        19.97 o
  24   4  11          2.74         11.04        12.78 o
  25   4  11        325.55        355.86        38.70 o
  26   4  11          5.96         15.75        11.04 o
  19   5  11         34.62         22.08        12.03 o
  20   5  11        118.13         99.85        22.08 o
  21   5  11         23.72         38.45        16.00 o
  22   5  11         82.46         70.70        19.85 o
  23   5  11         83.67        115.23        24.68 o
  18   6  11          2.07         -1.61         8.19 o
  19   6  11         58.01         71.82        20.59 o
  20   6  11         47.49         43.04        16.99 o
                                                
